# Supplementary material for: Reductive Electropolymerization and Electrochromism of Iron(II) Complex with Styrene-Based Ligand
Source: Materials (Basel). 2021 Aug 25;14(17):4831. doi: 10.3390/ma14174831 (PMC8432686; doi:10.3390/ma14174831)
Supplement: Supplementary file 1 [file materials-14-04831-s001.zip]

Archive with 3 entries (3 files):
- 1.cif
- 2.cif
- materials-1350488-supplement-proofed-checked.pdf
