# Supplementary material for: Reductive Electropolymerization and Electrochromism of Iron(II) Complex with Styrene-Based Ligand
Source: Materials (Basel). 2021 Aug 25;14(17):4831. doi: 10.3390/ma14174831 (PMC8432686; doi:10.3390/ma14174831)
Supplement: Supplementary file 1 [file materials-14-04831-s001.zip › 1.cif]

data_1

_publ_contact_author
;
Maciej Kubicki   
Faculty of Chemistry 
Adam Mickiewicz University
Grunwaldzka 6              
60-780 Pozna\'n   
Poland             
;
_publ_contact_author_email           mkubicki@amu.edu.pl

_journal_name_full                   'Dalton'

loop_
_publ_author_name
_publ_author_address
'Wa\/l\,esa-Chorab, Monika'
;  Department of Chemistry
Adam Mickiewicz University
Grunwaldzka 6
60-780 Pozna\'n
Poland
;
'Kubicki, Maciej'
;  Department of Chemistry
Adam Mickiewicz University
Grunwaldzka 6
60-780 Pozna\'n
Poland
;
 
_audit_creation_method            'SHELXL-2014/7'
_shelx_SHELXL_version_number      '2014/7'
_chemical_name_systematic         ?
_chemical_name_common             ?
_chemical_melting_point           ?
_chemical_formula_moiety   'C44 H38 Fe N10, 2(C F3 O3 S), C2 H6 O'
_chemical_formula_sum             'C48 H44 F6 Fe N10 O7 S2' 
_chemical_formula_weight          1106.90

loop_
 _atom_type_symbol
 _atom_type_description
 _atom_type_scat_dispersion_real
 _atom_type_scat_dispersion_imag
 _atom_type_scat_source
 'C'  'C'   0.0033   0.0016
 'International Tables Vol C Tables 4.2.6.8 and 6.1.1.4'
 'H'  'H'   0.0000   0.0000
 'International Tables Vol C Tables 4.2.6.8 and 6.1.1.4'
 'F'  'F'   0.0171   0.0103
 'International Tables Vol C Tables 4.2.6.8 and 6.1.1.4'
 'Fe'  'Fe'   0.3463   0.8444
 'International Tables Vol C Tables 4.2.6.8 and 6.1.1.4'
 'N'  'N'   0.0061   0.0033
 'International Tables Vol C Tables 4.2.6.8 and 6.1.1.4'
 'O'  'O'   0.0106   0.0060
 'International Tables Vol C Tables 4.2.6.8 and 6.1.1.4'
 'S'  'S'   0.1246   0.1234
 'International Tables Vol C Tables 4.2.6.8 and 6.1.1.4'
 
_space_group_crystal_system       hexagonal
_space_group_IT_number            173
_space_group_name_H-M_alt         'P 63'
_space_group_name_Hall            'P 6c'
 
_shelx_space_group_comment
;
The symmetry employed for this shelxl refinement is uniquely defined
by the following loop, which should always be used as a source of
symmetry information in preference to the above space-group names.
They are only intended as comments.
;
 
loop_
 _space_group_symop_operation_xyz
 'x, y, z'
 '-y, x-y, z'
 '-x+y, -x, z'
 '-x, -y, z+1/2'
 'y, -x+y, z+1/2'
 'x-y, x, z+1/2'
 
_cell_length_a                    21.3035(3)
_cell_length_b                    21.3035(3)
_cell_length_c                    21.4739(3)
_cell_angle_alpha                 90
_cell_angle_beta                  90
_cell_angle_gamma                 120
_cell_volume                      8440.0(3)
_cell_formula_units_Z             6
_cell_measurement_temperature     295(2)
_cell_measurement_reflns_used   22462
_cell_measurement_theta_min     3.4070
_cell_measurement_theta_max     26.9010
 
_exptl_crystal_description        prism
_exptl_crystal_colour             black
_exptl_crystal_density_meas       ?
_exptl_crystal_density_method     ?
_exptl_crystal_density_diffrn     1.307          
_exptl_crystal_F_000              3420
_exptl_transmission_factor_min    ?
_exptl_transmission_factor_max    ?
_exptl_crystal_size_max           0.22
_exptl_crystal_size_mid           0.22
_exptl_crystal_size_min           0.08
_exptl_absorpt_coefficient_mu     0.417
_shelx_estimated_absorpt_T_min    ?
_shelx_estimated_absorpt_T_max    ?
_exptl_absorpt_correction_T_min                   0.93059
_exptl_absorpt_correction_T_max                   1.00000
_exptl_absorpt_correction_type            multi-scan
_exptl_absorpt_process_details
;
CrysAlisPro 1.171.40.81a (Rigaku Oxford Diffraction, 2020)
Empirical absorption correction using spherical harmonics,
implemented in SCALE3 ABSPACK scaling algorithm.
;
_exptl_absorpt_special_details    ?

_diffrn_ambient_temperature       295(2)
_diffrn_source 'fine-focus sealed X-ray tube'
_diffrn_source_type 'Enhance (Mo) X-ray Source'
_diffrn_radiation_probe x-ray
_diffrn_radiation_type 'Mo K\a'
_diffrn_radiation_wavelength 0.71073
_diffrn_radiation_monochromator graphite
_diffrn_measurement_device 'four-circle diffractometer'
_diffrn_measurement_device_type 'Xcalibur, Eos'
_diffrn_detector 'CCD plate'
_diffrn_detector_type Eos
_diffrn_detector_area_resol_mean 16.1544
_diffrn_reflns_number             72901
_diffrn_reflns_av_unetI/netI      0.0325
_diffrn_reflns_av_R_equivalents   0.0334
_diffrn_reflns_limit_h_min        -26
_diffrn_reflns_limit_h_max        26
_diffrn_reflns_limit_k_min        -26
_diffrn_reflns_limit_k_max        26
_diffrn_reflns_limit_l_min        -26
_diffrn_reflns_limit_l_max        26
_diffrn_reflns_theta_min          2.911
_diffrn_reflns_theta_max          25.996
_diffrn_reflns_theta_full         25.000
_diffrn_measured_fraction_theta_max   0.998
_diffrn_measured_fraction_theta_full  0.998
_diffrn_reflns_Laue_measured_fraction_max    0.998
_diffrn_reflns_Laue_measured_fraction_full   0.998
_diffrn_reflns_point_group_measured_fraction_max   0.998
_diffrn_reflns_point_group_measured_fraction_full  0.998
_reflns_number_total              68984
_reflns_number_gt                 60314
_reflns_threshold_expression      'I > 2\s(I)'
_reflns_Friedel_coverage          0.944
_reflns_Friedel_fraction_max      0.997
_reflns_Friedel_fraction_full     0.998
 
_reflns_special_details
;
 _reflns_Friedel_fraction is defined as the number of unique
 Friedel pairs measured divided by the number that would be
 possible theoretically, ignoring centric projections and
 systematic absences. Completness statistics refer to single and
 composite reflections containing twin component 1 only.
;
 
_computing_data_collection        'CrysAlis Pro (Agilent Technologies (2011))'
_computing_cell_refinement        'CrysAlis Pro (Agilent Technologies (2011))'
_computing_data_reduction         'CrysAlis Pro (Agilent Technologies (2011))'
_computing_structure_solution     'SIR92 (Altomare et al., 1993)' 
_computing_structure_refinement   'SHELXL-2013 (Sheldrick, 2013)'
_computing_molecular_graphics     'Mercury (MacRae et al., 2009)'
_computing_publication_material   'SHELXL-2013 (Sheldrick, 2013)'

_refine_special_details
;
 Refined as a 2-component twin.
;
_refine_ls_structure_factor_coef  Fsqd
_refine_ls_matrix_type            full
_refine_ls_weighting_scheme       calc
_refine_ls_weighting_details
'w=1/[\s^2^(Fo^2^)+(0.0976P)^2^] where P=(Fo^2^+2Fc^2^)/3'
_atom_sites_solution_primary      ?
_atom_sites_solution_secondary    ?
_atom_sites_solution_hydrogens    mixed
_refine_ls_hydrogen_treatment     constr
_refine_ls_extinction_method      none
_refine_ls_extinction_coef        .
_refine_ls_abs_structure_details
;
 Flack x determined using 3962 quotients [(I+)-(I-)]/[(I+)+(I-)]
 (Parsons, Flack and Wagner, Acta Cryst. B69 (2013) 249-259).
;
_refine_ls_abs_structure_Flack    -0.079(8)
_chemical_absolute_configuration  ?
_refine_ls_number_reflns          68984
_refine_ls_number_parameters      670
_refine_ls_number_restraints      81
_refine_ls_R_factor_all           0.0630
_refine_ls_R_factor_gt            0.0534
_refine_ls_wR_factor_ref          0.1420
_refine_ls_wR_factor_gt           0.1353
_refine_ls_goodness_of_fit_ref    1.055
_refine_ls_restrained_S_all       1.057
_refine_ls_shift/su_max           0.001
_refine_ls_shift/su_mean          0.000
 
loop_
 _atom_site_label
 _atom_site_type_symbol
 _atom_site_fract_x
 _atom_site_fract_y
 _atom_site_fract_z
 _atom_site_U_iso_or_equiv
 _atom_site_adp_type
 _atom_site_occupancy
 _atom_site_site_symmetry_order  
 _atom_site_calc_flag
 _atom_site_refinement_flags_posn
 _atom_site_refinement_flags_adp
 _atom_site_refinement_flags_occupancy
 _atom_site_disorder_assembly
 _atom_site_disorder_group
Fe1 Fe 0.23567(5) 0.38004(5) 0.47786(5) 0.0401(2) Uani 1 1 d . . . . .
N1A N 0.2402(5) 0.2050(5) 0.5623(4) 0.068(2) Uani 1 1 d . . . . .
H1A H 0.247558 0.189159 0.596804 0.081 Uiso 1 1 calc R U . . .
C2A C 0.2429(5) 0.2692(5) 0.5523(4) 0.0488(19) Uani 1 1 d . . . . .
N3A N 0.2280(4) 0.2773(3) 0.4948(3) 0.0475(16) Uani 1 1 d . . . . .
C4A C 0.2154(5) 0.2150(5) 0.4646(4) 0.064(2) Uani 1 1 d . . . . .
C5A C 0.1987(7) 0.1947(6) 0.4013(4) 0.072(3) Uani 1 1 d . . . . .
H5A H 0.196327 0.225834 0.372283 0.087 Uiso 1 1 calc R U . . .
C6A C 0.1860(9) 0.1259(8) 0.3842(6) 0.104(5) Uani 1 1 d . . . . .
H6A H 0.169983 0.108083 0.344298 0.125 Uiso 1 1 calc R U . . .
C7A C 0.1979(9) 0.0838(7) 0.4286(7) 0.110(5) Uani 1 1 d . . . . .
H7A H 0.193725 0.040212 0.415756 0.132 Uiso 1 1 calc R U . . .
C8A C 0.2148(8) 0.1038(6) 0.4886(5) 0.093(4) Uani 1 1 d . . . . .
H8A H 0.220793 0.074465 0.517287 0.112 Uiso 1 1 calc R U . . .
C9A C 0.2230(7) 0.1708(6) 0.5055(4) 0.069(3) Uani 1 1 d . . . . .
N10A N 0.2593(4) 0.3207(4) 0.5977(3) 0.0534(17) Uani 1 1 d . . . . .
C11A C 0.2783(7) 0.3164(6) 0.6619(4) 0.078(3) Uani 1 1 d . . . . .
H11A H 0.314113 0.363741 0.675954 0.117 Uiso 1 1 calc R U . . .
H11B H 0.297377 0.284150 0.664536 0.117 Uiso 1 1 calc R U . . .
H11C H 0.235817 0.298490 0.687528 0.117 Uiso 1 1 calc R U . . .
N12A N 0.2511(4) 0.3754(4) 0.5769(3) 0.0455(16) Uani 1 1 d . . . . .
C13A C 0.2563(5) 0.4257(5) 0.6122(3) 0.0470(18) Uani 1 1 d . . . . .
H13A H 0.268002 0.427851 0.654139 0.056 Uiso 1 1 calc R U . . .
C14A C 0.2428(4) 0.4805(4) 0.5830(3) 0.0425(17) Uani 1 1 d . . . . .
N15A N 0.2363(3) 0.4780(3) 0.5213(3) 0.0413(14) Uani 1 1 d . . . . .
C16A C 0.2196(4) 0.5254(4) 0.4950(4) 0.046(2) Uani 1 1 d . . . . .
C17A C 0.2057(6) 0.5728(5) 0.5304(5) 0.066(3) Uani 1 1 d . . . . .
H17A H 0.190581 0.602195 0.511361 0.079 Uiso 1 1 calc R U . . .
C18A C 0.2153(6) 0.5746(6) 0.5939(4) 0.064(3) Uani 1 1 d . . . . .
H18A H 0.208800 0.606877 0.618547 0.077 Uiso 1 1 calc R U . . .
C19A C 0.2343(5) 0.5284(5) 0.6200(4) 0.059(2) Uani 1 1 d . . . . .
H19A H 0.241499 0.529207 0.662782 0.071 Uiso 1 1 calc R U . . .
C20A C 0.2132(4) 0.5272(4) 0.4258(4) 0.0464(18) Uani 1 1 d . . . . .
C21A C 0.2709(5) 0.5427(4) 0.3874(4) 0.0486(18) Uani 1 1 d . . . . .
H21A H 0.314267 0.550452 0.404583 0.058 Uiso 1 1 calc R U . . .
C22A C 0.2650(6) 0.5467(5) 0.3242(4) 0.059(2) Uani 1 1 d . . . . .
H22A H 0.305287 0.558410 0.299482 0.071 Uiso 1 1 calc R U . . .
C23A C 0.2009(6) 0.5337(6) 0.2956(5) 0.069(2) Uani 1 1 d . . . . .
C24A C 0.1411(6) 0.5176(6) 0.3360(5) 0.070(2) Uani 1 1 d . . . . .
H24A H 0.097219 0.508913 0.319293 0.083 Uiso 1 1 calc R U . . .
C25A C 0.1485(5) 0.5147(5) 0.4007(4) 0.061(2) Uani 1 1 d . . . . .
H25A H 0.109623 0.504295 0.426754 0.073 Uiso 1 1 calc R U . . .
C26A C 0.1951(9) 0.5413(9) 0.2294(5) 0.100(4) Uani 1 1 d D . . . .
H26A H 0.236924 0.554007 0.206602 0.120 Uiso 1 1 calc R U . . .
C27A C 0.1415(14) 0.5332(17) 0.1981(8) 0.234(16) Uani 1 1 d D . . . .
H27A H 0.097965 0.520469 0.217965 0.280 Uiso 1 1 calc R U . . .
H27B H 0.145538 0.539864 0.155217 0.280 Uiso 1 1 calc R U . . .
N1B N 0.4300(3) 0.4437(4) 0.3823(3) 0.0505(16) Uani 1 1 d . . . . .
H1B H 0.448067 0.443476 0.346580 0.061 Uiso 1 1 calc R U . . .
C2B C 0.3599(4) 0.4247(4) 0.3939(3) 0.0457(18) Uani 1 1 d . . . . .
N3B N 0.3491(3) 0.4317(4) 0.4547(3) 0.0457(15) Uani 1 1 d . . . . .
C4B C 0.4144(4) 0.4530(4) 0.4837(4) 0.0410(15) Uani 1 1 d . . . . .
C5B C 0.4346(5) 0.4690(4) 0.5447(4) 0.0496(19) Uani 1 1 d . . . . .
H5B H 0.400789 0.462986 0.574966 0.059 Uiso 1 1 calc R U . . .
C6B C 0.5072(5) 0.4946(5) 0.5606(4) 0.060(2) Uani 1 1 d . . . . .
H6B H 0.522032 0.506708 0.601704 0.072 Uiso 1 1 calc R U . . .
C7B C 0.5579(5) 0.5023(6) 0.5147(5) 0.065(3) Uani 1 1 d . . . . .
H7B H 0.605638 0.517662 0.525925 0.078 Uiso 1 1 calc R U . . .
C8B C 0.5367(5) 0.4867(6) 0.4521(4) 0.063(2) Uani 1 1 d . . . . .
H8B H 0.569602 0.492233 0.421121 0.075 Uiso 1 1 calc R U . . .
C9B C 0.4673(4) 0.4636(4) 0.4388(4) 0.0468(18) Uani 1 1 d . . . . .
N10B N 0.3071(4) 0.4002(4) 0.3518(3) 0.0535(18) Uani 1 1 d . . . . .
C11B C 0.3161(6) 0.4005(7) 0.2842(4) 0.073(3) Uani 1 1 d . . . . .
H11D H 0.365288 0.414108 0.274718 0.110 Uiso 1 1 calc R U . . .
H11E H 0.304726 0.434630 0.265657 0.110 Uiso 1 1 calc R U . . .
H11F H 0.284070 0.352960 0.267988 0.110 Uiso 1 1 calc R U . . .
N12B N 0.2411(4) 0.3800(4) 0.3779(3) 0.0438(16) Uani 1 1 d . . . . .
C13B C 0.1832(5) 0.3617(4) 0.3457(3) 0.0490(19) Uani 1 1 d . . . . .
H13B H 0.183013 0.360203 0.302434 0.059 Uiso 1 1 calc R U . . .
C14B C 0.1181(5) 0.3434(4) 0.3816(4) 0.0482(19) Uani 1 1 d . . . . .
N15B N 0.1249(4) 0.3437(4) 0.4447(3) 0.0455(15) Uani 1 1 d . . . . .
C16B C 0.0649(4) 0.3278(4) 0.4778(4) 0.0480(16) Uani 1 1 d . . . . .
C17B C 0.0019(5) 0.3148(6) 0.4509(5) 0.070(3) Uani 1 1 d . . . . .
H17B H -0.037496 0.305640 0.475779 0.084 Uiso 1 1 calc R U . . .
C18B C -0.0040(5) 0.3151(6) 0.3870(4) 0.067(3) Uani 1 1 d . . . . .
H18B H -0.046969 0.305995 0.368056 0.081 Uiso 1 1 calc R U . . .
C19B C 0.0555(5) 0.3291(6) 0.3527(4) 0.061(2) Uani 1 1 d . . . . .
H19B H 0.053229 0.328978 0.309425 0.073 Uiso 1 1 calc R U . . .
C20B C 0.0716(4) 0.3241(5) 0.5477(4) 0.051(2) Uani 1 1 d . . . . .
C21B C 0.0674(5) 0.3743(6) 0.5864(4) 0.060(2) Uani 1 1 d . . . . .
H21B H 0.058897 0.409635 0.569747 0.072 Uiso 1 1 calc R U . . .
C22B C 0.0759(6) 0.3710(6) 0.6498(4) 0.068(3) Uani 1 1 d . . . . .
H22B H 0.075416 0.405907 0.675489 0.082 Uiso 1 1 calc R U . . .
C23B C 0.0848(5) 0.3185(6) 0.6751(4) 0.072(3) Uani 1 1 d . . . . .
C24B C 0.0865(6) 0.2676(6) 0.6375(5) 0.071(3) Uani 1 1 d . . . . .
H24B H 0.092449 0.231098 0.655130 0.085 Uiso 1 1 calc R U . . .
C25B C 0.0795(5) 0.2694(5) 0.5745(4) 0.062(2) Uani 1 1 d . . . . .
H25B H 0.080030 0.233976 0.549657 0.075 Uiso 1 1 calc R U . . .
C26B C 0.0972(7) 0.3155(8) 0.7433(5) 0.091(4) Uani 1 1 d D . . . .
H26B H 0.087853 0.271003 0.759061 0.109 Uiso 1 1 calc R U . . .
C27B C 0.1188(11) 0.3665(12) 0.7812(7) 0.155(8) Uani 1 1 d D . . . .
H27C H 0.128938 0.412120 0.767763 0.186 Uiso 1 1 calc R U . . .
H27D H 0.124768 0.358874 0.822881 0.186 Uiso 1 1 calc R U . . .
C1C C 0.3869(9) 0.5625(10) 0.7837(6) 0.105(5) Uani 1 1 d . . . . .
F1C F 0.3969(9) 0.5768(8) 0.8408(4) 0.185(6) Uani 1 1 d . . . . .
F2C F 0.4080(10) 0.6245(7) 0.7537(5) 0.209(7) Uani 1 1 d . . . . .
F3C F 0.3169(8) 0.5256(12) 0.7771(7) 0.225(7) Uani 1 1 d . . . . .
S1C S 0.42890(14) 0.51393(15) 0.75398(11) 0.0678(7) Uani 1 1 d . . . . .
O1C O 0.3970(8) 0.4514(6) 0.7931(5) 0.136(4) Uani 1 1 d . . . . .
O2C O 0.4113(5) 0.5062(6) 0.6896(3) 0.106(3) Uani 1 1 d . . . . .
O3C O 0.5019(4) 0.5549(6) 0.7675(4) 0.120(4) Uani 1 1 d . . . . .
C1D C 0.0469(8) 0.1554(9) 0.2524(8) 0.105(4) Uani 1 1 d . . . . .
F1D F 0.0520(6) 0.0975(5) 0.2531(5) 0.149(4) Uani 1 1 d . . . . .
F2D F -0.0148(5) 0.1404(7) 0.2269(7) 0.191(6) Uani 1 1 d . . . . .
F3D F 0.0466(7) 0.1762(7) 0.3102(5) 0.163(4) Uani 1 1 d . . . . .
S1D S 0.11949(14) 0.22779(17) 0.21038(12) 0.0711(7) Uani 1 1 d . . . . .
O1D O 0.1804(4) 0.2389(5) 0.2444(4) 0.094(3) Uani 1 1 d . . . . .
O2D O 0.1134(7) 0.2003(8) 0.1503(4) 0.155(5) Uani 1 1 d . . . . .
O3D O 0.1046(5) 0.2870(5) 0.2132(5) 0.114(3) Uani 1 1 d . . . . .
O1E O 0.7464(6) 0.5790(7) 0.5342(6) 0.139(4) Uani 1 1 d . . . . .
C2E C 0.7757(10) 0.5423(13) 0.486(2) 0.34(2) Uani 1 1 d . U . . .
H2EA H 0.827440 0.572759 0.483740 0.504 Uiso 1 1 d R U . . .
H2EB H 0.756810 0.526899 0.444520 0.504 Uiso 1 1 d R U . . .
H2EC H 0.763870 0.500599 0.510980 0.504 Uiso 1 1 d R U . . .
C1E C 0.7568(12) 0.5997(13) 0.5993(10) 0.175(9) Uani 1 1 d . . . . .
H1EA H 0.800086 0.645599 0.605154 0.263 Uiso 1 1 d R U . . .
H1EB H 0.761276 0.562679 0.620934 0.263 Uiso 1 1 d R U . . .
H1EC H 0.715976 0.602029 0.615324 0.263 Uiso 1 1 d R U . . .
 
loop_
 _atom_site_aniso_label
 _atom_site_aniso_U_11
 _atom_site_aniso_U_22
 _atom_site_aniso_U_33
 _atom_site_aniso_U_23
 _atom_site_aniso_U_13
 _atom_site_aniso_U_12
Fe1 0.0383(5) 0.0418(5) 0.0415(4) 0.0037(6) 0.0028(5) 0.0209(4)
N1A 0.089(6) 0.062(5) 0.066(5) 0.007(4) 0.000(4) 0.048(5)
C2A 0.052(5) 0.046(5) 0.055(5) 0.008(4) 0.008(4) 0.030(4)
N3A 0.056(4) 0.041(4) 0.052(4) -0.003(3) -0.002(3) 0.029(3)
C4A 0.063(6) 0.055(5) 0.078(6) 0.003(5) 0.002(5) 0.032(4)
C5A 0.104(9) 0.056(6) 0.067(6) -0.018(5) -0.016(6) 0.048(6)
C6A 0.164(15) 0.094(10) 0.075(7) -0.017(7) -0.011(8) 0.081(10)
C7A 0.186(16) 0.067(8) 0.105(9) -0.016(7) 0.004(10) 0.084(10)
C8A 0.152(11) 0.070(7) 0.082(7) 0.002(6) -0.005(7) 0.074(8)
C9A 0.093(8) 0.062(6) 0.069(6) 0.007(5) 0.010(5) 0.051(6)
N10A 0.060(4) 0.052(4) 0.051(4) 0.004(3) -0.006(3) 0.030(4)
C11A 0.099(8) 0.076(8) 0.059(5) 0.013(5) -0.020(5) 0.044(7)
N12A 0.047(4) 0.051(4) 0.044(4) 0.001(3) -0.002(3) 0.029(4)
C13A 0.050(5) 0.053(5) 0.036(4) -0.001(4) -0.002(3) 0.024(4)
C14A 0.033(4) 0.037(4) 0.048(4) -0.005(3) 0.004(3) 0.011(3)
N15A 0.036(3) 0.040(3) 0.047(3) 0.006(3) 0.000(3) 0.019(3)
C16A 0.042(4) 0.039(4) 0.057(5) 0.003(3) 0.012(3) 0.021(4)
C17A 0.080(7) 0.049(5) 0.080(6) 0.004(5) 0.025(5) 0.040(5)
C18A 0.090(7) 0.064(6) 0.053(5) -0.003(4) 0.011(5) 0.049(6)
C19A 0.066(6) 0.064(6) 0.050(5) 0.000(4) 0.007(4) 0.035(5)
C20A 0.049(5) 0.036(4) 0.051(4) 0.003(4) -0.001(4) 0.019(4)
C21A 0.039(4) 0.045(5) 0.061(4) 0.007(4) 0.002(4) 0.020(4)
C22A 0.061(6) 0.062(6) 0.058(5) 0.000(4) 0.007(4) 0.033(5)
C23A 0.078(6) 0.065(6) 0.062(5) -0.005(5) -0.006(4) 0.035(6)
C24A 0.068(6) 0.081(7) 0.070(5) -0.004(5) -0.015(5) 0.045(6)
C25A 0.055(5) 0.064(6) 0.072(5) 0.000(5) 0.001(4) 0.035(5)
C26A 0.119(11) 0.134(12) 0.065(6) -0.005(7) -0.011(6) 0.076(10)
C27A 0.21(2) 0.44(5) 0.101(12) -0.050(18) -0.063(14) 0.20(3)
N1B 0.039(4) 0.058(4) 0.049(4) 0.001(3) 0.008(3) 0.020(3)
C2B 0.047(5) 0.045(5) 0.044(4) 0.003(3) 0.007(3) 0.023(4)
N3B 0.040(4) 0.045(4) 0.049(3) 0.001(3) 0.007(3) 0.019(3)
C4B 0.036(3) 0.038(4) 0.047(4) -0.001(4) 0.000(4) 0.018(3)
C5B 0.048(5) 0.051(5) 0.054(5) 0.002(4) 0.004(4) 0.029(4)
C6B 0.048(5) 0.060(5) 0.065(5) -0.003(4) -0.006(4) 0.023(4)
C7B 0.047(5) 0.061(6) 0.082(7) -0.004(5) -0.006(4) 0.023(5)
C8B 0.046(5) 0.064(6) 0.076(6) -0.009(5) 0.004(4) 0.027(5)
C9B 0.046(5) 0.043(4) 0.054(5) -0.002(3) 0.002(4) 0.024(4)
N10B 0.046(4) 0.070(5) 0.041(3) 0.004(3) 0.003(3) 0.026(4)
C11B 0.069(6) 0.103(9) 0.044(5) 0.008(5) 0.015(4) 0.040(6)
N12B 0.043(4) 0.046(4) 0.041(3) -0.001(3) 0.000(3) 0.021(3)
C13B 0.053(5) 0.050(5) 0.043(4) -0.003(3) -0.004(4) 0.025(4)
C14B 0.044(5) 0.041(5) 0.057(5) -0.006(4) -0.009(4) 0.019(4)
N15B 0.046(4) 0.034(4) 0.050(4) 0.000(3) 0.001(3) 0.015(3)
C16B 0.044(4) 0.042(4) 0.055(4) -0.004(5) -0.001(5) 0.020(3)
C17B 0.043(5) 0.072(7) 0.096(7) 0.002(5) 0.000(5) 0.030(5)
C18B 0.049(5) 0.079(7) 0.074(6) 0.004(5) -0.015(5) 0.031(5)
C19B 0.064(6) 0.066(6) 0.059(5) -0.011(5) -0.017(4) 0.037(5)
C20B 0.030(4) 0.050(5) 0.065(5) 0.006(4) 0.004(4) 0.013(4)
C21B 0.057(5) 0.060(6) 0.064(5) 0.006(4) 0.007(4) 0.030(5)
C22B 0.065(6) 0.064(6) 0.061(5) 0.002(4) 0.013(4) 0.021(5)
C23B 0.049(5) 0.075(7) 0.060(5) 0.015(4) 0.007(4) 0.007(5)
C24B 0.060(6) 0.063(6) 0.084(6) 0.015(5) 0.003(5) 0.026(5)
C25B 0.059(6) 0.049(5) 0.075(5) 0.007(4) 0.000(4) 0.025(5)
C26B 0.084(8) 0.098(9) 0.070(6) 0.012(6) 0.004(6) 0.030(7)
C27B 0.19(2) 0.166(17) 0.088(10) -0.029(10) -0.044(11) 0.074(16)
C1C 0.127(13) 0.163(15) 0.063(7) 0.025(8) 0.001(7) 0.100(12)
F1C 0.322(17) 0.282(15) 0.069(5) 0.014(6) 0.035(7) 0.240(15)
F2C 0.42(2) 0.191(12) 0.113(6) 0.051(7) 0.060(10) 0.225(15)
F3C 0.140(11) 0.34(2) 0.240(15) 0.029(14) 0.037(10) 0.156(13)
S1C 0.0658(15) 0.0785(17) 0.0529(12) 0.0058(12) -0.0105(11) 0.0314(14)
O1C 0.172(11) 0.103(8) 0.140(8) 0.053(7) 0.021(7) 0.074(8)
O2C 0.122(7) 0.135(8) 0.065(5) -0.012(5) -0.031(4) 0.068(7)
O3C 0.068(5) 0.172(10) 0.106(7) -0.024(6) -0.033(5) 0.050(6)
C1D 0.094(11) 0.097(11) 0.116(11) 0.021(9) -0.004(9) 0.043(9)
F1D 0.145(8) 0.092(6) 0.215(10) -0.017(6) -0.049(8) 0.063(6)
F2D 0.057(5) 0.161(10) 0.312(14) 0.065(10) -0.031(7) 0.023(6)
F3D 0.178(11) 0.164(10) 0.144(9) 0.039(7) 0.066(7) 0.083(8)
S1D 0.0599(15) 0.101(2) 0.0579(13) -0.0088(13) -0.0161(11) 0.0442(15)
O1D 0.074(5) 0.122(7) 0.096(6) -0.017(5) -0.034(4) 0.056(5)
O2D 0.141(10) 0.231(15) 0.073(5) -0.055(7) -0.038(6) 0.077(10)
O3D 0.083(6) 0.108(7) 0.155(8) 0.042(6) -0.016(6) 0.050(5)
O1E 0.106(8) 0.158(10) 0.150(9) 0.000(9) -0.024(7) 0.064(8)
C2E 0.071(11) 0.17(2) 0.79(7) -0.19(3) -0.02(3) 0.072(13)
C1E 0.18(2) 0.21(2) 0.168(17) -0.058(17) -0.074(16) 0.12(2)
 
_geom_special_details
;
 All esds (except the esd in the dihedral angle between two l.s. planes)
 are estimated using the full covariance matrix.  The cell esds are taken
 into account individually in the estimation of esds in distances, angles
 and torsion angles; correlations between esds in cell parameters are only
 used when they are defined by crystal symmetry.  An approximate (isotropic)
 treatment of cell esds is used for estimating esds involving l.s. planes.
;
 
loop_
 _geom_bond_atom_site_label_1
 _geom_bond_atom_site_label_2
 _geom_bond_distance
 _geom_bond_site_symmetry_2
 _geom_bond_publ_flag
Fe1 N3A 2.142(6) . ?
Fe1 N12B 2.150(7) . ?
Fe1 N3B 2.153(6) . ?
Fe1 N12A 2.161(7) . ?
Fe1 N15B 2.202(7) . ?
Fe1 N15A 2.281(7) . ?
N1A C2A 1.357(11) . ?
N1A C9A 1.374(12) . ?
N1A H1A 0.8600 . ?
C2A N3A 1.308(10) . ?
C2A N10A 1.377(11) . ?
N3A C4A 1.377(11) . ?
C4A C9A 1.355(13) . ?
C4A C5A 1.417(12) . ?
C5A C6A 1.400(16) . ?
C5A H5A 0.9300 . ?
C6A C7A 1.415(18) . ?
C6A H6A 0.9300 . ?
C7A C8A 1.349(16) . ?
C7A H7A 0.9300 . ?
C8A C9A 1.397(15) . ?
C8A H8A 0.9300 . ?
N10A N12A 1.338(10) . ?
N10A C11A 1.452(10) . ?
C11A H11A 0.9600 . ?
C11A H11B 0.9600 . ?
C11A H11C 0.9600 . ?
N12A C13A 1.271(10) . ?
C13A C14A 1.473(12) . ?
C13A H13A 0.9300 . ?
C14A N15A 1.331(9) . ?
C14A C19A 1.377(12) . ?
N15A C16A 1.350(10) . ?
C16A C17A 1.408(12) . ?
C16A C20A 1.495(12) . ?
C17A C18A 1.377(14) . ?
C17A H17A 0.9300 . ?
C18A C19A 1.358(13) . ?
C18A H18A 0.9300 . ?
C19A H19A 0.9300 . ?
C20A C25A 1.374(13) . ?
C20A C21A 1.376(12) . ?
C21A C22A 1.369(12) . ?
C21A H21A 0.9300 . ?
C22A C23A 1.394(14) . ?
C22A H22A 0.9300 . ?
C23A C24A 1.434(16) . ?
C23A C26A 1.443(14) . ?
C24A C25A 1.403(12) . ?
C24A H24A 0.9300 . ?
C25A H25A 0.9300 . ?
C26A C27A 1.26(2) . ?
C26A H26A 0.9300 . ?
C27A H27A 0.9300 . ?
C27A H27B 0.9300 . ?
N1B C2B 1.361(10) . ?
N1B C9B 1.394(10) . ?
N1B H1B 0.8600 . ?
C2B N10B 1.329(10) . ?
C2B N3B 1.347(9) . ?
N3B C4B 1.379(10) . ?
C4B C5B 1.368(12) . ?
C4B C9B 1.412(11) . ?
C5B C6B 1.401(12) . ?
C5B H5B 0.9300 . ?
C6B C7B 1.411(13) . ?
C6B H6B 0.9300 . ?
C7B C8B 1.405(13) . ?
C7B H7B 0.9300 . ?
C8B C9B 1.334(13) . ?
C8B H8B 0.9300 . ?
N10B N12B 1.368(10) . ?
N10B C11B 1.463(11) . ?
C11B H11D 0.9600 . ?
C11B H11E 0.9600 . ?
C11B H11F 0.9600 . ?
N12B C13B 1.292(11) . ?
C13B C14B 1.459(12) . ?
C13B H13B 0.9300 . ?
C14B N15B 1.361(10) . ?
C14B C19B 1.362(12) . ?
N15B C16B 1.350(10) . ?
C16B C17B 1.355(12) . ?
C16B C20B 1.513(12) . ?
C17B C18B 1.378(12) . ?
C17B H17B 0.9300 . ?
C18B C19B 1.363(13) . ?
C18B H18B 0.9300 . ?
C19B H19B 0.9300 . ?
C20B C25B 1.382(12) . ?
C20B C21B 1.393(13) . ?
C21B C22B 1.379(13) . ?
C21B H21B 0.9300 . ?
C22B C23B 1.340(15) . ?
C22B H22B 0.9300 . ?
C23B C24B 1.366(15) . ?
C23B C26B 1.494(14) . ?
C24B C25B 1.362(13) . ?
C24B H24B 0.9300 . ?
C25B H25B 0.9300 . ?
C26B C27B 1.246(18) . ?
C26B H26B 0.9300 . ?
C27B H27C 0.9300 . ?
C27B H27D 0.9300 . ?
C1C F1C 1.255(15) . ?
C1C F3C 1.30(2) . ?
C1C F2C 1.330(18) . ?
C1C S1C 1.791(15) . ?
S1C O3C 1.381(8) . ?
S1C O2C 1.421(7) . ?
S1C O1C 1.427(9) . ?
C1D F1D 1.290(18) . ?
C1D F2D 1.309(17) . ?
C1D F3D 1.321(18) . ?
C1D S1D 1.788(15) . ?
S1D O2D 1.396(9) . ?
S1D O1D 1.403(7) . ?
S1D O3D 1.448(10) . ?
O1E C1E 1.447(19) . ?
O1E C2E 1.61(3) . ?
C2E H2EA 0.9600 . ?
C2E H2EB 0.9600 . ?
C2E H2EC 0.9601 . ?
C1E H1EA 0.9601 . ?
C1E H1EB 0.9603 . ?
C1E H1EC 0.9598 . ?
 
loop_
 _geom_angle_atom_site_label_1
 _geom_angle_atom_site_label_2
 _geom_angle_atom_site_label_3
 _geom_angle
 _geom_angle_site_symmetry_1
 _geom_angle_site_symmetry_3
 _geom_angle_publ_flag
N3A Fe1 N12B 98.4(3) . . ?
N3A Fe1 N3B 93.1(3) . . ?
N12B Fe1 N3B 73.9(2) . . ?
N3A Fe1 N12A 73.9(2) . . ?
N12B Fe1 N12A 166.6(2) . . ?
N3B Fe1 N12A 95.4(3) . . ?
N3A Fe1 N15B 100.1(3) . . ?
N12B Fe1 N15B 74.0(2) . . ?
N3B Fe1 N15B 146.7(2) . . ?
N12A Fe1 N15B 117.6(3) . . ?
N3A Fe1 N15A 145.9(2) . . ?
N12B Fe1 N15A 115.6(2) . . ?
N3B Fe1 N15A 97.8(2) . . ?
N12A Fe1 N15A 73.0(2) . . ?
N15B Fe1 N15A 88.2(2) . . ?
C2A N1A C9A 105.0(8) . . ?
C2A N1A H1A 127.5 . . ?
C9A N1A H1A 127.5 . . ?
N3A C2A N1A 113.2(8) . . ?
N3A C2A N10A 123.0(7) . . ?
N1A C2A N10A 123.8(8) . . ?
C2A N3A C4A 105.0(7) . . ?
C2A N3A Fe1 113.3(5) . . ?
C4A N3A Fe1 141.6(6) . . ?
C9A C4A N3A 109.4(8) . . ?
C9A C4A C5A 120.5(9) . . ?
N3A C4A C5A 130.0(8) . . ?
C6A C5A C4A 117.3(10) . . ?
C6A C5A H5A 121.3 . . ?
C4A C5A H5A 121.3 . . ?
C5A C6A C7A 118.9(11) . . ?
C5A C6A H6A 120.5 . . ?
C7A C6A H6A 120.5 . . ?
C8A C7A C6A 123.3(10) . . ?
C8A C7A H7A 118.4 . . ?
C6A C7A H7A 118.4 . . ?
C7A C8A C9A 116.6(10) . . ?
C7A C8A H8A 121.7 . . ?
C9A C8A H8A 121.7 . . ?
C4A C9A N1A 107.4(9) . . ?
C4A C9A C8A 123.0(10) . . ?
N1A C9A C8A 129.5(9) . . ?
N12A N10A C2A 111.5(6) . . ?
N12A N10A C11A 122.2(7) . . ?
C2A N10A C11A 126.1(8) . . ?
N10A C11A H11A 109.5 . . ?
N10A C11A H11B 109.5 . . ?
H11A C11A H11B 109.5 . . ?
N10A C11A H11C 109.5 . . ?
H11A C11A H11C 109.5 . . ?
H11B C11A H11C 109.5 . . ?
C13A N12A N10A 122.7(7) . . ?
C13A N12A Fe1 120.0(6) . . ?
N10A N12A Fe1 117.2(5) . . ?
N12A C13A C14A 116.4(7) . . ?
N12A C13A H13A 121.8 . . ?
C14A C13A H13A 121.8 . . ?
N15A C14A C19A 123.6(8) . . ?
N15A C14A C13A 116.8(7) . . ?
C19A C14A C13A 119.5(7) . . ?
C14A N15A C16A 116.7(7) . . ?
C14A N15A Fe1 113.2(5) . . ?
C16A N15A Fe1 129.1(5) . . ?
N15A C16A C17A 122.5(8) . . ?
N15A C16A C20A 119.8(7) . . ?
C17A C16A C20A 117.7(8) . . ?
C18A C17A C16A 118.3(9) . . ?
C18A C17A H17A 120.8 . . ?
C16A C17A H17A 120.8 . . ?
C19A C18A C17A 118.8(8) . . ?
C19A C18A H18A 120.6 . . ?
C17A C18A H18A 120.6 . . ?
C18A C19A C14A 119.8(9) . . ?
C18A C19A H19A 120.1 . . ?
C14A C19A H19A 120.1 . . ?
C25A C20A C21A 120.1(8) . . ?
C25A C20A C16A 118.6(8) . . ?
C21A C20A C16A 121.3(7) . . ?
C22A C21A C20A 120.7(8) . . ?
C22A C21A H21A 119.7 . . ?
C20A C21A H21A 119.7 . . ?
C21A C22A C23A 122.3(9) . . ?
C21A C22A H22A 118.9 . . ?
C23A C22A H22A 118.9 . . ?
C22A C23A C24A 116.5(9) . . ?
C22A C23A C26A 122.8(11) . . ?
C24A C23A C26A 120.5(11) . . ?
C25A C24A C23A 120.2(9) . . ?
C25A C24A H24A 119.9 . . ?
C23A C24A H24A 119.9 . . ?
C20A C25A C24A 120.2(9) . . ?
C20A C25A H25A 119.9 . . ?
C24A C25A H25A 119.9 . . ?
C27A C26A C23A 129.2(17) . . ?
C27A C26A H26A 115.4 . . ?
C23A C26A H26A 115.4 . . ?
C26A C27A H27A 120.0 . . ?
C26A C27A H27B 120.0 . . ?
H27A C27A H27B 120.0 . . ?
C2B N1B C9B 107.8(6) . . ?
C2B N1B H1B 126.1 . . ?
C9B N1B H1B 126.1 . . ?
N10B C2B N3B 123.0(7) . . ?
N10B C2B N1B 125.5(7) . . ?
N3B C2B N1B 111.5(7) . . ?
C2B N3B C4B 105.9(6) . . ?
C2B N3B Fe1 112.2(5) . . ?
C4B N3B Fe1 139.0(5) . . ?
C5B C4B N3B 130.8(7) . . ?
C5B C4B C9B 119.3(7) . . ?
N3B C4B C9B 109.8(7) . . ?
C4B C5B C6B 118.5(8) . . ?
C4B C5B H5B 120.7 . . ?
C6B C5B H5B 120.7 . . ?
C5B C6B C7B 120.5(8) . . ?
C5B C6B H6B 119.7 . . ?
C7B C6B H6B 119.7 . . ?
C8B C7B C6B 120.2(9) . . ?
C8B C7B H7B 119.9 . . ?
C6B C7B H7B 119.9 . . ?
C9B C8B C7B 117.3(9) . . ?
C9B C8B H8B 121.3 . . ?
C7B C8B H8B 121.3 . . ?
C8B C9B N1B 131.0(8) . . ?
C8B C9B C4B 124.1(8) . . ?
N1B C9B C4B 104.9(7) . . ?
C2B N10B N12B 112.3(6) . . ?
C2B N10B C11B 126.1(7) . . ?
N12B N10B C11B 121.3(7) . . ?
N10B C11B H11D 109.5 . . ?
N10B C11B H11E 109.5 . . ?
H11D C11B H11E 109.5 . . ?
N10B C11B H11F 109.5 . . ?
H11D C11B H11F 109.5 . . ?
H11E C11B H11F 109.5 . . ?
C13B N12B N10B 123.5(7) . . ?
C13B N12B Fe1 119.4(6) . . ?
N10B N12B Fe1 117.1(5) . . ?
N12B C13B C14B 115.7(7) . . ?
N12B C13B H13B 122.1 . . ?
C14B C13B H13B 122.1 . . ?
N15B C14B C19B 123.1(8) . . ?
N15B C14B C13B 116.1(7) . . ?
C19B C14B C13B 120.9(8) . . ?
C16B N15B C14B 115.9(7) . . ?
C16B N15B Fe1 129.1(5) . . ?
C14B N15B Fe1 114.7(5) . . ?
N15B C16B C17B 122.9(9) . . ?
N15B C16B C20B 115.7(6) . . ?
C17B C16B C20B 121.4(8) . . ?
C16B C17B C18B 120.4(9) . . ?
C16B C17B H17B 119.8 . . ?
C18B C17B H17B 119.8 . . ?
C19B C18B C17B 117.5(9) . . ?
C19B C18B H18B 121.2 . . ?
C17B C18B H18B 121.2 . . ?
C14B C19B C18B 120.1(8) . . ?
C14B C19B H19B 120.0 . . ?
C18B C19B H19B 120.0 . . ?
C25B C20B C21B 118.6(8) . . ?
C25B C20B C16B 120.8(8) . . ?
C21B C20B C16B 120.6(8) . . ?
C22B C21B C20B 119.4(9) . . ?
C22B C21B H21B 120.3 . . ?
C20B C21B H21B 120.3 . . ?
C23B C22B C21B 121.3(10) . . ?
C23B C22B H22B 119.4 . . ?
C21B C22B H22B 119.4 . . ?
C22B C23B C24B 119.5(9) . . ?
C22B C23B C26B 122.3(11) . . ?
C24B C23B C26B 118.1(11) . . ?
C25B C24B C23B 121.2(10) . . ?
C25B C24B H24B 119.4 . . ?
C23B C24B H24B 119.4 . . ?
C24B C25B C20B 119.9(9) . . ?
C24B C25B H25B 120.0 . . ?
C20B C25B H25B 120.0 . . ?
C27B C26B C23B 126.8(15) . . ?
C27B C26B H26B 116.6 . . ?
C23B C26B H26B 116.6 . . ?
C26B C27B H27C 120.0 . . ?
C26B C27B H27D 120.0 . . ?
H27C C27B H27D 120.0 . . ?
F1C C1C F3C 105.0(14) . . ?
F1C C1C F2C 107.5(15) . . ?
F3C C1C F2C 105.3(14) . . ?
F1C C1C S1C 114.5(10) . . ?
F3C C1C S1C 111.4(14) . . ?
F2C C1C S1C 112.4(11) . . ?
O3C S1C O2C 115.3(6) . . ?
O3C S1C O1C 109.0(7) . . ?
O2C S1C O1C 119.3(7) . . ?
O3C S1C C1C 106.9(8) . . ?
O2C S1C C1C 103.6(6) . . ?
O1C S1C C1C 100.8(7) . . ?
F1D C1D F2D 109.0(14) . . ?
F1D C1D F3D 109.0(14) . . ?
F2D C1D F3D 107.6(16) . . ?
F1D C1D S1D 112.4(13) . . ?
F2D C1D S1D 109.2(11) . . ?
F3D C1D S1D 109.4(12) . . ?
O2D S1D O1D 115.9(7) . . ?
O2D S1D O3D 112.9(7) . . ?
O1D S1D O3D 114.7(6) . . ?
O2D S1D C1D 104.2(8) . . ?
O1D S1D C1D 102.1(6) . . ?
O3D S1D C1D 105.0(7) . . ?
C1E O1E C2E 137.4(18) . . ?
O1E C2E H2EA 107.1 . . ?
O1E C2E H2EB 124.4 . . ?
H2EA C2E H2EB 109.5 . . ?
O1E C2E H2EC 95.7 . . ?
H2EA C2E H2EC 109.5 . . ?
H2EB C2E H2EC 109.5 . . ?
O1E C1E H1EA 111.1 . . ?
O1E C1E H1EB 106.3 . . ?
H1EA C1E H1EB 109.5 . . ?
O1E C1E H1EC 111.0 . . ?
H1EA C1E H1EC 109.5 . . ?
H1EB C1E H1EC 109.5 . . ?
 
loop_
 _geom_torsion_atom_site_label_1
 _geom_torsion_atom_site_label_2
 _geom_torsion_atom_site_label_3
 _geom_torsion_atom_site_label_4
 _geom_torsion
 _geom_torsion_site_symmetry_1
 _geom_torsion_site_symmetry_2
 _geom_torsion_site_symmetry_3
 _geom_torsion_site_symmetry_4
 _geom_torsion_publ_flag
C9A N1A C2A N3A 1.0(11) . . . . ?
C9A N1A C2A N10A -179.3(9) . . . . ?
N1A C2A N3A C4A -0.8(10) . . . . ?
N10A C2A N3A C4A 179.5(8) . . . . ?
N1A C2A N3A Fe1 -178.1(6) . . . . ?
N10A C2A N3A Fe1 2.2(10) . . . . ?
C2A N3A C4A C9A 0.2(10) . . . . ?
Fe1 N3A C4A C9A 176.2(8) . . . . ?
C2A N3A C4A C5A -178.2(10) . . . . ?
Fe1 N3A C4A C5A -2.2(17) . . . . ?
C9A C4A C5A C6A 4.0(17) . . . . ?
N3A C4A C5A C6A -177.6(12) . . . . ?
C4A C5A C6A C7A -7(2) . . . . ?
C5A C6A C7A C8A 6(3) . . . . ?
C6A C7A C8A C9A -2(2) . . . . ?
N3A C4A C9A N1A 0.3(12) . . . . ?
C5A C4A C9A N1A 179.0(10) . . . . ?
N3A C4A C9A C8A -178.9(11) . . . . ?
C5A C4A C9A C8A -0.3(18) . . . . ?
C2A N1A C9A C4A -0.8(12) . . . . ?
C2A N1A C9A C8A 178.5(13) . . . . ?
C7A C8A C9A C4A -1(2) . . . . ?
C7A C8A C9A N1A -179.8(13) . . . . ?
N3A C2A N10A N12A 5.9(11) . . . . ?
N1A C2A N10A N12A -173.8(8) . . . . ?
N3A C2A N10A C11A -178.2(9) . . . . ?
N1A C2A N10A C11A 2.1(14) . . . . ?
C2A N10A N12A C13A 173.0(8) . . . . ?
C11A N10A N12A C13A -3.1(13) . . . . ?
C2A N10A N12A Fe1 -11.1(9) . . . . ?
C11A N10A N12A Fe1 172.8(7) . . . . ?
N10A N12A C13A C14A -177.4(7) . . . . ?
Fe1 N12A C13A C14A 6.8(10) . . . . ?
N12A C13A C14A N15A -8.8(11) . . . . ?
N12A C13A C14A C19A 168.1(8) . . . . ?
C19A C14A N15A C16A -0.7(12) . . . . ?
C13A C14A N15A C16A 176.1(7) . . . . ?
C19A C14A N15A Fe1 -170.5(7) . . . . ?
C13A C14A N15A Fe1 6.3(8) . . . . ?
C14A N15A C16A C17A -3.3(12) . . . . ?
Fe1 N15A C16A C17A 164.6(7) . . . . ?
C14A N15A C16A C20A 178.4(7) . . . . ?
Fe1 N15A C16A C20A -13.7(11) . . . . ?
N15A C16A C17A C18A 5.2(14) . . . . ?
C20A C16A C17A C18A -176.5(8) . . . . ?
C16A C17A C18A C19A -3.0(15) . . . . ?
C17A C18A C19A C14A -0.7(15) . . . . ?
N15A C14A C19A C18A 2.7(14) . . . . ?
C13A C14A C19A C18A -174.0(9) . . . . ?
N15A C16A C20A C25A 121.1(9) . . . . ?
C17A C16A C20A C25A -57.3(11) . . . . ?
N15A C16A C20A C21A -60.4(11) . . . . ?
C17A C16A C20A C21A 121.3(9) . . . . ?
C25A C20A C21A C22A 0.8(13) . . . . ?
C16A C20A C21A C22A -177.7(8) . . . . ?
C20A C21A C22A C23A -1.6(14) . . . . ?
C21A C22A C23A C24A 1.4(15) . . . . ?
C21A C22A C23A C26A 176.8(11) . . . . ?
C22A C23A C24A C25A -0.5(14) . . . . ?
C26A C23A C24A C25A -176.0(11) . . . . ?
C21A C20A C25A C24A 0.0(13) . . . . ?
C16A C20A C25A C24A 178.6(8) . . . . ?
C23A C24A C25A C20A -0.2(14) . . . . ?
C22A C23A C26A C27A -178(2) . . . . ?
C24A C23A C26A C27A -3(3) . . . . ?
C9B N1B C2B N10B -177.5(8) . . . . ?
C9B N1B C2B N3B 0.6(9) . . . . ?
N10B C2B N3B C4B 175.5(8) . . . . ?
N1B C2B N3B C4B -2.7(9) . . . . ?
N10B C2B N3B Fe1 11.0(10) . . . . ?
N1B C2B N3B Fe1 -167.1(5) . . . . ?
C2B N3B C4B C5B 178.7(8) . . . . ?
Fe1 N3B C4B C5B -23.5(14) . . . . ?
C2B N3B C4B C9B 3.7(9) . . . . ?
Fe1 N3B C4B C9B 161.5(6) . . . . ?
N3B C4B C5B C6B -175.4(8) . . . . ?
C9B C4B C5B C6B -0.8(12) . . . . ?
C4B C5B C6B C7B -1.3(14) . . . . ?
C5B C6B C7B C8B 2.3(15) . . . . ?
C6B C7B C8B C9B -1.2(15) . . . . ?
C7B C8B C9B N1B -179.7(9) . . . . ?
C7B C8B C9B C4B -1.0(15) . . . . ?
C2B N1B C9B C8B -179.4(10) . . . . ?
C2B N1B C9B C4B 1.7(8) . . . . ?
C5B C4B C9B C8B 2.0(13) . . . . ?
N3B C4B C9B C8B 177.7(9) . . . . ?
C5B C4B C9B N1B -179.0(7) . . . . ?
N3B C4B C9B N1B -3.4(8) . . . . ?
N3B C2B N10B N12B -2.9(12) . . . . ?
N1B C2B N10B N12B 175.0(8) . . . . ?
N3B C2B N10B C11B 171.0(9) . . . . ?
N1B C2B N10B C11B -11.2(15) . . . . ?
C2B N10B N12B C13B 172.5(8) . . . . ?
C11B N10B N12B C13B -1.7(13) . . . . ?
C2B N10B N12B Fe1 -7.1(9) . . . . ?
C11B N10B N12B Fe1 178.7(7) . . . . ?
N10B N12B C13B C14B -178.6(7) . . . . ?
Fe1 N12B C13B C14B 1.0(10) . . . . ?
N12B C13B C14B N15B -3.6(11) . . . . ?
N12B C13B C14B C19B 174.5(9) . . . . ?
C19B C14B N15B C16B 1.0(12) . . . . ?
C13B C14B N15B C16B 179.1(7) . . . . ?
C19B C14B N15B Fe1 -173.7(7) . . . . ?
C13B C14B N15B Fe1 4.4(9) . . . . ?
C14B N15B C16B C17B -2.5(12) . . . . ?
Fe1 N15B C16B C17B 171.4(7) . . . . ?
C14B N15B C16B C20B 176.7(6) . . . . ?
Fe1 N15B C16B C20B -9.5(10) . . . . ?
N15B C16B C17B C18B 2.2(15) . . . . ?
C20B C16B C17B C18B -176.9(9) . . . . ?
C16B C17B C18B C19B -0.3(16) . . . . ?
N15B C14B C19B C18B 0.7(15) . . . . ?
C13B C14B C19B C18B -177.3(9) . . . . ?
C17B C18B C19B C14B -1.1(16) . . . . ?
N15B C16B C20B C25B -68.1(10) . . . . ?
C17B C16B C20B C25B 111.1(10) . . . . ?
N15B C16B C20B C21B 114.2(9) . . . . ?
C17B C16B C20B C21B -66.7(11) . . . . ?
C25B C20B C21B C22B 4.2(13) . . . . ?
C16B C20B C21B C22B -178.0(8) . . . . ?
C20B C21B C22B C23B -3.1(15) . . . . ?
C21B C22B C23B C24B 0.8(15) . . . . ?
C21B C22B C23B C26B 177.4(9) . . . . ?
C22B C23B C24B C25B 0.3(15) . . . . ?
C26B C23B C24B C25B -176.4(10) . . . . ?
C23B C24B C25B C20B 0.9(15) . . . . ?
C21B C20B C25B C24B -3.2(13) . . . . ?
C16B C20B C25B C24B 179.1(8) . . . . ?
C22B C23B C26B C27B -20(2) . . . . ?
C24B C23B C26B C27B 157.1(16) . . . . ?
F1C C1C S1C O3C -56.5(15) . . . . ?
F3C C1C S1C O3C -175.4(11) . . . . ?
F2C C1C S1C O3C 66.6(13) . . . . ?
F1C C1C S1C O2C -178.7(13) . . . . ?
F3C C1C S1C O2C 62.4(12) . . . . ?
F2C C1C S1C O2C -55.5(14) . . . . ?
F1C C1C S1C O1C 57.4(15) . . . . ?
F3C C1C S1C O1C -61.5(12) . . . . ?
F2C C1C S1C O1C -179.5(13) . . . . ?
F1D C1D S1D O2D 60.0(14) . . . . ?
F2D C1D S1D O2D -61.2(16) . . . . ?
F3D C1D S1D O2D -178.7(12) . . . . ?
F1D C1D S1D O1D -61.0(13) . . . . ?
F2D C1D S1D O1D 177.8(13) . . . . ?
F3D C1D S1D O1D 60.3(12) . . . . ?
F1D C1D S1D O3D 178.9(12) . . . . ?
F2D C1D S1D O3D 57.8(15) . . . . ?
F3D C1D S1D O3D -59.8(12) . . . . ?
 
_refine_diff_density_max    0.909
_refine_diff_density_min   -0.245
_refine_diff_density_rms    0.070

_shelx_res_file
;

TITL sn26_czarny2_a.res in P6(3)
    shelx.res
    created by SHELXL-2018/3 at 21:09:25 on 29-Apr-2021
CELL 0.71073 21.3035 21.3035 21.4739 90 90 120
ZERR 6 0.0003 0.0003 0.0003 0 0 0
LATT -1
SYMM -Y,+X-Y,+Z
SYMM +Y-X,-X,+Z
SYMM -X,-Y,0.5+Z
SYMM +Y,-X+Y,0.5+Z
SYMM -Y+X,+X,0.5+Z
SFAC C H F Fe N O S
UNIT 288 264 36 6 60 42 12
OMIT 0 52
omit 2 -3 0
omit 1 2 0
omit 3 -1 0
omit 1 2 0

ISOR 0.02 0.04 C2E
rigu .002 .002 c21a > c27a
rigu .002 .002 c21b > c27b
dfix 1.32 0.01 c26a c27a c26b c27b
L.S. 10
PLAN -10
CONF
BOND $h
fmap 2
acta 50

WGHT    0.097600
BASF   0.35533
FVAR       1.05010
FE1   4    0.235673    0.380042    0.477864    11.00000    0.03827    0.04177 =
         0.04149    0.00374    0.00279    0.02089
N1A   5    0.240168    0.205001    0.562337    11.00000    0.08910    0.06212 =
         0.06579    0.00702    0.00037    0.04786
AFIX  43
H1A   2    0.247558    0.189159    0.596804    11.00000   -1.20000
AFIX   0
C2A   1    0.242881    0.269173    0.552253    11.00000    0.05218    0.04632 =
         0.05490    0.00808    0.00814    0.02976
N3A   5    0.227967    0.277319    0.494772    11.00000    0.05620    0.04071 =
         0.05212   -0.00281   -0.00175    0.02908
C4A   1    0.215439    0.215021    0.464627    11.00000    0.06280    0.05458 =
         0.07759    0.00284    0.00191    0.03247
C5A   1    0.198730    0.194701    0.401306    11.00000    0.10440    0.05618 =
         0.06697   -0.01836   -0.01619    0.04827
AFIX  43
H5A   2    0.196327    0.225834    0.372283    11.00000   -1.20000
AFIX   0
C6A   1    0.185988    0.125871    0.384202    11.00000    0.16442    0.09370 =
         0.07479   -0.01685   -0.01070    0.08065
AFIX  43
H6A   2    0.169983    0.108083    0.344298    11.00000   -1.20000
AFIX   0
C7A   1    0.197850    0.083813    0.428599    11.00000    0.18639    0.06652 =
         0.10467   -0.01617    0.00443    0.08409
AFIX  43
H7A   2    0.193725    0.040212    0.415756    11.00000   -1.20000
AFIX   0
C8A   1    0.214841    0.103796    0.488613    11.00000    0.15216    0.06958 =
         0.08224    0.00188   -0.00523    0.07425
AFIX  43
H8A   2    0.220793    0.074465    0.517287    11.00000   -1.20000
AFIX   0
C9A   1    0.223038    0.170823    0.505480    11.00000    0.09289    0.06188 =
         0.06880    0.00697    0.01000    0.05080
N10A  5    0.259259    0.320717    0.597669    11.00000    0.06038    0.05179 =
         0.05051    0.00386   -0.00564    0.02979
C11A  1    0.278251    0.316409    0.661862    11.00000    0.09933    0.07650 =
         0.05931    0.01303   -0.02000    0.04418
AFIX 137
H11A  2    0.314113    0.363741    0.675954    11.00000   -1.50000
H11B  2    0.297377    0.284150    0.664536    11.00000   -1.50000
H11C  2    0.235817    0.298490    0.687528    11.00000   -1.50000
AFIX   0
N12A  5    0.251122    0.375432    0.576862    11.00000    0.04750    0.05076 =
         0.04353    0.00122   -0.00160    0.02857
C13A  1    0.256320    0.425730    0.612171    11.00000    0.04966    0.05320 =
         0.03625   -0.00090   -0.00179    0.02420
AFIX  43
H13A  2    0.268002    0.427851    0.654139    11.00000   -1.20000
AFIX   0
C14A  1    0.242828    0.480465    0.582976    11.00000    0.03296    0.03697 =
         0.04840   -0.00545    0.00414    0.01057
N15A  5    0.236260    0.478050    0.521279    11.00000    0.03635    0.03996 =
         0.04683    0.00571   -0.00020    0.01855
C16A  1    0.219567    0.525407    0.494975    11.00000    0.04167    0.03939 =
         0.05708    0.00305    0.01168    0.02074
C17A  1    0.205749    0.572833    0.530396    11.00000    0.08023    0.04905 =
         0.07971    0.00396    0.02514    0.04003
AFIX  43
H17A  2    0.190581    0.602195    0.511361    11.00000   -1.20000
AFIX   0
C18A  1    0.215270    0.574625    0.593945    11.00000    0.09008    0.06397 =
         0.05317   -0.00328    0.01123    0.04935
AFIX  43
H18A  2    0.208800    0.606877    0.618547    11.00000   -1.20000
AFIX   0
C19A  1    0.234275    0.528442    0.620014    11.00000    0.06571    0.06436 =
         0.04959   -0.00031    0.00679    0.03470
AFIX  43
H19A  2    0.241499    0.529207    0.662782    11.00000   -1.20000
AFIX   0
C20A  1    0.213180    0.527214    0.425757    11.00000    0.04909    0.03632 =
         0.05117    0.00341   -0.00138    0.01940
C21A  1    0.270865    0.542654    0.387408    11.00000    0.03883    0.04475 =
         0.06089    0.00694    0.00203    0.01998
AFIX  43
H21A  2    0.314267    0.550452    0.404583    11.00000   -1.20000
AFIX   0
C22A  1    0.265044    0.546659    0.324206    11.00000    0.06083    0.06163 =
         0.05775    0.00028    0.00654    0.03315
AFIX  43
H22A  2    0.305287    0.558410    0.299482    11.00000   -1.20000
AFIX   0
C23A  1    0.200913    0.533741    0.295640    11.00000    0.07797    0.06498 =
         0.06234   -0.00472   -0.00616    0.03452
C24A  1    0.141098    0.517550    0.336032    11.00000    0.06780    0.08052 =
         0.07014   -0.00435   -0.01473    0.04454
AFIX  43
H24A  2    0.097219    0.508913    0.319293    11.00000   -1.20000
AFIX   0
C25A  1    0.148537    0.514691    0.400734    11.00000    0.05453    0.06386 =
         0.07165    0.00044    0.00142    0.03479
AFIX  43
H25A  2    0.109623    0.504295    0.426754    11.00000   -1.20000
AFIX   0
C26A  1    0.195140    0.541314    0.229421    11.00000    0.11943    0.13363 =
         0.06531   -0.00501   -0.01075    0.07630
AFIX  43
H26A  2    0.236924    0.554007    0.206602    11.00000   -1.20000
AFIX   0
C27A  1    0.141536    0.533171    0.198137    11.00000    0.20659    0.44271 =
         0.10095   -0.04986   -0.06297    0.19942
AFIX  93
H27A  2    0.097965    0.520469    0.217965    11.00000   -1.20000
H27B  2    0.145538    0.539864    0.155217    11.00000   -1.20000
AFIX   0
N1B   5    0.429997    0.443708    0.382334    11.00000    0.03876    0.05769 =
         0.04931    0.00083    0.00826    0.01971
AFIX  43
H1B   2    0.448067    0.443476    0.346580    11.00000   -1.20000
AFIX   0
C2B   1    0.359866    0.424739    0.393887    11.00000    0.04698    0.04547 =
         0.04386    0.00316    0.00687    0.02253
N3B   5    0.349054    0.431678    0.454682    11.00000    0.04042    0.04478 =
         0.04874    0.00122    0.00703    0.01888
C4B   1    0.414447    0.452979    0.483658    11.00000    0.03635    0.03845 =
         0.04750   -0.00121   -0.00050    0.01817
C5B   1    0.434570    0.468989    0.544690    11.00000    0.04844    0.05142 =
         0.05381    0.00204    0.00351    0.02868
AFIX  43
H5B   2    0.400789    0.462986    0.574966    11.00000   -1.20000
AFIX   0
C6B   1    0.507169    0.494624    0.560580    11.00000    0.04804    0.06004 =
         0.06482   -0.00288   -0.00644    0.02259
AFIX  43
H6B   2    0.522032    0.506708    0.601704    11.00000   -1.20000
AFIX   0
C7B   1    0.557945    0.502262    0.514680    11.00000    0.04663    0.06121 =
         0.08166   -0.00438   -0.00634    0.02320
AFIX  43
H7B   2    0.605638    0.517662    0.525925    11.00000   -1.20000
AFIX   0
C8B   1    0.536664    0.486674    0.452066    11.00000    0.04635    0.06415 =
         0.07616   -0.00933    0.00383    0.02686
AFIX  43
H8B   2    0.569602    0.492233    0.421121    11.00000   -1.20000
AFIX   0
C9B   1    0.467304    0.463576    0.438770    11.00000    0.04588    0.04308 =
         0.05364   -0.00214    0.00160    0.02389
N10B  5    0.307059    0.400197    0.351802    11.00000    0.04564    0.07008 =
         0.04126    0.00366    0.00276    0.02630
C11B  1    0.316060    0.400500    0.284232    11.00000    0.06884    0.10314 =
         0.04446    0.00759    0.01548    0.04043
AFIX 137
H11D  2    0.365288    0.414108    0.274718    11.00000   -1.50000
H11E  2    0.304726    0.434630    0.265657    11.00000   -1.50000
H11F  2    0.284070    0.352960    0.267988    11.00000   -1.50000
AFIX   0
N12B  5    0.241053    0.379987    0.377900    11.00000    0.04256    0.04641 =
         0.04104   -0.00111   -0.00013    0.02120
C13B  1    0.183182    0.361659    0.345721    11.00000    0.05309    0.04964 =
         0.04327   -0.00334   -0.00368    0.02501
AFIX  43
H13B  2    0.183013    0.360203    0.302434    11.00000   -1.20000
AFIX   0
C14B  1    0.118109    0.343392    0.381617    11.00000    0.04445    0.04104 =
         0.05657   -0.00635   -0.00855    0.01937
N15B  5    0.124949    0.343745    0.444651    11.00000    0.04596    0.03424 =
         0.05028   -0.00001    0.00091    0.01547
C16B  1    0.064901    0.327771    0.477803    11.00000    0.04431    0.04246 =
         0.05454   -0.00447   -0.00107    0.01969
C17B  1    0.001949    0.314791    0.450936    11.00000    0.04307    0.07213 =
         0.09607    0.00157   -0.00013    0.02979
AFIX  43
H17B  2   -0.037496    0.305640    0.475779    11.00000   -1.20000
AFIX   0
C18B  1   -0.003989    0.315067    0.387038    11.00000    0.04851    0.07879 =
         0.07373    0.00354   -0.01472    0.03139
AFIX  43
H18B  2   -0.046969    0.305995    0.368056    11.00000   -1.20000
AFIX   0
C19B  1    0.055465    0.329129    0.352680    11.00000    0.06400    0.06572 =
         0.05880   -0.01098   -0.01738    0.03694
AFIX  43
H19B  2    0.053229    0.328978    0.309425    11.00000   -1.20000
AFIX   0
C20B  1    0.071604    0.324069    0.547665    11.00000    0.03031    0.05005 =
         0.06463    0.00598    0.00392    0.01326
C21B  1    0.067376    0.374265    0.586435    11.00000    0.05693    0.06000 =
         0.06411    0.00633    0.00708    0.03013
AFIX  43
H21B  2    0.058897    0.409635    0.569747    11.00000   -1.20000
AFIX   0
C22B  1    0.075889    0.370989    0.649815    11.00000    0.06457    0.06375 =
         0.06086    0.00181    0.01343    0.02085
AFIX  43
H22B  2    0.075416    0.405907    0.675489    11.00000   -1.20000
AFIX   0
C23B  1    0.084824    0.318501    0.675111    11.00000    0.04903    0.07527 =
         0.06003    0.01529    0.00733    0.00746
C24B  1    0.086463    0.267626    0.637466    11.00000    0.05991    0.06294 =
         0.08446    0.01543    0.00259    0.02598
AFIX  43
H24B  2    0.092449    0.231098    0.655130    11.00000   -1.20000
AFIX   0
C25B  1    0.079488    0.269445    0.574521    11.00000    0.05920    0.04914 =
         0.07484    0.00721   -0.00038    0.02453
AFIX  43
H25B  2    0.080030    0.233976    0.549657    11.00000   -1.20000
AFIX   0
C26B  1    0.097219    0.315521    0.743278    11.00000    0.08363    0.09796 =
         0.06957    0.01215    0.00442    0.02970
AFIX  43
H26B  2    0.087853    0.271003    0.759061    11.00000   -1.20000
AFIX   0
C27B  1    0.118801    0.366483    0.781181    11.00000    0.19076    0.16633 =
         0.08786   -0.02903   -0.04361    0.07431
AFIX  93
H27C  2    0.128938    0.412120    0.767763    11.00000   -1.20000
H27D  2    0.124768    0.358874    0.822881    11.00000   -1.20000
AFIX   0

C1C   1    0.386892    0.562525    0.783736    11.00000    0.12653    0.16344 =
         0.06283    0.02532    0.00101    0.10016
F1C   3    0.396900    0.576801    0.840790    11.00000    0.32216    0.28206 =
         0.06888    0.01404    0.03482    0.24015
F2C   3    0.408029    0.624499    0.753684    11.00000    0.41757    0.19126 =
         0.11346    0.05093    0.06008    0.22455
F3C   3    0.316925    0.525601    0.777115    11.00000    0.14017    0.34052 =
         0.24008    0.02928    0.03660    0.15560
S1C   7    0.428904    0.513927    0.753980    11.00000    0.06581    0.07848 =
         0.05290    0.00577   -0.01054    0.03141
O1C   6    0.396966    0.451415    0.793100    11.00000    0.17184    0.10346 =
         0.13970    0.05321    0.02132    0.07449
O2C   6    0.411303    0.506181    0.689574    11.00000    0.12230    0.13500 =
         0.06526   -0.01200   -0.03140    0.06830
O3C   6    0.501883    0.554864    0.767523    11.00000    0.06822    0.17203 =
         0.10616   -0.02421   -0.03273    0.05016
C1D   1    0.046949    0.155384    0.252357    11.00000    0.09435    0.09670 =
         0.11608    0.02122   -0.00365    0.04266
F1D   3    0.052023    0.097521    0.253095    11.00000    0.14471    0.09151 =
         0.21482   -0.01668   -0.04878    0.06305
F2D   3   -0.014822    0.140381    0.226861    11.00000    0.05693    0.16135 =
         0.31248    0.06507   -0.03081    0.02277
F3D   3    0.046599    0.176170    0.310238    11.00000    0.17814    0.16448 =
         0.14378    0.03870    0.06573    0.08346
S1D   7    0.119494    0.227786    0.210384    11.00000    0.05986    0.10080 =
         0.05789   -0.00877   -0.01611    0.04419
O1D   6    0.180399    0.238867    0.244436    11.00000    0.07419    0.12209 =
         0.09563   -0.01678   -0.03420    0.05624
O2D   6    0.113380    0.200282    0.150276    11.00000    0.14061    0.23062 =
         0.07282   -0.05464   -0.03836    0.07716
O3D   6    0.104602    0.287022    0.213242    11.00000    0.08261    0.10814 =
         0.15512    0.04191   -0.01578    0.04992
O1E   6    0.746391    0.579033    0.534227    11.00000    0.10572    0.15764 =
         0.14975   -0.00016   -0.02435    0.06358
C2E   1    0.775730    0.542289    0.485750    11.00000    0.07068    0.16878 =
         0.78542   -0.19361   -0.01876    0.07206
AFIX   3
H2EA  2    0.827440    0.572759    0.483740    11.00000   -1.50000
H2EB  2    0.756810    0.526899    0.444520    11.00000   -1.50000
H2EC  2    0.763870    0.500599    0.510980    11.00000   -1.50000
AFIX   0
C1E   1    0.756786    0.599669    0.599254    11.00000    0.18004    0.20899 =
         0.16803   -0.05824   -0.07413    0.12077
AFIX   3
H1EA  2    0.800086    0.645599    0.605154    11.00000   -1.50000
H1EB  2    0.761276    0.562679    0.620934    11.00000   -1.50000
H1EC  2    0.715976    0.602029    0.615324    11.00000   -1.50000
AFIX   0
HKLF 5


REM  sn26_czarny2_a.res in P6(3)
REM wR2 = 0.1420, GooF = S = 1.055, Restrained GooF = 1.057 for all data
REM R1 = 0.0534 for 60314 Fo > 4sig(Fo) and 0.0630 for all 68984 data
REM 670 parameters refined using 81 restraints

END

WGHT      0.0981      0.0000

REM Highest difference peak  0.909,  deepest hole -0.245,  1-sigma level  0.070
Q1    1   0.0000  0.0000  0.4257  10.33333  0.05    0.91
Q2    1   0.0000  0.0000  0.5362  10.33333  0.05    0.77
Q3    1   0.8556  0.5726  0.5223  11.00000  0.05    0.63
Q4    1   0.7334  0.4654  0.5315  11.00000  0.05    0.62
Q5    1  -0.0738 -0.0364  0.5537  11.00000  0.05    0.53
Q6    1   0.7728  0.5414  0.5151  11.00000  0.05    0.53
Q7    1  -0.0485 -0.0206  0.4730  11.00000  0.05    0.37
Q8    1   0.0000  0.0000  0.6128  10.33333  0.05    0.35
Q9    1   0.3333  0.6667  0.4277  10.33333  0.05    0.33
Q10   1   0.3902  0.6711  0.7676  11.00000  0.05    0.26
;
_shelx_res_checksum   81535

_shelx_hkl_file
;
   0   0  20 1885.84   63.33  -2
   0   0 -20 1885.84   63.33   1
   0   0  20 1590.99   88.24  -2
   0   0 -20 1590.99   88.24   1
   0   0  19    4.90   20.33  -2
   0   0 -19    4.90   20.33   1
   0   0  19  -61.62   44.86  -2
   0   0 -19  -61.62   44.86   1
   0   0  18 2335.26   92.93  -2
   0   0 -18 2335.26   92.93   1
   0   0  18 2411.66   69.01  -2
   0   0 -18 2411.66   69.01   1
   0   0  17   16.54   20.52  -2
   0   0 -17   16.54   20.52   1
   0   0  17  -50.34   38.42  -2
   0   0 -17  -50.34   38.42   1
   0   0  16 1634.55   73.37  -2
   0   0 -16 1634.55   73.37   1
   0   0  16 1678.74   54.15  -2
   0   0 -16 1678.74   54.15   1
   0   0  15   26.39   18.91  -2
   0   0 -15   26.39   18.91   1
   0   0  15    5.34   31.37  -2
   0   0 -15    5.34   31.37   1
   0   0  14 4221.30  112.79  -2
   0   0 -14 4221.30  112.79   1
   0   0  14 4581.75   91.74  -2
   0   0 -14 4581.75   91.74   1
   0   0  13   -6.33   30.64  -2
   0   0 -13   -6.33   30.64   1
   0   0  13   -7.65   16.99  -2
   0   0 -13   -7.65   16.99   1
   0   0  12 4228.55  102.67  -2
   0   0 -12 4228.55  102.67   1
   0   0  12 4132.67   82.14  -2
   0   0 -12 4132.67   82.14   1
   0   0  11   93.88   36.14  -2
   0   0 -11   93.88   36.14   1
   0   0  11   68.05   21.15  -2
   0   0 -11   68.05   21.15   1
   0   0  1046812.98  600.54  -2
   0   0 -1046812.98  600.54   1
   0   0  1046083.09  574.87  -2
   0   0 -1046083.09  574.87   1
   0   0   9   13.02   23.72  -2
   0   0  -9   13.02   23.72   1
   0   0   9   42.71   15.02  -2
   0   0  -9   42.71   15.02   1
   0   0   831006.72  405.38  -2
   0   0  -831006.72  405.38   1
   0   0   830553.83  385.24  -2
   0   0  -830553.83  385.24   1
   0   0   7   38.99   23.91  -2
   0   0  -7   38.99   23.91   1
   0   0   7   49.02   15.16  -2
   0   0  -7   49.02   15.16   1
   0   0   626619.56  344.47  -2
   0   0  -626619.56  344.47   1
   0   0   626461.76  329.78  -2
   0   0  -626461.76  329.78   1
   0   0   5   19.01   11.90  -2
   0   0  -5   19.01   11.90   1
   0   0   5   53.83   19.75  -2
   0   0  -5   53.83   19.75   1
   0   0   5    6.97   19.83  -2
   0   0  -5    6.97   19.83   1
   0   0  -3   23.68    6.34  -2
   0   0   3   23.68    6.34   1
   0   0  -5   24.06   12.28  -2
   0   0   5   24.06   12.28   1
   0   0  -5   40.17   17.41  -2
   0   0   5   40.17   17.41   1
   0   0  -5   21.32   18.69  -2
   0   0   5   21.32   18.69   1
   0   0  -5   40.73   11.17  -2
   0   0   5   40.73   11.17   1
   0   0  -625262.87  328.49  -2
   0   0   625262.87  328.49   1
   0   0  -625065.67  319.14  -2
   0   0   625065.67  319.14   1
   0   0  -625399.87  328.79  -2
   0   0   625399.87  328.79   1
   0   0  -624999.97  313.94  -2
   0   0   624999.97  313.94   1
   0   0  -7   -0.29   14.49  -2
   0   0   7   -0.29   14.49   1
   0   0  -7    7.08   18.97  -2
   0   0   7    7.08   18.97   1
   0   0  -7   41.36   22.99  -2
   0   0   7   41.36   22.99   1
   0   0  -7   23.19   14.24  -2
   0   0   7   23.19   14.24   1
   0   0  -832750.71  427.78  -2
   0   0   832750.71  427.78   1
   0   0  -832792.20  414.18  -2
   0   0   832792.20  414.18   1
   0   0  -833057.00  427.83  -2
   0   0   833057.00  427.83   1
   0   0  -831996.11  407.54  -2
   0   0   831996.11  407.54   1
   0   0  -9   21.15   21.83  -2
   0   0   9   21.15   21.83   1
   0   0  -9   19.35   15.77  -2
   0   0   9   19.35   15.77   1
   0   0  -9   24.52   21.44  -2
   0   0   9   24.52   21.44   1
   0   0  -9   22.94   14.21  -2
   0   0   9   22.94   14.21   1
   0   0 -1046554.58  586.47  -2
   0   0  1046554.58  586.47   1
   0   0 -11   40.23   19.59  -2
   0   0  11   40.23   19.59   1
   0   0 -12 4486.39   82.94  -2
   0   0  12 4486.39   82.94   1
   0   0 -12 4743.02   95.43  -2
   0   0  12 4743.02   95.43   1
   0   0 -13    8.06   13.20  -2
   0   0  13    8.06   13.20   1
   0   0 -14 4342.79   83.76  -2
   0   0  14 4342.79   83.76   1
   0   0 -15  -15.33   14.70  -2
   0   0  15  -15.33   14.70   1
   0   0 -16 1162.78   41.67  -2
   0   0  16 1162.78   41.67   1
   0   0 -17   10.50   16.61  -2
   0   0  17   10.50   16.61   1
   0   0 -17    1.22   30.95  -2
   0   0  17    1.22   30.95   1
   0   0 -18 2915.63  102.65  -2
   0   0  18 2915.63  102.65   1
   0   0 -19   -6.37   33.06  -2
   0   0  19   -6.37   33.06   1
   0   0 -20 2109.13   93.13  -2
   0   0  20 2109.13   93.13   1
   0   0 -21   43.36   36.31  -2
   0   0  21   43.36   36.31   1
   0   0 -22 5715.04  163.67  -2
   0   0  22 5715.04  163.67   1
   0   0 -23   38.57   41.21  -2
   0   0  23   38.57   41.21   1
   0   0 -24  318.10   55.41  -2
   0   0  24  318.10   55.41   1
   0   0 -25   51.39   46.44  -2
   0   0  25   51.39   46.44   1
   0   0 -26  551.96   67.87  -2
   0   0  26  551.96   67.87   1
   0  -1  23  145.04   52.47  -2
  -1   0 -23  145.04   52.47   1
   1  -1  22   13.57   38.25  -2
  -1   1 -22   13.57   38.25   1
   0  -1  22  107.57   48.99  -2
  -1   0 -22  107.57   48.99   1
  -1   1  21  469.31   39.60  -2
   1  -1 -21  469.31   39.60   1
   0   1  21  456.27   37.68  -2
   1   0 -21  456.27   37.68   1
   0  -1  21  472.02   60.04  -2
  -1   0 -21  472.02   60.04   1
   1  -1  21  370.17   53.75  -2
  -1   1 -21  370.17   53.75   1
  -1   0  21  367.30   51.92  -2
   0  -1 -21  367.30   51.92   1
   0   1  20  390.98   35.93  -2
   1   0 -20  390.98   35.93   1
   0  -1  20  407.25   32.30  -2
  -1   0 -20  407.25   32.30   1
  -1   0  20  428.98   35.41  -2
   0  -1 -20  428.98   35.41   1
   1   0  20  465.32   35.29  -2
   0   1 -20  465.32   35.29   1
  -1   1  20  439.37   38.47  -2
   1  -1 -20  439.37   38.47   1
   1  -1  20  407.70   32.05  -2
  -1   1 -20  407.70   32.05   1
   0  -1  20  397.19   54.78  -2
  -1   0 -20  397.19   54.78   1
   1  -1  20  353.06   53.38  -2
  -1   1 -20  353.06   53.38   1
   1   0  20  388.87   52.83  -2
   0   1 -20  388.87   52.83   1
  -1   0  20  325.82   49.11  -2
   0  -1 -20  325.82   49.11   1
   1  -1  19  744.43   38.26  -2
  -1   1 -19  744.43   38.26   1
   1   0  19  747.56   41.62  -2
   0   1 -19  747.56   41.62   1
  -1   1  19  796.29   45.52  -2
   1  -1 -19  796.29   45.52   1
   0  -1  19  812.94   40.23  -2
  -1   0 -19  812.94   40.23   1
   0   1  19  742.92   43.50  -2
   1   0 -19  742.92   43.50   1
  -1   0  19  769.74   43.10  -2
   0  -1 -19  769.74   43.10   1
   0  -1  19  790.69   59.60  -2
  -1   0 -19  790.69   59.60   1
  -1   0  19  699.78   57.20  -2
   0  -1 -19  699.78   57.20   1
   1  -1  19  648.73   59.61  -2
  -1   1 -19  648.73   59.61   1
   1   0  19  748.30   60.89  -2
   0   1 -19  748.30   60.89   1
  -1   0  18  261.99   28.81  -2
   0  -1 -18  261.99   28.81   1
   1   0  18  313.12   28.81  -2
   0   1 -18  313.12   28.81   1
   0  -1  18  312.07   27.73  -2
  -1   0 -18  312.07   27.73   1
   0   1  18  295.18   30.76  -2
   1   0 -18  295.18   30.76   1
  -1   1  18  310.59   32.60  -2
   1  -1 -18  310.59   32.60   1
   1  -1  18  312.61   26.97  -2
  -1   1 -18  312.61   26.97   1
   0  -1  18  257.43   43.79  -2
  -1   0 -18  257.43   43.79   1
  -1   0  18  232.59   39.29  -2
   0  -1 -18  232.59   39.29   1
   1   0  18  264.46   42.25  -2
   0   1 -18  264.46   42.25   1
   1  -1  18  314.08   47.92  -2
  -1   1 -18  314.08   47.92   1
   1  -1  17  195.59   21.99  -2
  -1   1 -17  195.59   21.99   1
   0   1  17  208.09   26.63  -2
   1   0 -17  208.09   26.63   1
   0  -1  17  234.92   24.44  -2
  -1   0 -17  234.92   24.44   1
  -1   1  17  190.25   27.12  -2
   1  -1 -17  190.25   27.12   1
  -1   0  17  230.13   26.51  -2
   0  -1 -17  230.13   26.51   1
   1   0  17  227.75   25.24  -2
   0   1 -17  227.75   25.24   1
   0  -1  17  254.38   42.49  -2
  -1   0 -17  254.38   42.49   1
  -1   1  17  205.64   45.23  -2
   1  -1 -17  205.64   45.23   1
   1  -1  17  241.32   39.45  -2
  -1   1 -17  241.32   39.45   1
   1   0  17  189.64   37.05  -2
   0   1 -17  189.64   37.05   1
   0   1  17  249.47   40.66  -2
   1   0 -17  249.47   40.66   1
  -1   0  17  182.82   35.24  -2
   0  -1 -17  182.82   35.24   1
  -1   1  16   45.85   22.80  -2
   1  -1 -16   45.85   22.80   1
   1   0  16   31.00   19.00  -2
   0   1 -16   31.00   19.00   1
   1  -1  16   10.78   16.75  -2
  -1   1 -16   10.78   16.75   1
   0  -1  16    9.12   17.29  -2
  -1   0 -16    9.12   17.29   1
   0   1  16   -1.97   20.88  -2
   1   0 -16   -1.97   20.88   1
  -1   0  16   15.99   19.60  -2
   0  -1 -16   15.99   19.60   1
   0  -1  16   76.43   38.46  -2
  -1   0 -16   76.43   38.46   1
   1  -1  16    5.08   32.07  -2
  -1   1 -16    5.08   32.07   1
   0   1  16    2.54   29.52  -2
   1   0 -16    2.54   29.52   1
  -1   0  16  -11.38   29.93  -2
   0  -1 -16  -11.38   29.93   1
   1   0  16  -19.80   33.92  -2
   0   1 -16  -19.80   33.92   1
  -1   1  16   28.90   34.01  -2
   1  -1 -16   28.90   34.01   1
   0  -1  15  515.49   47.11  -2
  -1   0 -15  515.49   47.11   1
   0   1  15  567.02   48.46  -2
   1   0 -15  567.02   48.46   1
   1  -1  15  581.16   48.32  -2
  -1   1 -15  581.16   48.32   1
  -1   1  15  591.67   46.27  -2
   1  -1 -15  591.67   46.27   1
   1   0  15  544.15   45.17  -2
   0   1 -15  544.15   45.17   1
  -1   0  15  604.72   49.49  -2
   0  -1 -15  604.72   49.49   1
   1   0  15  550.23   32.63  -2
   0   1 -15  550.23   32.63   1
  -1   1  15  582.09   35.53  -2
   1  -1 -15  582.09   35.53   1
   0   1  15  571.42   34.43  -2
   1   0 -15  571.42   34.43   1
   0  -1  15  524.53   29.96  -2
  -1   0 -15  524.53   29.96   1
  -1   0  15  513.73   32.43  -2
   0  -1 -15  513.73   32.43   1
   1  -1  15  557.48   29.97  -2
  -1   1 -15  557.48   29.97   1
   1  -1  14 1644.13   68.28  -2
  -1   1 -14 1644.13   68.28   1
   1   0  14 1678.34   66.69  -2
   0   1 -14 1678.34   66.69   1
   0  -1  14 1568.41   66.65  -2
  -1   0 -14 1568.41   66.65   1
  -1   1  14 1608.75   68.60  -2
   1  -1 -14 1608.75   68.60   1
  -1   0  14 1523.51   65.73  -2
   0  -1 -14 1523.51   65.73   1
   0   1  14 1496.76   64.98  -2
   1   0 -14 1496.76   64.98   1
  -1   0  14 1528.93   49.33  -2
   0  -1 -14 1528.93   49.33   1
   0   1  14 1551.25   52.61  -2
   1   0 -14 1551.25   52.61   1
   1   0  14 1456.07   47.74  -2
   0   1 -14 1456.07   47.74   1
   0  -1  14 1511.18   46.45  -2
  -1   0 -14 1511.18   46.45   1
  -1   1  14 1551.96   51.55  -2
   1  -1 -14 1551.96   51.55   1
   1  -1  14 1523.55   46.15  -2
  -1   1 -14 1523.55   46.15   1
  -1   0  13 2215.30   76.40  -2
   0  -1 -13 2215.30   76.40   1
   0  -1  13 2282.08   77.55  -2
  -1   0 -13 2282.08   77.55   1
   1   0  13 2177.37   74.79  -2
   0   1 -13 2177.37   74.79   1
   1  -1  13 2283.63   77.02  -2
  -1   1 -13 2283.63   77.02   1
  -1   1  13 2367.13   78.42  -2
   1  -1 -13 2367.13   78.42   1
   0   1  13 2299.57   76.96  -2
   1   0 -13 2299.57   76.96   1
   0  -1  13 2312.09   56.82  -2
  -1   0 -13 2312.09   56.82   1
  -1   1  13 2276.87   61.63  -2
   1  -1 -13 2276.87   61.63   1
  -1   0  13 2323.44   59.94  -2
   0  -1 -13 2323.44   59.94   1
   1  -1  13 2299.21   55.50  -2
  -1   1 -13 2299.21   55.50   1
   1   0  13 2265.40   58.53  -2
   0   1 -13 2265.40   58.53   1
   0   1  13 2321.84   62.00  -2
   1   0 -13 2321.84   62.00   1
   0   1  12 7621.96  146.22  -2
   1   0 -12 7621.96  146.22   1
   1   0  12 7154.11  143.70  -2
   0   1 -12 7154.11  143.70   1
  -1   0  12 7222.26  146.44  -2
   0  -1 -12 7222.26  146.44   1
   1  -1  12 7565.07  146.39  -2
  -1   1 -12 7565.07  146.39   1
   0  -1  12 7475.81  147.37  -2
  -1   0 -12 7475.81  147.37   1
  -1   1  12 7115.81  144.86  -2
   1  -1 -12 7115.81  144.86   1
  -1   0  12 7243.72  123.59  -2
   0  -1 -12 7243.72  123.59   1
   1  -1  12 7341.97  117.51  -2
  -1   1 -12 7341.97  117.51   1
   0   1  12 7480.91  126.33  -2
   1   0 -12 7480.91  126.33   1
  -1   1  12 7324.71  127.17  -2
   1  -1 -12 7324.71  127.17   1
   1   0  12 7340.18  121.94  -2
   0   1 -12 7340.18  121.94   1
   0  -1  12 7347.26  119.00  -2
  -1   0 -12 7347.26  119.00   1
   1   0  1113201.88  191.35  -2
   0   1 -1113201.88  191.35   1
  -1   1  1113560.18  197.69  -2
   1  -1 -1113560.18  197.69   1
   1  -1  1113402.78  186.78  -2
  -1   1 -1113402.78  186.78   1
   0  -1  1113470.78  188.43  -2
  -1   0 -1113470.78  188.43   1
   0   1  1113378.28  196.60  -2
   1   0 -1113378.28  196.60   1
  -1   0  1113450.28  194.07  -2
   0  -1 -1113450.28  194.07   1
  -1   1  1113516.88  218.09  -2
   1  -1 -1113516.88  218.09   1
  -1   0  1113413.58  218.53  -2
   0  -1 -1113413.58  218.53   1
   0   1  1113118.58  215.60  -2
   1   0 -1113118.58  215.60   1
   0  -1  1113219.38  218.00  -2
  -1   0 -1113219.38  218.00   1
   1  -1  1113591.68  217.93  -2
  -1   1 -1113591.68  217.93   1
   1   0  1113278.28  215.18  -2
   0   1 -1113278.28  215.18   1
  -1   0  1113283.58  218.26  -2
   0  -1 -1113283.58  218.26   1
  -1   0  10  107.81   18.99  -2
   0  -1 -10  107.81   18.99   1
  -1   1  10  137.93   21.34  -2
   1  -1 -10  137.93   21.34   1
   1   0  10  116.07   18.77  -2
   0   1 -10  116.07   18.77   1
   0  -1  10  142.51   18.02  -2
  -1   0 -10  142.51   18.02   1
   0   1  10  107.03   21.00  -2
   1   0 -10  107.03   21.00   1
   1  -1  10  119.76   17.20  -2
  -1   1 -10  119.76   17.20   1
   1  -1  10  111.49   30.62  -2
  -1   1 -10  111.49   30.62   1
   1   0  10  115.84   28.11  -2
   0   1 -10  115.84   28.11   1
   0  -1  10  133.98   33.62  -2
  -1   0 -10  133.98   33.62   1
  -1   0  10  113.35   31.22  -2
   0  -1 -10  113.35   31.22   1
  -1   1  10  177.81   32.71  -2
   1  -1 -10  177.81   32.71   1
   0  -1  10  129.12   31.91  -2
  -1   0 -10  129.12   31.91   1
   0   1  10  109.47   29.15  -2
   1   0 -10  109.47   29.15   1
  -1   0  10  121.85   32.84  -2
   0  -1 -10  121.85   32.84   1
  -1   0   9   -2.52   17.26  -2
   0  -1  -9   -2.52   17.26   1
   0   1   9   11.87   17.80  -2
   1   0  -9   11.87   17.80   1
  -1   1   9   21.71   17.32  -2
   1  -1  -9   21.71   17.32   1
   1   0   9   -1.34   14.06  -2
   0   1  -9   -1.34   14.06   1
   0  -1   9   -1.94   12.65  -2
  -1   0  -9   -1.94   12.65   1
   1  -1   9   36.68   13.70  -2
  -1   1  -9   36.68   13.70   1
   0  -1   9   -5.07   23.47  -2
  -1   0  -9   -5.07   23.47   1
  -1   0   9   27.03   24.31  -2
   0  -1  -9   27.03   24.31   1
   0   1   9   50.86   25.45  -2
   1   0  -9   50.86   25.45   1
  -1   1   9    3.20   27.69  -2
   1  -1  -9    3.20   27.69   1
  -1   0   9    4.44   24.08  -2
   0  -1  -9    4.44   24.08   1
   1   0   9   19.45   25.27  -2
   0   1  -9   19.45   25.27   1
   1  -1   9  -27.62   23.94  -2
  -1   1  -9  -27.62   23.94   1
   0  -1   9   51.36   28.24  -2
  -1   0  -9   51.36   28.24   1
  -1   1   8 2099.25   50.37  -2
   1  -1  -8 2099.25   50.37   1
   1   0   8 1942.15   44.87  -2
   0   1  -8 1942.15   44.87   1
   1  -1   8 1992.95   41.91  -2
  -1   1  -8 1992.95   41.91   1
   0   1   8 2044.53   49.33  -2
   1   0  -8 2044.53   49.33   1
   0  -1   8 2046.70   43.24  -2
  -1   0  -8 2046.70   43.24   1
   1   0   8 2089.21   57.89  -2
   0   1  -8 2089.21   57.89   1
   0  -1   8 1966.13   58.26  -2
  -1   0  -8 1966.13   58.26   1
   0   1   8 2010.87   57.74  -2
   1   0  -8 2010.87   57.74   1
   1  -1   8 2088.08   59.26  -2
  -1   1  -8 2088.08   59.26   1
  -1   1   8 2204.99   61.11  -2
   1  -1  -8 2204.99   61.11   1
  -1   0   8 2012.79   58.58  -2
   0  -1  -8 2012.79   58.58   1
   0  -1   8 2180.56   60.95  -2
  -1   0  -8 2180.56   60.95   1
  -1   0   8 2016.98   58.92  -2
   0  -1  -8 2016.98   58.92   1
  -1   1   8 2013.23   60.01  -2
   1  -1  -8 2013.23   60.01   1
  -1   0   8 2139.63   47.91  -2
   0  -1  -8 2139.63   47.91   1
   0  -1   720633.51  255.84  -2
  -1   0  -720633.51  255.84   1
  -1   0   720584.11  262.46  -2
   0  -1  -720584.11  262.46   1
   1  -1   720429.32  268.71  -2
  -1   1  -720429.32  268.71   1
   0   1   720096.42  264.26  -2
   1   0  -720096.42  264.26   1
  -1   1   720378.52  264.94  -2
   1  -1  -720378.52  264.94   1
   1   0   720007.72  259.23  -2
   0   1  -720007.72  259.23   1
   1  -1   719940.62  253.94  -2
  -1   1  -719940.62  253.94   1
   0   1   720031.62  274.93  -2
   1   0  -720031.62  274.93   1
   1   0   720421.72  274.98  -2
   0   1  -720421.72  274.98   1
   0  -1   720247.72  278.04  -2
  -1   0  -720247.72  278.04   1
  -1   0   720034.52  277.97  -2
   0  -1  -720034.52  277.97   1
   1  -1   720152.62  276.08  -2
  -1   1  -720152.62  276.08   1
  -1   1   719826.02  276.78  -2
   1  -1  -719826.02  276.78   1
   0  -1   720436.62  277.14  -2
  -1   0  -720436.62  277.14   1
  -1   1   720067.62  278.28  -2
   1  -1  -720067.62  278.28   1
  -1   0   719906.92  277.75  -2
   0  -1  -719906.92  277.75   1
  -1   0   6 4246.54   70.11  -2
   0  -1  -6 4246.54   70.11   1
   0  -1   6 4282.21   65.09  -2
  -1   0  -6 4282.21   65.09   1
   0  -1   6 4356.66   81.06  -2
  -1   0  -6 4356.66   81.06   1
  -1   0   6 4171.66   80.60  -2
   0  -1  -6 4171.66   80.60   1
   1  -1   6 4099.28   78.78  -2
  -1   1  -6 4099.28   78.78   1
   1   0   6 4308.16   78.62  -2
   0   1  -6 4308.16   78.62   1
   0   1   6 4143.85   78.53  -2
   1   0  -6 4143.85   78.53   1
  -1   1   6 4061.82   79.51  -2
   1  -1  -6 4061.82   79.51   1
   1   0   6 4206.70   67.91  -2
   0   1  -6 4206.70   67.91   1
  -1   1   6 4203.16   72.36  -2
   1  -1  -6 4203.16   72.36   1
   1  -1   6 4207.05   63.34  -2
  -1   1  -6 4207.05   63.34   1
   0   1   6 4100.81   71.60  -2
   1   0  -6 4100.81   71.60   1
   1  -1   6 4206.44   74.54  -2
  -1   1  -6 4206.44   74.54   1
   0  -1   6 4352.91   70.60  -2
  -1   0  -6 4352.91   70.60   1
  -1   1   6 4171.77   80.73  -2
   1  -1  -6 4171.77   80.73   1
   0  -1   6 4219.26   79.92  -2
  -1   0  -6 4219.26   79.92   1
  -1   0   6 4141.13   80.69  -2
   0  -1  -6 4141.13   80.69   1
   0  -1   518633.73  229.91  -2
  -1   0  -518633.73  229.91   1
  -1   1   518631.93  238.75  -2
   1  -1  -518631.93  238.75   1
  -1   0   518803.93  235.55  -2
   0  -1  -518803.93  235.55   1
  -1   0   517985.14  246.29  -2
   0  -1  -517985.14  246.29   1
   1  -1   518651.23  245.32  -2
  -1   1  -518651.23  245.32   1
   0   1   518211.94  244.25  -2
   1   0  -518211.94  244.25   1
  -1   1   518744.43  245.85  -2
   1  -1  -518744.43  245.85   1
   0  -1   518611.63  246.82  -2
  -1   0  -518611.63  246.82   1
   1   0   518694.03  244.15  -2
   0   1  -518694.03  244.15   1
   0   1   518099.94  237.60  -2
   1   0  -518099.94  237.60   1
   1   0   518435.03  233.25  -2
   0   1  -518435.03  233.25   1
   1  -1   518698.33  227.91  -2
  -1   1  -518698.33  227.91   1
   1  -1   518735.33  240.02  -2
  -1   1  -518735.33  240.02   1
   0  -1   518544.83  235.27  -2
  -1   0  -518544.83  235.27   1
  -1   0   518324.74  245.92  -2
   0  -1  -518324.74  245.92   1
   0  -1   518201.44  245.36  -2
  -1   0  -518201.44  245.36   1
  -1   1   518810.33  246.62  -2
   1  -1  -518810.33  246.62   1
  -1   0   416398.25  209.08  -2
   0  -1  -416398.25  209.08   1
  -1   1   417116.75  214.83  -2
   1  -1  -417116.75  214.83   1
   1   0   416697.75  209.32  -2
   0   1  -416697.75  209.32   1
   0   1   416831.35  213.62  -2
   1   0  -416831.35  213.62   1
   0  -1   416845.85  210.23  -2
  -1   0  -416845.85  210.23   1
   1  -1   416728.95  215.06  -2
  -1   1  -416728.95  215.06   1
  -1   0   416905.55  219.57  -2
   0  -1  -416905.55  219.57   1
   0  -1   416079.36  218.37  -2
  -1   0  -416079.36  218.37   1
  -1   1   416955.65  220.03  -2
   1  -1  -416955.65  220.03   1
   0   1   416659.75  218.20  -2
   1   0  -416659.75  218.20   1
   0  -1   417063.95  220.42  -2
  -1   0  -417063.95  220.42   1
  -1   0   416295.25  219.90  -2
   0  -1  -416295.25  219.90   1
  -1   1   416953.95  219.71  -2
   1  -1  -416953.95  219.71   1
   1  -1   416723.15  218.59  -2
  -1   1  -416723.15  218.59   1
   1   0   417206.25  217.47  -2
   0   1  -417206.25  217.47   1
   0  -1   3 9832.29  131.54  -2
  -1   0  -3 9832.29  131.54   1
  -1   1   3 9613.92  131.12  -2
   1  -1  -3 9613.92  131.12   1
   0  -1   3 9841.67  125.02  -2
  -1   0  -3 9841.67  125.02   1
   1  -1   3 9827.49  129.56  -2
  -1   1  -3 9827.49  129.56   1
  -1   0   3 9659.15  132.92  -2
   0  -1  -3 9659.15  132.92   1
   1  -1   3 9924.89  131.62  -2
  -1   1  -3 9924.89  131.62   1
   1  -1  -3 8701.71  122.51  -2
  -1   1   3 8701.71  122.51   1
   0  -1  -3 8833.60  114.42  -2
  -1   0   3 8833.60  114.42   1
   0   1  -3 8992.24  122.38  -2
   1   0   3 8992.24  122.38   1
  -1   1  -3 8941.93  122.55  -2
   1  -1   3 8941.93  122.55   1
   1   0  -3 9095.91  116.20  -2
   0   1   3 9095.91  116.20   1
   1  -1  -3 8944.41  120.68  -2
  -1   1   3 8944.41  120.68   1
   1  -1  -3 9289.68  122.01  -2
  -1   1   3 9289.68  122.01   1
  -1   0  -3 8908.74  116.28  -2
   0  -1   3 8908.74  116.28   1
   0  -1  -3 9240.50  120.27  -2
  -1   0   3 9240.50  120.27   1
  -1   0  -3 9026.22  122.75  -2
   0  -1   3 9026.22  122.75   1
  -1   1  -3 9162.47  122.43  -2
   1  -1   3 9162.47  122.43   1
   0  -1  -3 9138.99  122.14  -2
  -1   0   3 9138.99  122.14   1
  -1   0  -3 9084.48  121.14  -2
   0  -1   3 9084.48  121.14   1
   1  -1  -416904.55  222.04  -2
  -1   1   416904.55  222.04   1
  -1   1  -416576.35  221.86  -2
   1  -1   416576.35  221.86   1
   0   1  -416797.15  221.36  -2
   1   0   416797.15  221.36   1
   1   0  -416937.45  212.07  -2
   0   1   416937.45  212.07   1
   1  -1  -416924.95  217.46  -2
  -1   1   416924.95  217.46   1
   0  -1  -417159.45  222.66  -2
  -1   0   417159.45  222.66   1
   1  -1  -417411.74  221.06  -2
  -1   1   417411.74  221.06   1
   0  -1  -417025.75  216.92  -2
  -1   0   417025.75  216.92   1
  -1   0  -417104.25  212.64  -2
   0  -1   417104.25  212.64   1
  -1   0  -416897.05  220.35  -2
   0  -1   416897.05  220.35   1
   0   1  -417057.45  213.50  -2
   1   0   417057.45  213.50   1
  -1   1  -417394.34  218.50  -2
   1  -1   417394.34  218.50   1
   0   1  -416837.75  222.98  -2
   1   0   416837.75  222.98   1
  -1   1  -417222.94  221.81  -2
   1  -1   417222.94  221.81   1
   1   0  -416729.25  223.24  -2
   0   1   416729.25  223.24   1
   1  -1  -417135.65  222.77  -2
  -1   1   417135.65  222.77   1
  -1   0  -417003.85  220.33  -2
   0  -1   417003.85  220.33   1
   0  -1  -417075.25  221.44  -2
  -1   0   417075.25  221.44   1
   1   0  -518484.63  245.12  -2
   0   1   518484.63  245.12   1
   0   1  -518337.33  244.17  -2
   1   0   518337.33  244.17   1
  -1   1  -518313.04  245.11  -2
   1  -1   518313.04  245.11   1
   1  -1  -518521.13  244.90  -2
  -1   1   518521.13  244.90   1
   0  -1  -518839.93  246.69  -2
  -1   0   518839.93  246.69   1
   1  -1  -518459.23  238.00  -2
  -1   1   518459.23  238.00   1
  -1   1  -518426.73  227.67  -2
   1  -1   518426.73  227.67   1
   0   1  -518392.53  225.80  -2
   1   0   518392.53  225.80   1
   1   0  -518523.93  231.90  -2
   0   1   518523.93  231.90   1
   1  -1  -518191.74  243.60  -2
  -1   1   518191.74  243.60   1
   0  -1  -517908.74  245.16  -2
  -1   0   517908.74  245.16   1
   0  -1  -518593.63  237.68  -2
  -1   0   518593.63  237.68   1
  -1   0  -518474.43  232.80  -2
   0  -1   518474.43  232.80   1
  -1   0  -518616.33  241.95  -2
   0  -1   518616.33  241.95   1
   0   1  -518688.83  234.59  -2
   1   0   518688.83  234.59   1
   1   0  -518848.33  232.56  -2
   0   1   518848.33  232.56   1
  -1   1  -518533.63  239.58  -2
   1  -1   518533.63  239.58   1
  -1   1  -518376.53  244.71  -2
   1  -1   518376.53  244.71   1
  -1   0  -518651.93  243.40  -2
   0  -1   518651.93  243.40   1
   0  -1  -518774.03  244.67  -2
  -1   0   518774.03  244.67   1
   1   0  -518505.43  246.30  -2
   0   1   518505.43  246.30   1
   0   1  -518058.24  245.62  -2
   1   0   518058.24  245.62   1
   1  -1  -518315.84  245.72  -2
  -1   1   518315.84  245.72   1
  -1   0  -6 4475.61   82.24  -2
   0  -1   6 4475.61   82.24   1
   0   1  -6 4242.49   80.17  -2
   1   0   6 4242.49   80.17   1
  -1   1  -6 4424.40   81.51  -2
   1  -1   6 4424.40   81.51   1
   1  -1  -6 4531.86   83.06  -2
  -1   1   6 4531.86   83.06   1
   1   0  -6 4313.99   81.22  -2
   0   1   6 4313.99   81.22   1
   0  -1  -6 4404.04   82.99  -2
  -1   0   6 4404.04   82.99   1
  -1   1  -6 4322.52   65.64  -2
   1  -1   6 4322.52   65.64   1
   1  -1  -6 4499.31   75.26  -2
  -1   1   6 4499.31   75.26   1
   0   1  -6 4438.00   63.62  -2
   1   0   6 4438.00   63.62   1
   1   0  -6 4346.42   69.00  -2
   0   1   6 4346.42   69.00   1
   0  -1  -6 4392.23   74.00  -2
  -1   0   6 4392.23   74.00   1
   1  -1  -6 4361.41   80.95  -2
  -1   1   6 4361.41   80.95   1
  -1   0  -6 4313.78   69.69  -2
   0  -1   6 4313.78   69.69   1
   0   1  -6 4311.01   71.93  -2
   1   0   6 4311.01   71.93   1
   1   0  -6 4379.12   70.30  -2
   0   1   6 4379.12   70.30   1
  -1   1  -6 4351.57   75.94  -2
   1  -1   6 4351.57   75.94   1
  -1   0  -6 4455.14   78.26  -2
   0  -1   6 4455.14   78.26   1
   1   0  -6 4391.25   82.93  -2
   0   1   6 4391.25   82.93   1
  -1   1  -6 4458.99   81.23  -2
   1  -1   6 4458.99   81.23   1
   1  -1  -6 4284.73   81.56  -2
  -1   1   6 4284.73   81.56   1
  -1   0  -6 4372.06   80.36  -2
   0  -1   6 4372.06   80.36   1
   0   1  -6 4235.51   81.35  -2
   1   0   6 4235.51   81.35   1
   0  -1  -6 4545.88   81.99  -2
  -1   0   6 4545.88   81.99   1
  -1   1  -720712.41  261.86  -2
   1  -1   720712.41  261.86   1
   0  -1  -721193.01  271.97  -2
  -1   0   721193.01  271.97   1
   1   0  -720380.82  264.78  -2
   0   1   720380.82  264.78   1
   0   1  -720805.71  258.76  -2
   1   0   720805.71  258.76   1
   1  -1  -720654.11  272.24  -2
  -1   1   720654.11  272.24   1
   1   0  -721099.91  285.83  -2
   0   1   721099.91  285.83   1
   0  -1  -720717.81  283.17  -2
  -1   0   720717.81  283.17   1
  -1   0  -721159.81  282.75  -2
   0  -1   721159.81  282.75   1
   0   1  -721076.71  284.82  -2
   1   0   721076.71  284.82   1
  -1   1  -720394.22  282.64  -2
   1  -1   720394.22  282.64   1
   1  -1  -720868.21  284.74  -2
  -1   1   720868.21  284.74   1
  -1   0  -721011.81  266.99  -2
   0  -1   721011.81  266.99   1
  -1   0  -721026.81  277.78  -2
   0  -1   721026.81  277.78   1
  -1   1  -720719.61  274.75  -2
   1  -1   720719.61  274.75   1
   0   1  -720724.31  269.99  -2
   1   0   720724.31  269.99   1
   1   0  -720857.11  268.15  -2
   0   1   720857.11  268.15   1
   1  -1  -720449.82  283.54  -2
  -1   1   720449.82  283.54   1
  -1   0  -721187.11  285.93  -2
   0  -1   721187.11  285.93   1
   1   0  -721210.51  284.86  -2
   0   1   721210.51  284.86   1
   0   1  -720467.92  282.85  -2
   1   0   720467.92  282.85   1
   0  -1  -721303.61  286.27  -2
  -1   0   721303.61  286.27   1
  -1   1  -720951.71  283.58  -2
   1  -1   720951.71  283.58   1
  -1   1  -8 2187.83   59.11  -2
   1  -1   8 2187.83   59.11   1
   1  -1  -8 2144.36   59.62  -2
  -1   1   8 2144.36   59.62   1
   1   0  -8 2176.38   60.54  -2
   0   1   8 2176.38   60.54   1
  -1   0  -8 2128.93   58.48  -2
   0  -1   8 2128.93   58.48   1
   0  -1  -8 2241.58   59.56  -2
  -1   0   8 2241.58   59.56   1
   0   1  -8 2283.76   61.03  -2
   1   0   8 2283.76   61.03   1
  -1   0  -8 2126.07   54.30  -2
   0  -1   8 2126.07   54.30   1
   1   0  -8 2207.26   48.88  -2
   0   1   8 2207.26   48.88   1
  -1   1  -8 2220.48   52.96  -2
   1  -1   8 2220.48   52.96   1
   0   1  -8 2144.59   49.63  -2
   1   0   8 2144.59   49.63   1
   0  -1  -8 2350.95   62.26  -2
  -1   0   8 2350.95   62.26   1
   1   0  -8 2288.31   61.02  -2
   0   1   8 2288.31   61.02   1
  -1   0  -8 2336.41   61.95  -2
   0  -1   8 2336.41   61.95   1
  -1   1  -8 2206.59   58.70  -2
   1  -1   8 2206.59   58.70   1
   1  -1  -8 2458.78   62.60  -2
  -1   1   8 2458.78   62.60   1
   0   1  -8 2170.83   58.81  -2
   1   0   8 2170.83   58.81   1
  -1   0  -8 2162.40   47.00  -2
   0  -1   8 2162.40   47.00   1
   1   0  -8 2022.64   45.42  -2
   0   1   8 2022.64   45.42   1
   1  -1  -8 2231.46   51.36  -2
  -1   1   8 2231.46   51.36   1
   0  -1  -8 2211.56   51.34  -2
  -1   0   8 2211.56   51.34   1
   0   1  -8 2140.55   41.27  -2
   1   0   8 2140.55   41.27   1
  -1   1  -8 2160.71   43.72  -2
   1  -1   8 2160.71   43.72   1
   0   1  -9   48.59   22.16  -2
   1   0   9   48.59   22.16   1
   1   0  -9   62.19   23.88  -2
   0   1   9   62.19   23.88   1
  -1   1  -9   29.77   20.62  -2
   1  -1   9   29.77   20.62   1
   0  -1  -9   27.55   20.74  -2
  -1   0   9   27.55   20.74   1
  -1   0  -9   35.45   19.87  -2
   0  -1   9   35.45   19.87   1
   1  -1  -9   32.69   22.63  -2
  -1   1   9   32.69   22.63   1
   0  -1  -9   35.20   15.82  -2
  -1   0   9   35.20   15.82   1
   1  -1  -9   34.87   15.85  -2
  -1   1   9   34.87   15.85   1
   0   1  -9   91.47   17.03  -2
   1   0   9   91.47   17.03   1
  -1   0  -9   48.85   20.04  -2
   0  -1   9   48.85   20.04   1
   1   0  -9   38.17   14.56  -2
   0   1   9   38.17   14.56   1
  -1   1  -9   53.02   17.40  -2
   1  -1   9   53.02   17.40   1
  -1   1  -9   30.84   18.51  -2
   1  -1   9   30.84   18.51   1
   0   1  -9   34.79   22.70  -2
   1   0   9   34.79   22.70   1
   1  -1  -9   39.87   19.87  -2
  -1   1   9   39.87   19.87   1
   1   0  -9    4.41   22.57  -2
   0   1   9    4.41   22.57   1
   0  -1  -9   29.82   20.89  -2
  -1   0   9   29.82   20.89   1
  -1   0  -9   22.69   22.83  -2
   0  -1   9   22.69   22.83   1
  -1   0  -9   41.59   15.02  -2
   0  -1   9   41.59   15.02   1
   0  -1  -9   37.48   15.82  -2
  -1   0   9   37.48   15.82   1
   0   1  -9   24.24   10.48  -2
   1   0   9   24.24   10.48   1
  -1   1  -9   51.20   11.82  -2
   1  -1   9   51.20   11.82   1
   1   0  -9   36.65   13.29  -2
   0   1   9   36.65   13.29   1
  -1   1 -10  140.79   21.59  -2
   1  -1  10  140.79   21.59   1
   1   0 -10  143.34   18.63  -2
   0   1  10  143.34   18.63   1
   0   1 -10  157.44   19.32  -2
   1   0  10  157.44   19.32   1
  -1   0 -10  148.71   23.07  -2
   0  -1  10  148.71   23.07   1
   1  -1 -10  125.14   30.22  -2
  -1   1  10  125.14   30.22   1
   0  -1 -10  122.41   21.18  -2
  -1   0  10  122.41   21.18   1
   1  -1 -10  140.54   20.85  -2
  -1   1  10  140.54   20.85   1
   1   0 -10  140.53   16.40  -2
   0   1  10  140.53   16.40   1
  -1   0 -10  162.73   18.86  -2
   0  -1  10  162.73   18.86   1
   0   1 -10  156.43   14.91  -2
   1   0  10  156.43   14.91   1
   1  -1 -10  100.02   17.31  -2
  -1   1  10  100.02   17.31   1
   0  -1 -10  187.14   21.67  -2
  -1   0  10  187.14   21.67   1
   1   0 -1114561.47  209.25  -2
   0   1  1114561.47  209.25   1
  -1   1 -1114178.77  215.05  -2
   1  -1  1114178.77  215.05   1
   0  -1 -1114489.77  217.30  -2
  -1   0  1114489.77  217.30   1
  -1   0 -1114018.27  216.88  -2
   0  -1  1114018.27  216.88   1
   1  -1 -1114722.57  212.77  -2
  -1   1  1114722.57  212.77   1
   0   1 -1114508.07  210.91  -2
   1   0  1114508.07  210.91   1
   1  -1 -1114503.67  227.91  -2
  -1   1  1114503.67  227.91   1
   0  -1 -1114562.07  209.87  -2
  -1   0  1114562.07  209.87   1
   1  -1 -1114485.67  204.35  -2
  -1   1  1114485.67  204.35   1
  -1   0 -1114567.87  204.98  -2
   0  -1  1114567.87  204.98   1
   1   0 -1114218.77  199.97  -2
   0   1  1114218.77  199.97   1
   0   1 -1114353.67  194.37  -2
   1   0  1114353.67  194.37   1
   1   0 -12 7721.54  131.36  -2
   0   1  12 7721.54  131.36   1
   1  -1 -12 7905.10  134.91  -2
  -1   1  12 7905.10  134.91   1
  -1   1 -12 7832.89  137.22  -2
   1  -1  12 7832.89  137.22   1
   0   1 -12 7792.78  133.28  -2
   1   0  12 7792.78  133.28   1
   0  -1 -12 7462.68  150.51  -2
  -1   0  12 7462.68  150.51   1
   1  -1 -12 7226.47  147.37  -2
  -1   1  12 7226.47  147.37   1
  -1   1 -12 7601.63  117.00  -2
   1  -1  12 7601.63  117.00   1
   1   0 -12 7787.56  123.05  -2
   0   1  12 7787.56  123.05   1
   0   1 -12 7698.41  117.43  -2
   1   0  12 7698.41  117.43   1
   1  -1 -12 7650.92  126.79  -2
  -1   1  12 7650.92  126.79   1
  -1   0 -12 7910.19  127.63  -2
   0  -1  12 7910.19  127.63   1
   0  -1 -12 7792.14  131.58  -2
  -1   0  12 7792.14  131.58   1
   1   0 -13 2132.04   59.90  -2
   0   1  13 2132.04   59.90   1
   0   1 -13 2071.76   60.18  -2
   1   0  13 2071.76   60.18   1
   1  -1 -13 2081.77   60.53  -2
  -1   1  13 2081.77   60.53   1
   1  -1 -13 2001.54   71.73  -2
  -1   1  13 2001.54   71.73   1
   0  -1 -13 1985.79   72.13  -2
  -1   0  13 1985.79   72.13   1
  -1   0 -13 2073.10   55.84  -2
   0  -1  13 2073.10   55.84   1
   0  -1 -13 2076.11   58.58  -2
  -1   0  13 2076.11   58.58   1
   1  -1 -13 2132.42   55.04  -2
  -1   1  13 2132.42   55.04   1
   1   0 -13 2048.20   52.34  -2
   0   1  13 2048.20   52.34   1
  -1   1 -13 2095.46   48.19  -2
   1  -1  13 2095.46   48.19   1
   0   1 -13 2079.40   48.94  -2
   1   0  13 2079.40   48.94   1
   1  -1 -14 1583.51   66.34  -2
  -1   1  14 1583.51   66.34   1
   0  -1 -14 1510.82   66.13  -2
  -1   0  14 1510.82   66.13   1
  -1   1 -14 1639.65   43.12  -2
   1  -1  14 1639.65   43.12   1
   1   0 -14 1632.64   47.04  -2
   0   1  14 1632.64   47.04   1
   0   1 -14 1626.05   43.20  -2
   1   0  14 1626.05   43.20   1
   1  -1 -14 1613.96   49.11  -2
  -1   1  14 1613.96   49.11   1
   1  -1 -15  603.46   46.36  -2
  -1   1  15  603.46   46.36   1
   0  -1 -15  610.24   49.17  -2
  -1   0  15  610.24   49.17   1
   1   0 -15  553.92   29.20  -2
   0   1  15  553.92   29.20   1
   1  -1 -15  594.76   31.63  -2
  -1   1  15  594.76   31.63   1
   0  -1 -15  601.21   32.38  -2
  -1   0  15  601.21   32.38   1
  -1   1 -15  557.71   26.94  -2
   1  -1  15  557.71   26.94   1
   0   1 -15  564.01   26.79  -2
   1   0  15  564.01   26.79   1
   1   0 -16  -55.58   35.05  -2
   0   1  16  -55.58   35.05   1
   0  -1 -16   55.55   34.66  -2
  -1   0  16   55.55   34.66   1
   1  -1 -16    0.31   30.12  -2
  -1   1  16    0.31   30.12   1
   1   0 -16   13.51   16.07  -2
   0   1  16   13.51   16.07   1
   0  -1 -16    3.25   16.50  -2
  -1   0  16    3.25   16.50   1
  -1   1 -16    5.30   13.68  -2
   1  -1  16    5.30   13.68   1
   1  -1 -16   19.82   16.87  -2
  -1   1  16   19.82   16.87   1
  -1   0 -16   24.10   16.17  -2
   0  -1  16   24.10   16.17   1
   0   1 -16   -2.61   14.33  -2
   1   0  16   -2.61   14.33   1
   0   1 -17  173.56   19.56  -2
   1   0  17  173.56   19.56   1
   1   0 -17  199.16   22.29  -2
   0   1  17  199.16   22.29   1
  -1   0 -17  163.65   20.28  -2
   0  -1  17  163.65   20.28   1
   1   0 -17  212.00   42.42  -2
   0   1  17  212.00   42.42   1
  -1   0 -17  168.49   41.04  -2
   0  -1  17  168.49   41.04   1
   0  -1 -17  206.39   39.17  -2
  -1   0  17  206.39   39.17   1
   1  -1 -17  167.83   40.05  -2
  -1   1  17  167.83   40.05   1
   0  -1 -17  191.61   21.40  -2
  -1   0  17  191.61   21.40   1
   1  -1 -18  241.63   43.52  -2
  -1   1  18  241.63   43.52   1
   0  -1 -18  280.95   43.42  -2
  -1   0  18  280.95   43.42   1
  -1   0 -18  344.18   48.19  -2
   0  -1  18  344.18   48.19   1
   1   0 -18  215.62   41.50  -2
   0   1  18  215.62   41.50   1
   0  -1 -18  274.89   23.32  -2
  -1   0  18  274.89   23.32   1
   1  -1 -18  288.80   21.98  -2
  -1   1  18  288.80   21.98   1
   1   0 -19  771.31   60.78  -2
   0   1  19  771.31   60.78   1
   1  -1 -19  775.21   61.74  -2
  -1   1  19  775.21   61.74   1
   0  -1 -19  774.88   61.58  -2
  -1   0  19  774.88   61.58   1
  -1   0 -19  816.04   64.61  -2
   0  -1  19  816.04   64.61   1
   0  -1 -19  765.87   35.94  -2
  -1   0  19  765.87   35.94   1
  -1   1 -20  356.53   51.74  -2
   1  -1  20  356.53   51.74   1
  -1   0 -20  345.91   53.27  -2
   0  -1  20  345.91   53.27   1
   1   0 -20  364.63   52.29  -2
   0   1  20  364.63   52.29   1
   0   1 -20  400.88   52.75  -2
   1   0  20  400.88   52.75   1
   0  -1 -20  369.21   53.13  -2
  -1   0  20  369.21   53.13   1
   1  -1 -20  292.98   48.98  -2
  -1   1  20  292.98   48.98   1
  -1   0 -21  448.72   56.50  -2
   0  -1  21  448.72   56.50   1
  -1   1 -21  460.83   53.26  -2
   1  -1  21  460.83   53.26   1
   0   1 -21  525.28   59.79  -2
   1   0  21  525.28   59.79   1
   0  -1 -21  506.28   58.26  -2
  -1   0  21  506.28   58.26   1
   1   0 -21  378.47   54.25  -2
   0   1  21  378.47   54.25   1
   1  -1 -21  340.22   52.51  -2
  -1   1  21  340.22   52.51   1
  -1   1 -22   30.72   42.85  -2
   1  -1  22   30.72   42.85   1
   0   1 -22   44.93   44.66  -2
   1   0  22   44.93   44.66   1
   1   0 -22    3.48   43.77  -2
   0   1  22    3.48   43.77   1
  -1   0 -22    0.21   43.62  -2
   0  -1  22    0.21   43.62   1
   0  -1 -22   66.44   46.32  -2
  -1   0  22   66.44   46.32   1
   1  -1 -22   53.53   37.07  -2
  -1   1  22   53.53   37.07   1
  -1   1 -23  172.19   50.53  -2
   1  -1  23  172.19   50.53   1
   0   1 -23  152.24   45.86  -2
   1   0  23  152.24   45.86   1
   1  -1 -23  108.06   40.55  -2
  -1   1  23  108.06   40.55   1
  -1   0 -23  171.49   47.77  -2
   0  -1  23  171.49   47.77   1
   0  -1 -23  145.65   50.27  -2
  -1   0  23  145.65   50.27   1
   1   0 -23  291.12   54.70  -2
   0   1  23  291.12   54.70   1
   1  -1 -24   32.66   40.89  -2
  -1   1  24   32.66   40.89   1
   0  -1 -24    8.88   48.33  -2
  -1   0  24    8.88   48.33   1
  -1   0 -24  -42.47   45.73  -2
   0  -1  24  -42.47   45.73   1
  -1   1 -24   87.94   51.14  -2
   1  -1  24   87.94   51.14   1
   0   1 -24  -33.19   40.57  -2
   1   0  24  -33.19   40.57   1
   1   0 -24  -21.35   44.69  -2
   0   1  24  -21.35   44.69   1
   1  -1 -25   32.92   39.21  -2
  -1   1  25   32.92   39.21   1
  -1   1 -25   87.23   48.29  -2
   1  -1  25   87.23   48.29   1
   0   1 -25   88.16   45.71  -2
   1   0  25   88.16   45.71   1
   1   0 -25   62.81   41.42  -2
   0   1  25   62.81   41.42   1
   0  -1 -25   27.35   47.09  -2
  -1   0  25   27.35   47.09   1
  -1   0 -25   69.87   40.78  -2
   0  -1  25   69.87   40.78   1
  -1   0 -26   35.14   40.26  -2
   0  -1  26   35.14   40.26   1
   0  -1 -26  109.21   54.63  -2
  -1   0  26  109.21   54.63   1
   1  -1 -26   75.72   42.31  -2
  -1   1  26   75.72   42.31   1
   1   0 -26   74.13   44.16  -2
   0   1  26   74.13   44.16   1
   0   1 -26   48.52   48.59  -2
   1   0  26   48.52   48.59   1
  -1   1 -26  -58.86   44.95  -2
   1  -1  26  -58.86   44.95   1
   1   0 -27  126.87   46.98  -2
   0   1  27  126.87   46.98   1
   1  -2  25  124.35   48.31  -2
  -2   1 -25  124.35   48.31   1
   1  -2  24   21.94   43.04  -2
  -2   1 -24   21.94   43.04   1
  -1  -1  23  -25.87   47.52  -2
  -1  -1 -23  -25.87   47.52   1
   1  -2  23   31.20   46.93  -2
  -2   1 -23   31.20   46.93   1
  -1   2  22  126.95   31.07  -2
   2  -1 -22  126.95   31.07   1
  -1  -1  22  148.18   50.97  -2
  -1  -1 -22  148.18   50.97   1
   2  -1  22  138.97   47.74  -2
  -1   2 -22  138.97   47.74   1
   1  -2  22  111.44   42.80  -2
  -2   1 -22  111.44   42.80   1
   1   1  21  252.19   32.72  -2
   1   1 -21  252.19   32.72   1
  -1   2  21  315.72   34.67  -2
   2  -1 -21  315.72   34.67   1
  -2   1  21  295.00   33.71  -2
   1  -2 -21  295.00   33.71   1
   1  -2  21  223.39   46.13  -2
  -2   1 -21  223.39   46.13   1
  -1  -1  21  264.75   52.50  -2
  -1  -1 -21  264.75   52.50   1
   2  -1  21  315.31   52.88  -2
  -1   2 -21  315.31   52.88   1
   1   1  20    4.35   22.89  -2
   1   1 -20    4.35   22.89   1
  -1  -1  20   31.38   22.03  -2
  -1  -1 -20   31.38   22.03   1
  -2   1  20   22.98   25.19  -2
   1  -2 -20   22.98   25.19   1
  -1   2  20  -76.65   28.53  -2
   2  -1 -20  -76.65   28.53   1
  -1  -1  20   26.70   36.77  -2
  -1  -1 -20   26.70   36.77   1
   1  -2  20   35.50   43.71  -2
  -2   1 -20   35.50   43.71   1
   2  -1  20   45.46   38.60  -2
  -1   2 -20   45.46   38.60   1
   2  -1  19   56.80   18.87  -2
  -1   2 -19   56.80   18.87   1
  -2   1  19  102.74   28.66  -2
   1  -2 -19  102.74   28.66   1
   1   1  19   87.17   25.94  -2
   1   1 -19   87.17   25.94   1
  -1   2  19   58.70   26.18  -2
   2  -1 -19   58.70   26.18   1
  -1  -1  19   76.54   22.79  -2
  -1  -1 -19   76.54   22.79   1
   1  -2  19   82.41   20.49  -2
  -2   1 -19   82.41   20.49   1
   2  -1  19   61.18   36.33  -2
  -1   2 -19   61.18   36.33   1
  -1  -1  19   39.44   34.02  -2
  -1  -1 -19   39.44   34.02   1
  -1   2  18   59.69   26.69  -2
   2  -1 -18   59.69   26.69   1
  -2   1  18   32.13   24.14  -2
   1  -2 -18   32.13   24.14   1
  -1  -1  18   45.46   20.70  -2
  -1  -1 -18   45.46   20.70   1
   1   1  18   48.58   21.90  -2
   1   1 -18   48.58   21.90   1
   2  -1  18   45.92   19.55  -2
  -1   2 -18   45.92   19.55   1
   1  -2  18   29.62   16.73  -2
  -2   1 -18   29.62   16.73   1
   1  -2  18   27.33   33.71  -2
  -2   1 -18   27.33   33.71   1
   2  -1  18   19.77   35.00  -2
  -1   2 -18   19.77   35.00   1
  -1  -1  18   26.25   40.41  -2
  -1  -1 -18   26.25   40.41   1
  -1   2  17  108.01   25.39  -2
   2  -1 -17  108.01   25.39   1
  -2   1  17   80.16   24.53  -2
   1  -2 -17   80.16   24.53   1
   2  -1  17  131.68   20.61  -2
  -1   2 -17  131.68   20.61   1
   1  -2  17  116.86   19.42  -2
  -2   1 -17  116.86   19.42   1
  -1  -1  17  128.01   23.08  -2
  -1  -1 -17  128.01   23.08   1
   1   1  17  100.98   24.10  -2
   1   1 -17  100.98   24.10   1
   1  -2  17   83.19   37.91  -2
  -2   1 -17   83.19   37.91   1
  -1  -1  17  156.64   42.17  -2
  -1  -1 -17  156.64   42.17   1
  -2   1  17  141.01   39.01  -2
   1  -2 -17  141.01   39.01   1
   2  -1  17   47.52   36.88  -2
  -1   2 -17   47.52   36.88   1
   1  -2  16  239.22   22.32  -2
  -2   1 -16  239.22   22.32   1
  -2   1  16  216.61   27.49  -2
   1  -2 -16  216.61   27.49   1
  -1   2  16  306.47   31.43  -2
   2  -1 -16  306.47   31.43   1
  -1  -1  16  246.09   26.00  -2
  -1  -1 -16  246.09   26.00   1
   1   1  16  229.51   28.02  -2
   1   1 -16  229.51   28.02   1
   2  -1  16  229.71   24.21  -2
  -1   2 -16  229.71   24.21   1
  -1  -1  16  193.53   42.52  -2
  -1  -1 -16  193.53   42.52   1
   1  -2  16  298.21   40.94  -2
  -2   1 -16  298.21   40.94   1
   2  -1  16  261.01   41.15  -2
  -1   2 -16  261.01   41.15   1
  -2   1  16  218.78   43.32  -2
   1  -2 -16  218.78   43.32   1
   1   1  16  298.01   41.98  -2
   1   1 -16  298.01   41.98   1
   1   1  15 1470.99   51.92  -2
   1   1 -15 1470.99   51.92   1
  -1  -1  15 1375.50   46.58  -2
  -1  -1 -15 1375.50   46.58   1
   1  -2  15 1371.03   42.41  -2
  -2   1 -15 1371.03   42.41   1
  -2   1  15 1392.52   51.95  -2
   1  -2 -15 1392.52   51.95   1
   2  -1  15 1411.78   44.34  -2
  -1   2 -15 1411.78   44.34   1
  -1   2  15 1399.43   53.64  -2
   2  -1 -15 1399.43   53.64   1
   1  -2  15 1467.75   67.07  -2
  -2   1 -15 1467.75   67.07   1
  -2   1  15 1323.59   64.92  -2
   1  -2 -15 1323.59   64.92   1
  -1  -1  15 1380.74   65.48  -2
  -1  -1 -15 1380.74   65.48   1
   2  -1  15 1403.94   64.35  -2
  -1   2 -15 1403.94   64.35   1
   1   1  15 1305.34   62.70  -2
   1   1 -15 1305.34   62.70   1
  -1  -1  14   60.21   17.74  -2
  -1  -1 -14   60.21   17.74   1
  -1   2  14   45.45   20.80  -2
   2  -1 -14   45.45   20.80   1
   1  -2  14   51.17   15.10  -2
  -2   1 -14   51.17   15.10   1
   1   1  14   28.89   19.92  -2
   1   1 -14   28.89   19.92   1
  -2   1  14   52.53   21.40  -2
   1  -2 -14   52.53   21.40   1
   2  -1  14   37.79   16.19  -2
  -1   2 -14   37.79   16.19   1
   1  -2  14   69.90   28.88  -2
  -2   1 -14   69.90   28.88   1
  -1  -1  14   24.70   32.79  -2
  -1  -1 -14   24.70   32.79   1
   2  -1  14   53.39   28.97  -2
  -1   2 -14   53.39   28.97   1
   1   1  14   29.74   30.59  -2
   1   1 -14   29.74   30.59   1
  -2   1  14   -3.41   27.38  -2
   1  -2 -14   -3.41   27.38   1
  -2   1  13  970.39   41.38  -2
   1  -2 -13  970.39   41.38   1
  -1  -1  13 1031.20   37.98  -2
  -1  -1 -13 1031.20   37.98   1
   1  -2  13 1003.43   32.82  -2
  -2   1 -13 1003.43   32.82   1
   1   1  13 1015.97   41.29  -2
   1   1 -13 1015.97   41.29   1
   2  -1  13 1115.01   36.74  -2
  -1   2 -13 1115.01   36.74   1
  -1   2  13  942.19   43.12  -2
   2  -1 -13  942.19   43.12   1
  -1  -1  13  953.55   54.42  -2
  -1  -1 -13  953.55   54.42   1
   1  -2  13 1134.52   57.43  -2
  -2   1 -13 1134.52   57.43   1
   1   1  13  913.81   49.52  -2
   1   1 -13  913.81   49.52   1
  -2   1  13  999.83   54.76  -2
   1  -2 -13  999.83   54.76   1
  -1  -1  13 1020.69   55.45  -2
  -1  -1 -13 1020.69   55.45   1
  -1  -1  12 2550.73   59.82  -2
  -1  -1 -12 2550.73   59.82   1
   1   1  12 2566.95   64.26  -2
   1   1 -12 2566.95   64.26   1
  -2   1  12 2554.83   65.39  -2
   1  -2 -12 2554.83   65.39   1
   2  -1  12 2542.10   56.80  -2
  -1   2 -12 2542.10   56.80   1
  -1   2  12 2558.92   66.92  -2
   2  -1 -12 2558.92   66.92   1
   1  -2  12 2559.01   53.56  -2
  -2   1 -12 2559.01   53.56   1
  -1  -1  12 2639.08   80.75  -2
  -1  -1 -12 2639.08   80.75   1
  -2   1  12 2533.80   79.74  -2
   1  -2 -12 2533.80   79.74   1
   1   1  12 2566.59   76.96  -2
   1   1 -12 2566.59   76.96   1
  -2   1  12 2609.80   80.29  -2
   1  -2 -12 2609.80   80.29   1
   1  -2  12 2604.30   80.71  -2
  -2   1 -12 2604.30   80.71   1
  -1  -1  12 2517.50   80.83  -2
  -1  -1 -12 2517.50   80.83   1
   2  -1  12 2540.75   77.81  -2
  -1   2 -12 2540.75   77.81   1
   1  -2  11 2157.18   46.55  -2
  -2   1 -11 2157.18   46.55   1
   2  -1  11 2000.56   48.26  -2
  -1   2 -11 2000.56   48.26   1
  -2   1  11 2148.44   57.44  -2
   1  -2 -11 2148.44   57.44   1
  -1   2  11 2184.76   60.36  -2
   2  -1 -11 2184.76   60.36   1
   1   1  11 2068.92   55.76  -2
   1   1 -11 2068.92   55.76   1
   2  -1  11 2214.73   69.06  -2
  -1   2 -11 2214.73   69.06   1
  -1  -1  11 2048.89   69.77  -2
  -1  -1 -11 2048.89   69.77   1
   1   1  11 2094.32   67.25  -2
   1   1 -11 2094.32   67.25   1
   1  -2  11 2058.91   69.53  -2
  -2   1 -11 2058.91   69.53   1
  -2   1  11 2112.24   70.89  -2
   1  -2 -11 2112.24   70.89   1
  -1  -1  11 2057.12   69.71  -2
  -1  -1 -11 2057.12   69.71   1
  -2   1  11 2197.64   71.94  -2
   1  -2 -11 2197.64   71.94   1
  -1  -1  11 2084.23   51.59  -2
  -1  -1 -11 2084.23   51.59   1
  -1  -1  1020552.42  271.97  -2
  -1  -1 -1020552.42  271.97   1
  -2   1  1020468.12  280.51  -2
   1  -2 -1020468.12  280.51   1
   1  -2  1020769.01  282.60  -2
  -2   1 -1020769.01  282.60   1
   1   1  1020244.82  277.14  -2
   1   1 -1020244.82  277.14   1
   1  -2  1020440.12  262.66  -2
  -2   1 -1020440.12  262.66   1
   2  -1  1020234.62  267.18  -2
  -1   2 -1020234.62  267.18   1
  -1   2  1020494.62  282.58  -2
   2  -1 -1020494.62  282.58   1
  -2   1  1020798.51  298.73  -2
   1  -2 -1020798.51  298.73   1
   1   1  1020771.51  294.62  -2
   1   1 -1020771.51  294.62   1
   1  -2  1020428.72  298.49  -2
  -2   1 -1020428.72  298.49   1
   2  -1  1021200.41  296.34  -2
  -1   2 -1021200.41  296.34   1
  -1  -1  1020861.71  300.47  -2
  -1  -1 -1020861.71  300.47   1
  -1  -1  1020511.92  299.20  -2
  -1  -1 -1020511.92  299.20   1
  -2   1  1020243.32  298.77  -2
   1  -2 -1020243.32  298.77   1
  -2   1   913093.28  189.26  -2
   1  -2  -913093.28  189.26   1
  -1  -1   913233.68  181.43  -2
  -1  -1  -913233.68  181.43   1
  -1  -1   913304.38  206.09  -2
  -1  -1  -913304.38  206.09   1
   2  -1   913549.68  201.41  -2
  -1   2  -913549.68  201.41   1
   1  -2   913362.78  203.90  -2
  -2   1  -913362.78  203.90   1
   1   1   913070.48  199.27  -2
   1   1  -913070.48  199.27   1
  -2   1   913134.88  203.95  -2
   1  -2  -913134.88  203.95   1
   1   1   912787.68  186.00  -2
   1   1  -912787.68  186.00   1
   2  -1   912646.29  176.10  -2
  -1   2  -912646.29  176.10   1
  -1   2   913006.68  191.04  -2
   2  -1  -913006.68  191.04   1
   1  -2   913144.58  172.39  -2
  -2   1  -913144.58  172.39   1
   1  -2   912991.58  189.76  -2
  -2   1  -912991.58  189.76   1
  -2   1   912932.18  203.88  -2
   1  -2  -912932.18  203.88   1
  -1  -1   912602.69  202.27  -2
  -1  -1  -912602.69  202.27   1
  -1  -1   8 3518.95   63.91  -2
  -1  -1  -8 3518.95   63.91   1
  -2   1   8 3462.57   70.39  -2
   1  -2  -8 3462.57   70.39   1
   1   1   8 3529.15   76.88  -2
   1   1  -8 3529.15   76.88   1
   1  -2   8 3493.94   80.12  -2
  -2   1  -8 3493.94   80.12   1
  -2   1   8 3437.56   79.93  -2
   1  -2  -8 3437.56   79.93   1
  -1  -1   8 3518.72   81.06  -2
  -1  -1  -8 3518.72   81.06   1
   2  -1   8 3466.58   77.32  -2
  -1   2  -8 3466.58   77.32   1
   1  -2   8 3524.90   56.60  -2
  -2   1  -8 3524.90   56.60   1
  -1   2   8 3486.70   71.10  -2
   2  -1  -8 3486.70   71.10   1
   2  -1   8 3410.14   60.19  -2
  -1   2  -8 3410.14   60.19   1
   1   1   8 3520.07   68.04  -2
   1   1  -8 3520.07   68.04   1
   1  -2   8 3423.71   69.67  -2
  -2   1  -8 3423.71   69.67   1
  -1  -1   8 3456.45   79.67  -2
  -1  -1  -8 3456.45   79.67   1
   1  -2   8 3447.05   78.31  -2
  -2   1  -8 3447.05   78.31   1
  -2   1   8 3454.75   79.93  -2
   1  -2  -8 3454.75   79.93   1
   1   1   7   83.22   21.64  -2
   1   1  -7   83.22   21.64   1
  -1  -1   7   89.23   22.53  -2
  -1  -1  -7   89.23   22.53   1
  -2   1   7   68.83   24.50  -2
   1  -2  -7   68.83   24.50   1
   1  -2   7   42.62   19.87  -2
  -2   1  -7   42.62   19.87   1
  -2   1   7   71.00   23.04  -2
   1  -2  -7   71.00   23.04   1
  -2   1   7   69.05   17.59  -2
   1  -2  -7   69.05   17.59   1
   2  -1   7   80.21   20.25  -2
  -1   2  -7   80.21   20.25   1
   1   1   7   81.42   17.41  -2
   1   1  -7   81.42   17.41   1
  -1   2   7   88.23   19.08  -2
   2  -1  -7   88.23   19.08   1
   1  -2   7   73.27    9.44  -2
  -2   1  -7   73.27    9.44   1
   2  -1   7   51.18   11.00  -2
  -1   2  -7   51.18   11.00   1
   1  -2   7   71.43   16.97  -2
  -2   1  -7   71.43   16.97   1
  -1  -1   7   47.29   21.97  -2
  -1  -1  -7   47.29   21.97   1
   2  -1   7   36.47   18.91  -2
  -1   2  -7   36.47   18.91   1
   1  -2   7   69.27   23.36  -2
  -2   1  -7   69.27   23.36   1
  -1  -1   6 1851.44   35.77  -2
  -1  -1  -6 1851.44   35.77   1
  -2   1   6 1840.42   44.15  -2
   1  -2  -6 1840.42   44.15   1
   1  -2   6 1964.53   50.51  -2
  -2   1  -6 1964.53   50.51   1
  -2   1   6 1852.02   50.03  -2
   1  -2  -6 1852.02   50.03   1
   2  -1   6 1860.24   47.85  -2
  -1   2  -6 1860.24   47.85   1
   1   1   6 1815.02   46.33  -2
   1   1  -6 1815.02   46.33   1
  -1  -1   6 1827.34   49.81  -2
  -1  -1  -6 1827.34   49.81   1
   1   1   6 1805.79   41.67  -2
   1   1  -6 1805.79   41.67   1
   2  -1   6 1806.57   35.31  -2
  -1   2  -6 1806.57   35.31   1
  -1   2   6 1769.78   44.60  -2
   2  -1  -6 1769.78   44.60   1
   1  -2   6 1844.60   31.26  -2
  -2   1  -6 1844.60   31.26   1
   2  -1   6 1797.93   46.50  -2
  -1   2  -6 1797.93   46.50   1
   1  -2   6 1829.11   42.26  -2
  -2   1  -6 1829.11   42.26   1
  -2   1   6 1724.39   48.89  -2
   1  -2  -6 1724.39   48.89   1
   1  -2   6 1937.83   48.93  -2
  -2   1  -6 1937.83   48.93   1
  -1  -1   6 1770.08   49.52  -2
  -1  -1  -6 1770.08   49.52   1
  -1  -1   5 3728.38   69.54  -2
  -1  -1  -5 3728.38   69.54   1
   1  -2   5 3540.04   67.89  -2
  -2   1  -5 3540.04   67.89   1
   1   1   5 3568.81   66.02  -2
   1   1  -5 3568.81   66.02   1
  -2   1   5 3683.16   69.55  -2
   1  -2  -5 3683.16   69.55   1
  -2   1   5 3562.19   64.77  -2
   1  -2  -5 3562.19   64.77   1
  -1  -1   5 3631.09   55.85  -2
  -1  -1  -5 3631.09   55.85   1
  -1   2   5 3696.73   68.87  -2
   2  -1  -5 3696.73   68.87   1
  -1   2   5 3630.23   65.75  -2
   2  -1  -5 3630.23   65.75   1
   1   1   5 3611.89   62.43  -2
   1   1  -5 3611.89   62.43   1
   2  -1   5 3782.94   55.24  -2
  -1   2  -5 3782.94   55.24   1
   1  -2   5 3569.32   62.55  -2
  -2   1  -5 3569.32   62.55   1
   2  -1   5 3505.86   67.14  -2
  -1   2  -5 3505.86   67.14   1
  -1  -1   5 3732.93   55.89  -2
  -1  -1  -5 3732.93   55.89   1
   1  -2   5 3596.83   69.80  -2
  -2   1  -5 3596.83   69.80   1
  -1  -1   5 3713.53   70.75  -2
  -1  -1  -5 3713.53   70.75   1
   2  -1   5 3637.63   66.98  -2
  -1   2  -5 3637.63   66.98   1
  -2   1   5 3386.49   68.32  -2
   1  -2  -5 3386.49   68.32   1
   1  -2   4 9187.86  128.19  -2
  -2   1  -4 9187.86  128.19   1
  -2   1   4 8951.22  129.76  -2
   1  -2  -4 8951.22  129.76   1
  -1   2   4 9041.91  129.69  -2
   2  -1  -4 9041.91  129.69   1
  -1  -1   4 9016.27  117.92  -2
  -1  -1  -4 9016.27  117.92   1
  -2   1   4 8948.36  124.42  -2
   1  -2  -4 8948.36  124.42   1
   1   1   4 8957.77  124.99  -2
   1   1  -4 8957.77  124.99   1
  -1   2   4 9077.69  128.10  -2
   2  -1  -4 9077.69  128.10   1
  -1  -1   4 9256.05  115.64  -2
  -1  -1  -4 9256.05  115.64   1
   1  -2   4 8942.33  124.24  -2
  -2   1  -4 8942.33  124.24   1
   2  -1   4 9132.34  116.81  -2
  -1   2  -4 9132.34  116.81   1
   2  -1   4 8849.60  129.29  -2
  -1   2  -4 8849.60  129.29   1
   2  -1   4 9145.00  127.21  -2
  -1   2  -4 9145.00  127.21   1
  -2   1   4 8833.71  130.35  -2
   1  -2  -4 8833.71  130.35   1
  -1  -1   4 8997.59  131.22  -2
  -1  -1  -4 8997.59  131.22   1
   1  -2   4 9166.44  130.78  -2
  -2   1  -4 9166.44  130.78   1
   1  -2   3 5434.59   82.46  -2
  -2   1  -3 5434.59   82.46   1
   2  -1   3 5393.26   78.38  -2
  -1   2  -3 5393.26   78.38   1
  -1  -1   3 5533.51   82.81  -2
  -1  -1  -3 5533.51   82.81   1
  -2   1   3 5253.58   81.57  -2
   1  -2  -3 5253.58   81.57   1
   1  -2   3 5478.08   79.50  -2
  -2   1  -3 5478.08   79.50   1
  -1  -1   3 5417.89   73.60  -2
  -1  -1  -3 5417.89   73.60   1
  -2   1   3 5543.31   79.30  -2
   1  -2  -3 5543.31   79.30   1
  -1   2   3 5252.13   81.23  -2
   2  -1  -3 5252.13   81.23   1
  -1   2   3 5402.51   81.69  -2
   2  -1  -3 5402.51   81.69   1
   1   1   3 5420.24   79.24  -2
   1   1  -3 5420.24   79.24   1
   2  -1   3 5259.87   82.11  -2
  -1   2  -3 5259.87   82.11   1
  -2   1   3 5410.22   77.84  -2
   1  -2  -3 5410.22   77.84   1
   2  -1  -3 5508.48   84.07  -2
  -1   2   3 5508.48   84.07   1
  -2   1  -3 5612.23   80.40  -2
   1  -2   3 5612.23   80.40   1
   1   1  -3 5676.27   84.64  -2
   1   1   3 5676.27   84.64   1
  -1  -1  -3 5588.13   80.40  -2
  -1  -1   3 5588.13   80.40   1
   1  -2  -3 5461.62   82.81  -2
  -2   1   3 5461.62   82.81   1
  -1  -1  -3 5566.13   79.85  -2
  -1  -1   3 5566.13   79.85   1
  -1   2  -3 5541.38   81.07  -2
   2  -1   3 5541.38   81.07   1
   1   1  -3 5611.35   75.58  -2
   1   1   3 5611.35   75.58   1
  -2   1  -3 5544.39   74.53  -2
   1  -2   3 5544.39   74.53   1
   1  -2  -3 5468.81   83.50  -2
  -2   1   3 5468.81   83.50   1
   2  -1  -3 5634.72   81.19  -2
  -1   2   3 5634.72   81.19   1
  -1   2  -3 5622.43   84.35  -2
   2  -1   3 5622.43   84.35   1
   2  -1  -3 5385.26   79.28  -2
  -1   2   3 5385.26   79.28   1
   1  -2  -3 5482.98   83.54  -2
  -2   1   3 5482.98   83.54   1
  -1  -1  -3 5522.28   81.07  -2
  -1  -1   3 5522.28   81.07   1
  -2   1  -3 5711.45   84.69  -2
   1  -2   3 5711.45   84.69   1
  -2   1  -3 5604.24   74.35  -2
   1  -2   3 5604.24   74.35   1
  -1  -1  -3 5632.46   84.43  -2
  -1  -1   3 5632.46   84.43   1
  -1   2  -4 8450.89  123.83  -2
   2  -1   4 8450.89  123.83   1
   1   1  -4 8686.41  125.11  -2
   1   1   4 8686.41  125.11   1
   2  -1  -4 8557.30  124.71  -2
  -1   2   4 8557.30  124.71   1
  -1  -1  -4 8540.61  120.46  -2
  -1  -1   4 8540.61  120.46   1
  -2   1  -4 8395.10  120.27  -2
   1  -2   4 8395.10  120.27   1
   1  -2  -4 8854.27  124.09  -2
  -2   1   4 8854.27  124.09   1
  -1   2  -4 8609.68  121.75  -2
   2  -1   4 8609.68  121.75   1
  -1  -1  -4 8518.65  116.71  -2
  -1  -1   4 8518.65  116.71   1
   1   1  -4 8432.79  111.55  -2
   1   1   4 8432.79  111.55   1
   2  -1  -4 8363.23  118.39  -2
  -1   2   4 8363.23  118.39   1
   1  -2  -4 8533.47  122.00  -2
  -2   1   4 8533.47  122.00   1
   1  -2  -4 8554.39  123.36  -2
  -2   1   4 8554.39  123.36   1
  -2   1  -4 8278.14  110.41  -2
   1  -2   4 8278.14  110.41   1
  -1  -1  -4 8362.08  118.77  -2
  -1  -1   4 8362.08  118.77   1
   1   1  -4 8687.44  109.14  -2
   1   1   4 8687.44  109.14   1
  -2   1  -4 8434.26  123.03  -2
   1  -2   4 8434.26  123.03   1
  -1  -1  -4 8684.91  124.96  -2
  -1  -1   4 8684.91  124.96   1
   2  -1  -4 8569.11  119.86  -2
  -1   2   4 8569.11  119.86   1
   2  -1  -5 3938.57   72.39  -2
  -1   2   5 3938.57   72.39   1
   1   1  -5 3820.55   72.10  -2
   1   1   5 3820.55   72.10   1
  -2   1  -5 3695.33   69.01  -2
   1  -2   5 3695.33   69.01   1
  -1  -1  -5 3819.50   68.80  -2
  -1  -1   5 3819.50   68.80   1
   1  -2  -5 3810.12   70.76  -2
  -2   1   5 3810.12   70.76   1
  -1   2  -5 3677.58   70.46  -2
   2  -1   5 3677.58   70.46   1
   1  -2  -5 4034.06   72.59  -2
  -2   1   5 4034.06   72.59   1
  -1   2  -5 3886.98   69.84  -2
   2  -1   5 3886.98   69.84   1
   1  -2  -5 3776.50   54.12  -2
  -2   1   5 3776.50   54.12   1
   1   1  -5 3795.20   57.91  -2
   1   1   5 3795.20   57.91   1
   2  -1  -5 3770.41   64.53  -2
  -1   2   5 3770.41   64.53   1
   1  -2  -5 3830.07   68.21  -2
  -2   1   5 3830.07   68.21   1
   1  -2  -5 3737.61   70.77  -2
  -2   1   5 3737.61   70.77   1
  -2   1  -5 3843.76   57.57  -2
   1  -2   5 3843.76   57.57   1
  -1  -1  -5 3869.00   65.04  -2
  -1  -1   5 3869.00   65.04   1
   1   1  -5 3838.77   57.72  -2
   1   1   5 3838.77   57.72   1
  -1   2  -5 3756.32   64.97  -2
   2  -1   5 3756.32   64.97   1
  -2   1  -5 3882.85   70.57  -2
   1  -2   5 3882.85   70.57   1
   2  -1  -5 3860.71   68.12  -2
  -1   2   5 3860.71   68.12   1
   1  -2  -6 2044.97   34.57  -2
  -2   1   6 2044.97   34.57   1
   1  -2  -6 2136.93   52.95  -2
  -2   1   6 2136.93   52.95   1
  -1   2  -6 2050.98   49.89  -2
   2  -1   6 2050.98   49.89   1
   2  -1  -6 1988.21   48.78  -2
  -1   2   6 1988.21   48.78   1
   1  -2  -6 2000.17   51.37  -2
  -2   1   6 2000.17   51.37   1
   1   1  -6 1986.67   37.89  -2
   1   1   6 1986.67   37.89   1
   1  -2  -6 2046.10   47.47  -2
  -2   1   6 2046.10   47.47   1
   2  -1  -6 2108.01   44.12  -2
  -1   2   6 2108.01   44.12   1
  -1  -1  -6 2101.37   44.81  -2
  -1  -1   6 2101.37   44.81   1
  -2   1  -6 1973.99   37.84  -2
   1  -2   6 1973.99   37.84   1
  -1   2  -6 1994.50   44.71  -2
   2  -1   6 1994.50   44.71   1
   1   1  -6 1970.92   38.90  -2
   1   1   6 1970.92   38.90   1
  -2   1  -6 2098.61   49.53  -2
   1  -2   6 2098.61   49.53   1
  -2   1  -6 2038.08   49.20  -2
   1  -2   6 2038.08   49.20   1
   1   1  -6 2007.89   51.73  -2
   1   1   6 2007.89   51.73   1
  -1   2  -6 2112.38   51.76  -2
   2  -1   6 2112.38   51.76   1
   1  -2  -6 2152.07   51.58  -2
  -2   1   6 2152.07   51.58   1
   2  -1  -6 2037.35   52.38  -2
  -1   2   6 2037.35   52.38   1
  -1  -1  -6 2074.11   49.54  -2
  -1  -1   6 2074.11   49.54   1
   1  -2  -7  143.88   10.89  -2
  -2   1   7  143.88   10.89   1
   1  -2  -7  150.71   23.34  -2
  -2   1   7  150.71   23.34   1
  -1   2  -7  124.08   18.31  -2
   2  -1   7  124.08   18.31   1
   2  -1  -7  153.64   23.87  -2
  -1   2   7  153.64   23.87   1
  -2   1  -7  138.11   20.21  -2
   1  -2   7  138.11   20.21   1
   2  -1  -7  134.59   22.00  -2
  -1   2   7  134.59   22.00   1
  -1   2  -7  144.57    8.43  -2
   2  -1   7  144.57    8.43   1
   2  -1  -7  164.35   17.19  -2
  -1   2   7  164.35   17.19   1
   1  -2  -7  189.57   20.74  -2
  -2   1   7  189.57   20.74   1
   1   1  -7  146.48   12.99  -2
   1   1   7  146.48   12.99   1
   1  -2  -7  157.90   24.15  -2
  -2   1   7  157.90   24.15   1
  -2   1  -7  143.94   12.54  -2
   1  -2   7  143.94   12.54   1
  -1  -1  -7  174.65   18.05  -2
  -1  -1   7  174.65   18.05   1
   1   1  -7  159.14   14.51  -2
   1   1   7  159.14   14.51   1
  -1   2  -7  124.80   16.53  -2
   2  -1   7  124.80   16.53   1
  -2   1  -7  143.37   19.07  -2
   1  -2   7  143.37   19.07   1
  -2   1  -7  150.69   20.99  -2
   1  -2   7  150.69   20.99   1
   1   1  -7  141.20   22.58  -2
   1   1   7  141.20   22.58   1
  -1   2  -7  149.75   18.80  -2
   2  -1   7  149.75   18.80   1
   2  -1  -7  141.87   20.53  -2
  -1   2   7  141.87   20.53   1
   1  -2  -7  155.56   22.79  -2
  -2   1   7  155.56   22.79   1
  -1  -1  -7  149.47   20.41  -2
  -1  -1   7  149.47   20.41   1
  -1   2  -8 3378.68   75.35  -2
   2  -1   8 3378.68   75.35   1
  -2   1  -8 3358.34   76.64  -2
   1  -2   8 3358.34   76.64   1
   1  -2  -8 3252.58   53.68  -2
  -2   1   8 3252.58   53.68   1
   2  -1  -8 3419.18   76.45  -2
  -1   2   8 3419.18   76.45   1
   1  -2  -8 3412.73   77.63  -2
  -2   1   8 3412.73   77.63   1
   2  -1  -8 3306.50   64.58  -2
  -1   2   8 3306.50   64.58   1
  -1   2  -8 3325.09   50.66  -2
   2  -1   8 3325.09   50.66   1
   1  -2  -8 3419.53   70.16  -2
  -2   1   8 3419.53   70.16   1
   1   1  -8 3350.70   57.86  -2
   1   1   8 3350.70   57.86   1
  -1  -1  -8 3382.24   72.61  -2
  -1  -1   8 3382.24   72.61   1
   1  -2  -8 3448.07   77.17  -2
  -2   1   8 3448.07   77.17   1
   2  -1  -8 3332.11   74.54  -2
  -1   2   8 3332.11   74.54   1
  -2   1  -8 3375.38   58.57  -2
   1  -2   8 3375.38   58.57   1
  -1  -1  -8 3324.55   65.86  -2
  -1  -1   8 3324.55   65.86   1
   1   1  -8 3308.73   61.69  -2
   1   1   8 3308.73   61.69   1
  -2   1  -8 3421.11   72.50  -2
   1  -2   8 3421.11   72.50   1
  -1   2  -8 3344.73   67.50  -2
   2  -1   8 3344.73   67.50   1
  -1  -1  -8 3327.20   74.02  -2
  -1  -1   8 3327.20   74.02   1
  -2   1  -8 3291.00   74.86  -2
   1  -2   8 3291.00   74.86   1
  -1   2  -8 3276.73   75.38  -2
   2  -1   8 3276.73   75.38   1
   2  -1  -8 3467.08   77.87  -2
  -1   2   8 3467.08   77.87   1
   1  -2  -8 3287.18   75.37  -2
  -2   1   8 3287.18   75.37   1
   1   1  -8 3533.97   78.62  -2
   1   1   8 3533.97   78.62   1
   1  -2  -913683.88  209.81  -2
  -2   1   913683.88  209.81   1
  -1   2  -913867.28  207.48  -2
   2  -1   913867.28  207.48   1
  -1  -1  -913920.77  210.72  -2
  -1  -1   913920.77  210.72   1
   2  -1  -913514.08  208.09  -2
  -1   2   913514.08  208.09   1
   1  -2  -913212.28  175.44  -2
  -2   1   913212.28  175.44   1
  -2   1  -913438.28  208.30  -2
   1  -2   913438.28  208.30   1
  -1   2  -913348.68  172.10  -2
   2  -1   913348.68  172.10   1
   1   1  -913420.98  180.38  -2
   1   1   913420.98  180.38   1
   1  -2  -913877.78  197.26  -2
  -2   1   913877.78  197.26   1
   2  -1  -913648.68  189.76  -2
  -1   2   913648.68  189.76   1
  -2   1  -913229.28  182.23  -2
   1  -2   913229.28  182.23   1
   1  -2  -912729.79  205.39  -2
  -2   1   912729.79  205.39   1
   2  -1  -913065.98  203.43  -2
  -1   2   913065.98  203.43   1
  -1  -1  -913675.18  192.50  -2
  -1  -1   913675.18  192.50   1
  -2   1  -913608.68  201.20  -2
   1  -2   913608.68  201.20   1
  -1   2  -913541.08  194.58  -2
   2  -1   913541.08  194.58   1
  -1  -1  -913827.18  202.93  -2
  -1  -1   913827.18  202.93   1
   1   1  -913438.38  187.26  -2
   1   1   913438.38  187.26   1
  -1   2  -913670.28  208.24  -2
   2  -1   913670.28  208.24   1
  -1  -1  -913476.08  205.71  -2
  -1  -1   913476.08  205.71   1
   1   1  -913394.08  209.48  -2
   1   1   913394.08  209.48   1
   2  -1  -913838.58  209.83  -2
  -1   2   913838.58  209.83   1
  -2   1  -913431.18  205.51  -2
   1  -2   913431.18  205.51   1
   1  -2  -913466.48  208.53  -2
  -2   1   913466.48  208.53   1
  -1  -1 -1020821.51  278.72  -2
  -1  -1  1020821.51  278.72   1
  -2   1 -1020811.21  268.94  -2
   1  -2  1020811.21  268.94   1
   1   1 -1020250.52  265.37  -2
   1   1  1020250.52  265.37   1
   2  -1 -1020518.92  274.84  -2
  -1   2  1020518.92  274.84   1
  -1   2 -1020643.01  257.11  -2
   2  -1  1020643.01  257.11   1
   1  -2 -1020701.91  283.96  -2
  -2   1  1020701.91  283.96   1
  -1  -1 -1021215.91  290.68  -2
  -1  -1  1021215.91  290.68   1
  -2   1 -1020406.62  288.45  -2
   1  -2  1020406.62  288.45   1
   2  -1 -1021171.71  277.03  -2
  -1   2  1021171.71  277.03   1
   1   1 -1020682.81  274.06  -2
   1   1  1020682.81  274.06   1
  -1   2 -1020039.82  281.10  -2
   2  -1  1020039.82  281.10   1
   1  -2 -1019813.22  259.89  -2
  -2   1  1019813.22  259.89   1
   1  -2 -1020334.92  295.69  -2
  -2   1  1020334.92  295.69   1
   2  -1 -1020149.82  292.58  -2
  -1   2  1020149.82  292.58   1
   1   1 -11 2199.96   48.26  -2
   1   1  11 2199.96   48.26   1
   2  -1 -11 2229.46   55.05  -2
  -1   2  11 2229.46   55.05   1
   1  -2 -11 2143.71   58.80  -2
  -2   1  11 2143.71   58.80   1
  -1  -1 -11 2231.68   57.29  -2
  -1  -1  11 2231.68   57.29   1
  -2   1 -11 2259.66   51.19  -2
   1  -2  11 2259.66   51.19   1
  -1   2 -11 2141.80   42.58  -2
   2  -1  11 2141.80   42.58   1
   1   1 -11 2214.11   54.62  -2
   1   1  11 2214.11   54.62   1
  -2   1 -11 2242.29   63.35  -2
   1  -2  11 2242.29   63.35   1
   2  -1 -11 2205.23   55.84  -2
  -1   2  11 2205.23   55.84   1
  -1   2 -11 2152.76   59.11  -2
   2  -1  11 2152.76   59.11   1
   1  -2 -11 2093.81   44.39  -2
  -2   1  11 2093.81   44.39   1
   1  -2 -11 2236.43   70.61  -2
  -2   1  11 2236.43   70.61   1
   2  -1 -11 2158.13   69.39  -2
  -1   2  11 2158.13   69.39   1
   1   1 -12 2362.40   52.64  -2
   1   1  12 2362.40   52.64   1
  -1   2 -12 2377.17   46.73  -2
   2  -1  12 2377.17   46.73   1
  -1  -1 -12 2473.26   62.37  -2
  -1  -1  12 2473.26   62.37   1
   2  -1 -12 2529.56   60.07  -2
  -1   2  12 2529.56   60.07   1
   1  -2 -12 2432.36   65.28  -2
  -2   1  12 2432.36   65.28   1
  -2   1 -12 2439.11   55.47  -2
   1  -2  12 2439.11   55.47   1
   1   1 -12 2435.80   60.19  -2
   1   1  12 2435.80   60.19   1
  -1   2 -12 2414.91   64.53  -2
   2  -1  12 2414.91   64.53   1
   2  -1 -12 2437.98   61.60  -2
  -1   2  12 2437.98   61.60   1
   1  -2 -12 2312.55   49.08  -2
  -2   1  12 2312.55   49.08   1
  -1  -1 -12 2301.99   76.70  -2
  -1  -1  12 2301.99   76.70   1
   2  -1 -12 2260.74   72.78  -2
  -1   2  12 2260.74   72.78   1
   1  -2 -12 2302.09   75.43  -2
  -2   1  12 2302.09   75.43   1
   1  -2 -12 2443.36   66.07  -2
  -2   1  12 2443.36   66.07   1
  -1   2 -13 1019.14   29.87  -2
   2  -1  13 1019.14   29.87   1
   2  -1 -13 1047.04   38.89  -2
  -1   2  13 1047.04   38.89   1
  -2   1 -13 1019.98   36.14  -2
   1  -2  13 1019.98   36.14   1
  -1  -1 -13 1088.74   41.55  -2
  -1  -1  13 1088.74   41.55   1
   1   1 -13 1072.32   34.34  -2
   1   1  13 1072.32   34.34   1
   1  -2 -13 1042.43   53.31  -2
  -2   1  13 1042.43   53.31   1
  -1  -1 -13 1001.38   55.77  -2
  -1  -1  13 1001.38   55.77   1
   2  -1 -13 1079.23   54.22  -2
  -1   2  13 1079.23   54.22   1
   1   1 -13 1003.39   40.09  -2
   1   1  13 1003.39   40.09   1
   2  -1 -13 1091.96   41.30  -2
  -1   2  13 1091.96   41.30   1
   1  -2 -13 1051.59   31.61  -2
  -2   1  13 1051.59   31.61   1
  -2   1 -14   92.60   16.49  -2
   1  -2  14   92.60   16.49   1
   1  -2 -14   61.46   17.53  -2
  -2   1  14   61.46   17.53   1
   1   1 -14   70.78   15.13  -2
   1   1  14   70.78   15.13   1
  -1   2 -14   67.72   12.51  -2
   2  -1  14   67.72   12.51   1
  -1  -1 -14   74.26   20.26  -2
  -1  -1  14   74.26   20.26   1
   2  -1 -14   84.98   18.33  -2
  -1   2  14   84.98   18.33   1
  -1  -1 -14   72.29   32.71  -2
  -1  -1  14   72.29   32.71   1
   2  -1 -14   31.72   28.24  -2
  -1   2  14   31.72   28.24   1
   1  -2 -14   89.30   31.75  -2
  -2   1  14   89.30   31.75   1
   1   1 -14   57.33   18.91  -2
   1   1  14   57.33   18.91   1
   2  -1 -14   60.90   18.55  -2
  -1   2  14   60.90   18.55   1
   1  -2 -14   60.05   13.29  -2
  -2   1  14   60.05   13.29   1
   1   1 -15 1468.86   42.87  -2
   1   1  15 1468.86   42.87   1
  -1   2 -15 1409.86   37.84  -2
   2  -1  15 1409.86   37.84   1
   2  -1 -15 1443.77   48.59  -2
  -1   2  15 1443.77   48.59   1
   1  -2 -15 1394.15   39.36  -2
  -2   1  15 1394.15   39.36   1
   1  -2 -15 1454.26   66.63  -2
  -2   1  15 1454.26   66.63   1
  -1  -1 -15 1412.06   67.72  -2
  -1  -1  15 1412.06   67.72   1
   2  -1 -15 1382.82   63.84  -2
  -1   2  15 1382.82   63.84   1
   1  -2 -16  257.13   42.69  -2
  -2   1  16  257.13   42.69   1
   1   1 -16  251.06   21.75  -2
   1   1  16  251.06   21.75   1
  -1   2 -16  239.90   18.74  -2
   2  -1  16  239.90   18.74   1
  -2   1 -16  247.88   20.91  -2
   1  -2  16  247.88   20.91   1
   2  -1 -16  231.77   24.59  -2
  -1   2  16  231.77   24.59   1
   1  -2 -16  247.23   19.67  -2
  -2   1  16  247.23   19.67   1
  -1  -1 -16  236.17   24.08  -2
  -1  -1  16  236.17   24.08   1
   2  -1 -16  272.49   40.61  -2
  -1   2  16  272.49   40.61   1
  -1  -1 -16  253.42   39.92  -2
  -1  -1  16  253.42   39.92   1
   1  -2 -17  152.72   17.63  -2
  -2   1  17  152.72   17.63   1
  -1  -1 -17  110.10   20.76  -2
  -1  -1  17  110.10   20.76   1
  -1  -1 -17  162.78   39.02  -2
  -1  -1  17  162.78   39.02   1
   2  -1 -17   92.81   37.10  -2
  -1   2  17   92.81   37.10   1
   1  -2 -17  141.07   36.54  -2
  -2   1  17  141.07   36.54   1
  -1  -1 -18   65.00   19.20  -2
  -1  -1  18   65.00   19.20   1
   1  -2 -18   61.15   15.57  -2
  -2   1  18   61.15   15.57   1
   2  -1 -18   53.68   13.86  -2
  -1   2  18   53.68   13.86   1
  -1  -1 -18   31.08   37.27  -2
  -1  -1  18   31.08   37.27   1
   2  -1 -18   78.48   35.64  -2
  -1   2  18   78.48   35.64   1
   1  -2 -18  140.52   41.37  -2
  -2   1  18  140.52   41.37   1
  -1  -1 -19  106.78   22.20  -2
  -1  -1  19  106.78   22.20   1
   1   1 -19    7.87   40.26  -2
   1   1  19    7.87   40.26   1
  -1  -1 -19   21.67   41.57  -2
  -1  -1  19   21.67   41.57   1
   2  -1 -19  104.32   39.62  -2
  -1   2  19  104.32   39.62   1
   1  -2 -19   89.77   40.29  -2
  -2   1  19   89.77   40.29   1
   1   1 -20   84.28   43.02  -2
   1   1  20   84.28   43.02   1
  -2   1 -20   54.54   45.33  -2
   1  -2  20   54.54   45.33   1
   2  -1 -20   77.97   35.85  -2
  -1   2  20   77.97   35.85   1
   1  -2 -20   31.93   38.17  -2
  -2   1  20   31.93   38.17   1
  -1  -1 -20  122.40   47.62  -2
  -1  -1  20  122.40   47.62   1
  -2   1 -21  288.29   52.71  -2
   1  -2  21  288.29   52.71   1
   1   1 -21  225.57   45.76  -2
   1   1  21  225.57   45.76   1
   2  -1 -21  221.36   47.36  -2
  -1   2  21  221.36   47.36   1
   1  -2 -21  215.89   45.23  -2
  -2   1  21  215.89   45.23   1
  -1  -1 -21  316.42   54.73  -2
  -1  -1  21  316.42   54.73   1
  -1   2 -22  168.71   49.20  -2
   2  -1  22  168.71   49.20   1
  -2   1 -22  140.43   42.34  -2
   1  -2  22  140.43   42.34   1
   1   1 -22  180.52   46.89  -2
   1   1  22  180.52   46.89   1
   1  -2 -22  117.14   47.01  -2
  -2   1  22  117.14   47.01   1
  -1  -1 -22  100.20   46.84  -2
  -1  -1  22  100.20   46.84   1
   2  -1 -22   34.62   42.72  -2
  -1   2  22   34.62   42.72   1
  -1   2 -23   16.14   37.77  -2
   2  -1  23   16.14   37.77   1
  -2   1 -23   25.70   42.32  -2
   1  -2  23   25.70   42.32   1
  -1  -1 -23   56.97   44.30  -2
  -1  -1  23   56.97   44.30   1
   1   1 -23   67.02   42.49  -2
   1   1  23   67.02   42.49   1
   1  -2 -23   13.91   44.37  -2
  -2   1  23   13.91   44.37   1
   2  -1 -23  124.95   48.73  -2
  -1   2  23  124.95   48.73   1
  -1   2 -24   78.10   46.03  -2
   2  -1  24   78.10   46.03   1
  -1  -1 -24  112.83   47.71  -2
  -1  -1  24  112.83   47.71   1
   2  -1 -24  118.88   49.20  -2
  -1   2  24  118.88   49.20   1
  -2   1 -24   45.23   45.54  -2
   1  -2  24   45.23   45.54   1
   1   1 -24   47.89   45.92  -2
   1   1  24   47.89   45.92   1
   1  -2 -24  100.71   47.33  -2
  -2   1  24  100.71   47.33   1
  -1   2 -25  106.59   51.40  -2
   2  -1  25  106.59   51.40   1
   1   1 -25  101.19   46.85  -2
   1   1  25  101.19   46.85   1
   2  -1 -25   73.42   49.01  -2
  -1   2  25   73.42   49.01   1
  -2   1 -25   31.40   50.43  -2
   1  -2  25   31.40   50.43   1
  -1  -1 -25  105.68   48.27  -2
  -1  -1  25  105.68   48.27   1
   1  -2 -25   80.55   45.40  -2
  -2   1  25   80.55   45.40   1
   1  -2 -26   24.07   39.99  -2
  -2   1  26   24.07   39.99   1
  -1  -1 -26  163.28   53.75  -2
  -1  -1  26  163.28   53.75   1
  -2   1 -26   48.08   50.37  -2
   1  -2  26   48.08   50.37   1
   2  -1 -26   81.00   51.19  -2
  -1   2  26   81.00   51.19   1
   1   1 -26   82.47   42.14  -2
   1   1  26   82.47   42.14   1
  -1   2 -26   91.20   45.76  -2
   2  -1  26   91.20   45.76   1
   1   1 -27  -14.07   41.56  -2
   1   1  27  -14.07   41.56   1
   2  -1 -27   55.22   50.42  -2
  -1   2  27   55.22   50.42   1
   0  -2  25  135.82   51.64  -2
  -2   0 -25  135.82   51.64   1
   0  -2  24   48.57   48.20  -2
  -2   0 -24   48.57   48.20   1
   2  -2  24   69.71   44.48  -2
  -2   2 -24   69.71   44.48   1
   2  -2  23  754.10   68.81  -2
  -2   2 -23  754.10   68.81   1
   0  -2  23  909.36   71.33  -2
  -2   0 -23  909.36   71.33   1
  -2   2  22   59.73   28.65  -2
   2  -2 -22   59.73   28.65   1
   2  -2  22   66.79   47.01  -2
  -2   2 -22   66.79   47.01   1
   0  -2  22   15.69   37.03  -2
  -2   0 -22   15.69   37.03   1
  -2   0  21  716.86   44.01  -2
   0  -2 -21  716.86   44.01   1
   0   2  21  655.40   44.19  -2
   2   0 -21  655.40   44.19   1
  -2   2  21  654.78   45.61  -2
   2  -2 -21  654.78   45.61   1
   2  -2  21  745.76   64.48  -2
  -2   2 -21  745.76   64.48   1
   0  -2  21  710.42   66.67  -2
  -2   0 -21  710.42   66.67   1
  -2   0  21  696.29   66.41  -2
   0  -2 -21  696.29   66.41   1
   2   0  20  895.73   45.62  -2
   0   2 -20  895.73   45.62   1
   0   2  20  925.31   50.93  -2
   2   0 -20  925.31   50.93   1
  -2   0  20  960.70   48.82  -2
   0  -2 -20  960.70   48.82   1
  -2   2  20  959.00   52.16  -2
   2  -2 -20  959.00   52.16   1
   0  -2  20  942.70   71.39  -2
  -2   0 -20  942.70   71.39   1
   2  -2  20  895.47   67.01  -2
  -2   2 -20  895.47   67.01   1
  -2   0  20  928.02   68.06  -2
   0  -2 -20  928.02   68.06   1
   2   0  19 1436.69   53.84  -2
   0   2 -19 1436.69   53.84   1
   2  -2  19 1260.36   45.11  -2
  -2   2 -19 1260.36   45.11   1
   0  -2  19 1391.66   49.48  -2
  -2   0 -19 1391.66   49.48   1
  -2   0  19 1394.03   55.88  -2
   0  -2 -19 1394.03   55.88   1
  -2   2  19 1305.74   57.26  -2
   2  -2 -19 1305.74   57.26   1
   0   2  19 1354.17   57.41  -2
   2   0 -19 1354.17   57.41   1
   2  -2  19 1384.26   76.31  -2
  -2   2 -19 1384.26   76.31   1
   0  -2  19 1292.49   73.85  -2
  -2   0 -19 1292.49   73.85   1
  -2   0  19 1254.10   73.09  -2
   0  -2 -19 1254.10   73.09   1
   2   0  19 1151.61   75.32  -2
   0   2 -19 1151.61   75.32   1
   0  -2  18   57.76   19.41  -2
  -2   0 -18   57.76   19.41   1
  -2   0  18   76.27   24.34  -2
   0  -2 -18   76.27   24.34   1
   0   2  18   61.40   25.60  -2
   2   0 -18   61.40   25.60   1
   2  -2  18   65.33   18.37  -2
  -2   2 -18   65.33   18.37   1
  -2   2  18   44.54   25.37  -2
   2  -2 -18   44.54   25.37   1
   2   0  18   60.86   22.51  -2
   0   2 -18   60.86   22.51   1
   0  -2  18   73.29   40.93  -2
  -2   0 -18   73.29   40.93   1
   2  -2  18   86.83   39.36  -2
  -2   2 -18   86.83   39.36   1
   2   0  18  103.65   38.74  -2
   0   2 -18  103.65   38.74   1
  -2   0  18   51.38   36.21  -2
   0  -2 -18   51.38   36.21   1
   0  -2  17  256.72   24.78  -2
  -2   0 -17  256.72   24.78   1
  -2   2  17  288.58   32.32  -2
   2  -2 -17  288.58   32.32   1
   2   0  17  216.13   26.65  -2
   0   2 -17  216.13   26.65   1
   2  -2  17  212.55   21.54  -2
  -2   2 -17  212.55   21.54   1
  -2   0  17  241.83   27.06  -2
   0  -2 -17  241.83   27.06   1
   0   2  17  208.16   28.88  -2
   2   0 -17  208.16   28.88   1
   2  -2  17  156.01   38.93  -2
  -2   2 -17  156.01   38.93   1
   0  -2  17  309.24   46.27  -2
  -2   0 -17  309.24   46.27   1
  -2   0  17  212.02   40.78  -2
   0  -2 -17  212.02   40.78   1
   2   0  17  238.34   42.89  -2
   0   2 -17  238.34   42.89   1
  -2   0  16 2909.08   99.03  -2
   0  -2 -16 2909.08   99.03   1
   0  -2  16 2768.60   96.92  -2
  -2   0 -16 2768.60   96.92   1
   2  -2  16 2366.90   97.29  -2
  -2   2 -16 2366.90   97.29   1
   2   0  16 3022.17   97.12  -2
   0   2 -16 3022.17   97.12   1
  -2   0  16 2897.93   76.68  -2
   0  -2 -16 2897.93   76.68   1
  -2   2  16 3048.93   82.09  -2
   2  -2 -16 3048.93   82.09   1
   2  -2  16 2936.51   66.51  -2
  -2   2 -16 2936.51   66.51   1
   2   0  16 3050.73   74.84  -2
   0   2 -16 3050.73   74.84   1
   0  -2  16 2921.41   68.53  -2
  -2   0 -16 2921.41   68.53   1
   0   2  16 3047.35   81.55  -2
   2   0 -16 3047.35   81.55   1
  -2   0  15 3886.21  108.91  -2
   0  -2 -15 3886.21  108.91   1
   2   0  15 3735.22  104.33  -2
   0   2 -15 3735.22  104.33   1
   0  -2  15 3778.49  109.24  -2
  -2   0 -15 3778.49  109.24   1
   2  -2  15 3519.30  103.29  -2
  -2   2 -15 3519.30  103.29   1
  -2   2  15 3764.86   90.82  -2
   2  -2 -15 3764.86   90.82   1
   2  -2  15 3590.81   73.21  -2
  -2   2 -15 3590.81   73.21   1
   2   0  15 3719.65   82.04  -2
   0   2 -15 3719.65   82.04   1
   0  -2  15 3605.18   76.06  -2
  -2   0 -15 3605.18   76.06   1
  -2   0  15 3612.61   84.45  -2
   0  -2 -15 3612.61   84.45   1
   0   2  15 3611.56   87.95  -2
   2   0 -15 3611.56   87.95   1
   0  -2  14  804.47   32.12  -2
  -2   0 -14  804.47   32.12   1
   0   2  14  850.97   40.66  -2
   2   0 -14  850.97   40.66   1
  -2   2  14  844.09   41.16  -2
   2  -2 -14  844.09   41.16   1
   2  -2  14  780.63   29.81  -2
  -2   2 -14  780.63   29.81   1
   2   0  14  761.14   35.01  -2
   0   2 -14  761.14   35.01   1
  -2   0  14  789.38   37.70  -2
   0  -2 -14  789.38   37.70   1
   2   0  14  810.00   49.95  -2
   0   2 -14  810.00   49.95   1
   0  -2  14  784.14   50.43  -2
  -2   0 -14  784.14   50.43   1
  -2   0  14  753.67   51.06  -2
   0  -2 -14  753.67   51.06   1
   2  -2  14  794.57   51.54  -2
  -2   2 -14  794.57   51.54   1
  -2   0  14  734.69   50.06  -2
   0  -2 -14  734.69   50.06   1
   0   2  13  201.65   25.46  -2
   2   0 -13  201.65   25.46   1
   2   0  13  215.91   21.65  -2
   0   2 -13  215.91   21.65   1
  -2   2  13  220.99   26.15  -2
   2  -2 -13  220.99   26.15   1
   2  -2  13  218.41   17.99  -2
  -2   2 -13  218.41   17.99   1
  -2   0  13  212.74   25.34  -2
   0  -2 -13  212.74   25.34   1
   0  -2  13  205.93   19.68  -2
  -2   0 -13  205.93   19.68   1
  -2   0  13  206.02   35.42  -2
   0  -2 -13  206.02   35.42   1
   2   0  13  134.27   33.20  -2
   0   2 -13  134.27   33.20   1
   2  -2  13  272.82   37.04  -2
  -2   2 -13  272.82   37.04   1
  -2   0  13  210.86   33.69  -2
   0  -2 -13  210.86   33.69   1
   0  -2  13  233.00   36.52  -2
  -2   0 -13  233.00   36.52   1
   0  -2  12 3587.96   68.54  -2
  -2   0 -12 3587.96   68.54   1
   0   2  12 3530.83   80.51  -2
   2   0 -12 3530.83   80.51   1
   2  -2  12 3444.99   65.45  -2
  -2   2 -12 3444.99   65.45   1
   2   0  12 3524.02   73.55  -2
   0   2 -12 3524.02   73.55   1
  -2   2  12 3536.62   82.11  -2
   2  -2 -12 3536.62   82.11   1
   0  -2  12 3624.88   96.85  -2
  -2   0 -12 3624.88   96.85   1
  -2   0  12 3481.74   95.30  -2
   0  -2 -12 3481.74   95.30   1
   2   0  12 3641.49   92.24  -2
   0   2 -12 3641.49   92.24   1
   2  -2  12 3514.71   93.15  -2
  -2   2 -12 3514.71   93.15   1
   0  -2  12 3637.09   95.45  -2
  -2   0 -12 3637.09   95.45   1
  -2   0  12 3716.27   97.24  -2
   0  -2 -12 3716.27   97.24   1
  -2   0  12 3569.30   77.62  -2
   0  -2 -12 3569.30   77.62   1
   0   2  1112393.19  188.31  -2
   2   0 -1112393.19  188.31   1
   0  -2  1112391.69  173.20  -2
  -2   0 -1112391.69  173.20   1
  -2   2  1112323.89  190.45  -2
   2  -2 -1112323.89  190.45   1
   2   0  1112411.39  179.81  -2
   0   2 -1112411.39  179.81   1
   2  -2  1112236.29  168.66  -2
  -2   2 -1112236.29  168.66   1
   0  -2  1112468.59  207.41  -2
  -2   0 -1112468.59  207.41   1
   2  -2  1112294.39  204.18  -2
  -2   2 -1112294.39  204.18   1
   2   0  1112468.19  201.80  -2
   0   2 -1112468.19  201.80   1
  -2   0  1112453.79  207.47  -2
   0  -2 -1112453.79  207.47   1
   0  -2  1112185.09  205.80  -2
  -2   0 -1112185.09  205.80   1
  -2   0  1112292.29  206.42  -2
   0  -2 -1112292.29  206.42   1
  -2   0  1112581.19  185.16  -2
   0  -2 -1112581.19  185.16   1
  -2   0  10 3862.13   77.39  -2
   0  -2 -10 3862.13   77.39   1
   0  -2  10 3913.10   68.23  -2
  -2   0 -10 3913.10   68.23   1
   2  -2  10 3821.18   84.31  -2
  -2   2 -10 3821.18   84.31   1
   2   0  10 3754.08   73.19  -2
   0   2 -10 3754.08   73.19   1
   0   2  10 3728.89   80.39  -2
   2   0 -10 3728.89   80.39   1
  -2   2  10 3702.29   81.87  -2
   2  -2 -10 3702.29   81.87   1
   2  -2  10 3771.21   64.44  -2
  -2   2 -10 3771.21   64.44   1
  -2   0  10 4013.65   95.08  -2
   0  -2 -10 4013.65   95.08   1
   2   0  10 3783.53   89.00  -2
   0   2 -10 3783.53   89.00   1
   0  -2  10 3778.55   93.16  -2
  -2   0 -10 3778.55   93.16   1
   2  -2  10 3851.87   91.67  -2
  -2   2 -10 3851.87   91.67   1
   0  -2  10 3888.41   92.51  -2
  -2   0 -10 3888.41   92.51   1
  -2   0  10 4288.35   98.73  -2
   0  -2 -10 4288.35   98.73   1
  -2   0   928720.44  394.28  -2
   0  -2  -928720.44  394.28   1
  -2   2   929772.73  395.66  -2
   2  -2  -929772.73  395.66   1
   0  -2   929306.14  393.44  -2
  -2   0  -929306.14  393.44   1
   0  -2   929168.34  363.61  -2
  -2   0  -929168.34  363.61   1
  -2   0   928968.24  375.57  -2
   0  -2  -928968.24  375.57   1
   0  -2   929583.33  374.48  -2
  -2   0  -929583.33  374.48   1
  -2   2   928915.34  381.84  -2
   2  -2  -928915.34  381.84   1
   2  -2   929035.14  359.07  -2
  -2   2  -929035.14  359.07   1
   0   2   929057.34  379.87  -2
   2   0  -929057.34  379.87   1
   2   0   928900.14  370.71  -2
   0   2  -928900.14  370.71   1
   2  -2   929366.64  384.20  -2
  -2   2  -929366.64  384.20   1
   2  -2   929049.34  392.84  -2
  -2   2  -929049.34  392.84   1
   2   0   928823.74  389.65  -2
   0   2  -928823.74  389.65   1
  -2   0   929004.44  396.47  -2
   0  -2  -929004.44  396.47   1
   0  -2   929728.53  396.63  -2
  -2   0  -929728.53  396.63   1
   0  -2   811362.10  152.61  -2
  -2   0  -811362.10  152.61   1
  -2   0   811138.70  163.47  -2
   0  -2  -811138.70  163.47   1
   2   0   811210.70  173.02  -2
   0   2  -811210.70  173.02   1
  -2   0   811185.00  179.20  -2
   0  -2  -811185.00  179.20   1
   0  -2   811431.90  179.96  -2
  -2   0  -811431.90  179.96   1
   2  -2   811538.60  176.80  -2
  -2   2  -811538.60  176.80   1
   2   0   811458.00  159.55  -2
   0   2  -811458.00  159.55   1
   2  -2   811372.90  148.43  -2
  -2   2  -811372.90  148.43   1
   0   2   811037.40  166.97  -2
   2   0  -811037.40  166.97   1
  -2   2   811467.50  169.57  -2
   2  -2  -811467.50  169.57   1
   2  -2   811387.40  170.33  -2
  -2   2  -811387.40  170.33   1
   0  -2   811443.70  161.44  -2
  -2   0  -811443.70  161.44   1
   0  -2   811431.20  177.84  -2
  -2   0  -811431.20  177.84   1
  -2   0   811429.90  178.44  -2
   0  -2  -811429.90  178.44   1
  -2   2   811429.60  178.83  -2
   2  -2  -811429.60  178.83   1
  -2   2   719086.03  251.05  -2
   2  -2  -719086.03  251.05   1
   0  -2   719121.13  233.63  -2
  -2   0  -719121.13  233.63   1
  -2   0   718207.84  259.16  -2
   0  -2  -718207.84  259.16   1
   0  -2   718595.53  260.09  -2
  -2   0  -718595.53  260.09   1
   2  -2   719154.93  257.28  -2
  -2   2  -719154.93  257.28   1
   0   2   718100.24  248.61  -2
   2   0  -718100.24  248.61   1
   2   0   718171.84  240.95  -2
   0   2  -718171.84  240.95   1
   2  -2   718489.63  229.22  -2
  -2   2  -718489.63  229.22   1
   0  -2   718789.33  242.04  -2
  -2   0  -718789.33  242.04   1
   2  -2   718279.44  251.26  -2
  -2   2  -718279.44  251.26   1
   0  -2   718696.13  257.26  -2
  -2   0  -718696.13  257.26   1
  -2   0   718493.83  258.17  -2
   0  -2  -718493.83  258.17   1
  -2   2   718967.13  258.93  -2
   2  -2  -718967.13  258.93   1
  -2   2   613953.27  194.24  -2
   2  -2  -613953.27  194.24   1
  -2   0   614043.77  185.32  -2
   0  -2  -614043.77  185.32   1
   0  -2   613949.27  200.61  -2
  -2   0  -613949.27  200.61   1
   2  -2   614366.87  197.97  -2
  -2   2  -614366.87  197.97   1
   2   0   614305.67  194.69  -2
   0   2  -614305.67  194.69   1
  -2   0   613553.38  199.65  -2
   0  -2  -613553.38  199.65   1
   2   0   614129.67  185.25  -2
   0   2  -614129.67  185.25   1
   0   2   613777.18  192.16  -2
   2   0  -613777.18  192.16   1
   2  -2   614017.17  173.37  -2
  -2   2  -614017.17  173.37   1
   0  -2   614044.57  184.89  -2
  -2   0  -614044.57  184.89   1
   2  -2   613613.98  193.68  -2
  -2   2  -613613.98  193.68   1
  -2   2   614285.07  199.42  -2
   2  -2  -614285.07  199.42   1
  -2   0   613802.18  199.28  -2
   0  -2  -613802.18  199.28   1
   0  -2   614068.37  197.93  -2
  -2   0  -614068.37  197.93   1
  -2   0   5 4895.68   83.83  -2
   0  -2  -5 4895.68   83.83   1
   0  -2   5 4628.59   82.16  -2
  -2   0  -5 4628.59   82.16   1
  -2   2   5 4885.69   83.35  -2
   2  -2  -5 4885.69   83.35   1
   0  -2   5 4694.71   63.69  -2
  -2   0  -5 4694.71   63.69   1
  -2   2   5 4742.67   80.82  -2
   2  -2  -5 4742.67   80.82   1
  -2   0   5 4780.00   73.84  -2
   0  -2  -5 4780.00   73.84   1
  -2   2   5 4803.19   81.51  -2
   2  -2  -5 4803.19   81.51   1
   0   2   5 4620.25   79.45  -2
   2   0  -5 4620.25   79.45   1
   2   0   5 4801.79   73.58  -2
   0   2  -5 4801.79   73.58   1
   0  -2   5 4820.87   72.23  -2
  -2   0  -5 4820.87   72.23   1
   2  -2   5 4598.81   79.67  -2
  -2   2  -5 4598.81   79.67   1
   2   0   5 4781.44   79.15  -2
   0   2  -5 4781.44   79.15   1
   0  -2   5 4724.96   84.30  -2
  -2   0  -5 4724.96   84.30   1
   2  -2   5 4511.96   81.71  -2
  -2   2  -5 4511.96   81.71   1
  -2   0   5 4592.61   83.66  -2
   0  -2  -5 4592.61   83.66   1
  -2   2   4 8887.65  128.55  -2
   2  -2  -4 8887.65  128.55   1
   0  -2   4 8772.41  127.73  -2
  -2   0  -4 8772.41  127.73   1
   0   2   4 8927.81  119.17  -2
   2   0  -4 8927.81  119.17   1
  -2   2   4 8966.33  127.11  -2
   2  -2  -4 8966.33  127.11   1
   0   2   4 8974.27  130.14  -2
   2   0  -4 8974.27  130.14   1
  -2   2   4 9315.40  129.09  -2
   2  -2  -4 9315.40  129.09   1
  -2   0   4 8870.45  121.73  -2
   0  -2  -4 8870.45  121.73   1
   0   2   4 9033.29  127.41  -2
   2   0  -4 9033.29  127.41   1
   2   0   4 8928.29  121.37  -2
   0   2  -4 8928.29  121.37   1
   2  -2   4 8977.66  127.24  -2
  -2   2  -4 8977.66  127.24   1
   0  -2   4 8812.21  118.71  -2
  -2   0  -4 8812.21  118.71   1
  -2   0   4 8955.62  130.00  -2
   0  -2  -4 8955.62  130.00   1
   2  -2   4 9021.34  127.74  -2
  -2   2  -4 9021.34  127.74   1
   0  -2   4 9005.17  130.74  -2
  -2   0  -4 9005.17  130.74   1
   2   0   4 9042.40  124.29  -2
   0   2  -4 9042.40  124.29   1
  -2   2   3  797.67   24.24  -2
   2  -2  -3  797.67   24.24   1
   0   2   3  760.22   20.33  -2
   2   0  -3  760.22   20.33   1
   2   0   3  779.41   26.58  -2
   0   2  -3  779.41   26.58   1
  -2   2   3  736.45   25.20  -2
   2  -2  -3  736.45   25.20   1
  -2   0   3  786.83   21.97  -2
   0  -2  -3  786.83   21.97   1
   0   2   3  779.40   25.16  -2
   2   0  -3  779.40   25.16   1
   2   0   3  774.22   21.23  -2
   0   2  -3  774.22   21.23   1
   2  -2   3  787.12   24.61  -2
  -2   2  -3  787.12   24.61   1
  -2   0   3  798.58   25.85  -2
   0  -2  -3  798.58   25.85   1
   0  -2   3  822.09   26.97  -2
  -2   0  -3  822.09   26.97   1
   2   0   3  785.12   21.40  -2
   0   2  -3  785.12   21.40   1
   2  -2   3  717.17   23.64  -2
  -2   2  -3  717.17   23.64   1
  -2   2   3  774.19   22.98  -2
   2  -2  -3  774.19   22.98   1
   0   2   3  786.70   24.39  -2
   2   0  -3  786.70   24.39   1
  -2   0   226031.77  320.31  -2
   0  -2  -226031.77  320.31   1
   0  -2   226352.96  322.47  -2
  -2   0  -226352.96  322.47   1
  -2   0  -227377.55  331.37  -2
   0  -2   227377.55  331.37   1
  -2   0  -226596.76  334.06  -2
   0  -2   226596.76  334.06   1
  -2   2  -227473.75  327.04  -2
   2  -2   227473.75  327.04   1
   2  -2  -3 1294.00   30.03  -2
  -2   2   3 1294.00   30.03   1
   2   0  -3 1174.92   27.54  -2
   0   2   3 1174.92   27.54   1
   2  -2  -3 1145.79   30.21  -2
  -2   2   3 1145.79   30.21   1
   0   2  -3 1266.35   31.37  -2
   2   0   3 1266.35   31.37   1
   0  -2  -3 1215.60   31.67  -2
  -2   0   3 1215.60   31.67   1
  -2   2  -3 1284.74   30.12  -2
   2  -2   3 1284.74   30.12   1
   2  -2  -3 1267.68   29.85  -2
  -2   2   3 1267.68   29.85   1
  -2   0  -3 1181.91   26.59  -2
   0  -2   3 1181.91   26.59   1
   0  -2  -3 1225.67   30.19  -2
  -2   0   3 1225.67   30.19   1
  -2   0  -3 1176.85   30.80  -2
   0  -2   3 1176.85   30.80   1
  -2   0  -3 1273.58   26.93  -2
   0  -2   3 1273.58   26.93   1
   2   0  -3 1311.83   32.07  -2
   0   2   3 1311.83   32.07   1
   0   2  -4 8372.81  125.08  -2
   2   0   4 8372.81  125.08   1
   2   0  -4 8433.58  124.79  -2
   0   2   4 8433.58  124.79   1
  -2   0  -4 8392.69  118.88  -2
   0  -2   4 8392.69  118.88   1
   2   0  -4 8407.90  116.80  -2
   0   2   4 8407.90  116.80   1
   0  -2  -4 8554.39  124.64  -2
  -2   0   4 8554.39  124.64   1
   2  -2  -4 8549.94  121.31  -2
  -2   2   4 8549.94  121.31   1
  -2   2  -4 8418.58  122.21  -2
   2  -2   4 8418.58  122.21   1
  -2   0  -4 8445.10  116.17  -2
   0  -2   4 8445.10  116.17   1
   0  -2  -4 8746.28  122.39  -2
  -2   0   4 8746.28  122.39   1
  -2   2  -4 8592.74  121.99  -2
   2  -2   4 8592.74  121.99   1
  -2   0  -4 8455.10  124.65  -2
   0  -2   4 8455.10  124.65   1
   0  -2  -4 8625.42  114.01  -2
  -2   0   4 8625.42  114.01   1
   2  -2  -4 8629.99  123.44  -2
  -2   2   4 8629.99  123.44   1
  -2   2  -4 8467.66  122.01  -2
   2  -2   4 8467.66  122.01   1
   0   2  -5 4056.04   75.67  -2
   2   0   5 4056.04   75.67   1
  -2   0  -5 3936.19   70.32  -2
   0  -2   5 3936.19   70.32   1
  -2   2  -5 3994.32   73.09  -2
   2  -2   5 3994.32   73.09   1
   2   0  -5 3994.54   75.88  -2
   0   2   5 3994.54   75.88   1
   0  -2  -5 3930.23   72.03  -2
  -2   0   5 3930.23   72.03   1
   2  -2  -5 4125.76   74.77  -2
  -2   2   5 4125.76   74.77   1
   2  -2  -5 3965.45   73.85  -2
  -2   2   5 3965.45   73.85   1
   0  -2  -5 3954.43   62.22  -2
  -2   0   5 3954.43   62.22   1
  -2   2  -5 4164.80   73.74  -2
   2  -2   5 4164.80   73.74   1
   0   2  -5 4085.84   55.61  -2
   2   0   5 4085.84   55.61   1
   2   0  -5 4042.78   65.61  -2
   0   2   5 4042.78   65.61   1
   0  -2  -5 3900.47   74.64  -2
  -2   0   5 3900.47   74.64   1
   2  -2  -5 3836.82   71.82  -2
  -2   2   5 3836.82   71.82   1
  -2   0  -5 4017.62   65.01  -2
   0  -2   5 4017.62   65.01   1
   0  -2  -5 4091.90   71.26  -2
  -2   0   5 4091.90   71.26   1
  -2   0  -5 4202.04   74.85  -2
   0  -2   5 4202.04   74.85   1
  -2   2  -5 4126.05   71.45  -2
   2  -2   5 4126.05   71.45   1
   2   0  -5 4169.95   58.80  -2
   0   2   5 4169.95   58.80   1
  -2   2  -614933.37  206.39  -2
   2  -2   614933.37  206.39   1
  -2   0  -614506.77  203.65  -2
   0  -2   614506.77  203.65   1
   2   0  -614961.67  209.98  -2
   0   2   614961.67  209.98   1
   2  -2  -615290.46  209.50  -2
  -2   2   615290.46  209.50   1
   0   2  -614484.77  208.93  -2
   2   0   614484.77  208.93   1
   0  -2  -614850.87  206.04  -2
  -2   0   614850.87  206.04   1
   0  -2  -614450.17  190.22  -2
  -2   0   614450.17  190.22   1
   2  -2  -614654.87  207.24  -2
  -2   2   614654.87  207.24   1
  -2   2  -614951.27  207.18  -2
   2  -2   614951.27  207.18   1
   0   2  -614612.27  182.40  -2
   2   0   614612.27  182.40   1
   2   0  -614801.87  194.36  -2
   0   2   614801.87  194.36   1
  -2   2  -614900.27  182.68  -2
   2  -2   614900.27  182.68   1
   2  -2  -614392.87  204.79  -2
  -2   2   614392.87  204.79   1
   0  -2  -614794.27  202.04  -2
  -2   0   614794.27  202.04   1
  -2   0  -614579.27  194.15  -2
   0  -2   614579.27  194.15   1
  -2   2  -614937.77  203.16  -2
   2  -2   614937.77  203.16   1
   0   2  -614732.77  193.64  -2
   2   0   614732.77  193.64   1
   2   0  -615072.26  188.41  -2
   0   2   615072.26  188.41   1
  -2   0  -615066.06  206.92  -2
   0  -2   615066.06  206.92   1
   0  -2  -614305.47  207.82  -2
  -2   0   614305.47  207.82   1
   0   2  -719523.42  269.57  -2
   2   0   719523.42  269.57   1
   2   0  -719545.62  270.90  -2
   0   2   719545.62  270.90   1
  -2   0  -719314.63  264.58  -2
   0  -2   719314.63  264.58   1
   2  -2  -719360.13  269.37  -2
  -2   2   719360.13  269.37   1
  -2   2  -719252.73  266.93  -2
   2  -2   719252.73  266.93   1
   0  -2  -719789.02  266.63  -2
  -2   0   719789.02  266.63   1
   0   2  -719411.43  239.22  -2
   2   0   719411.43  239.22   1
  -2   2  -719486.92  240.62  -2
   2  -2   719486.92  240.62   1
   2   0  -719531.72  251.25  -2
   0   2   719531.72  251.25   1
   0  -2  -719629.02  269.36  -2
  -2   0   719629.02  269.36   1
   2  -2  -718844.83  264.78  -2
  -2   2   718844.83  264.78   1
   0  -2  -719845.82  260.42  -2
  -2   0   719845.82  260.42   1
  -2   0  -719495.72  252.06  -2
   0  -2   719495.72  252.06   1
  -2   0  -719705.82  266.17  -2
   0  -2   719705.82  266.17   1
   2   0  -719405.93  247.41  -2
   0   2   719405.93  247.41   1
  -2   2  -719798.22  262.19  -2
   2  -2   719798.22  262.19   1
   0   2  -719451.22  252.32  -2
   2   0   719451.22  252.32   1
  -2   2  -720181.02  268.73  -2
   2  -2   720181.02  268.73   1
   0  -2  -718593.43  246.99  -2
  -2   0   718593.43  246.99   1
   2  -2  -719449.62  268.52  -2
  -2   2   719449.62  268.52   1
  -2   2  -811753.49  181.17  -2
   2  -2   811753.49  181.17   1
   2  -2  -811993.99  182.18  -2
  -2   2   811993.99  182.18   1
   2  -2  -811504.80  145.66  -2
  -2   2   811504.80  145.66   1
   0  -2  -811206.60  158.31  -2
  -2   0   811206.60  158.31   1
   0  -2  -812264.89  184.12  -2
  -2   0   812264.89  184.12   1
   0   2  -811679.29  150.81  -2
   2   0   811679.29  150.81   1
   2  -2  -811515.60  169.10  -2
  -2   2   811515.60  169.10   1
   2   0  -811598.00  162.46  -2
   0   2   811598.00  162.46   1
  -2   2  -811739.89  152.96  -2
   2  -2   811739.89  152.96   1
   0  -2  -811694.19  181.88  -2
  -2   0   811694.19  181.88   1
   2  -2  -811360.30  178.14  -2
  -2   2   811360.30  178.14   1
  -2   0  -811718.79  163.77  -2
   0  -2   811718.79  163.77   1
   0  -2  -811867.89  172.46  -2
  -2   0   811867.89  172.46   1
   2   0  -811598.20  160.14  -2
   0   2   811598.20  160.14   1
  -2   2  -811907.39  174.15  -2
   2  -2   811907.39  174.15   1
   0   2  -811702.69  164.84  -2
   2   0   811702.69  164.84   1
  -2   0  -812114.29  178.47  -2
   0  -2   812114.29  178.47   1
   0   2  -811843.39  182.58  -2
   2   0   811843.39  182.58   1
   2  -2  -811749.19  183.10  -2
  -2   2   811749.19  183.10   1
  -2   2  -811913.79  180.28  -2
   2  -2   811913.79  180.28   1
  -2   0  -811517.00  177.37  -2
   0  -2   811517.00  177.37   1
   2   0  -812053.29  184.19  -2
   0   2   812053.29  184.19   1
   0  -2  -811868.79  180.20  -2
  -2   0   811868.79  180.20   1
   2  -2  -927802.45  343.79  -2
  -2   2   927802.45  343.79   1
  -2   2  -929487.33  386.60  -2
   2  -2   929487.33  386.60   1
   0   2  -928269.85  384.71  -2
   2   0   928269.85  384.71   1
   0  -2  -927885.45  357.18  -2
  -2   0   927885.45  357.18   1
  -2   0  -929680.43  389.10  -2
   0  -2   929680.43  389.10   1
   2  -2  -928818.74  386.25  -2
  -2   2   928818.74  386.25   1
   0  -2  -929464.03  389.83  -2
  -2   0   929464.03  389.83   1
   2   0  -928493.84  362.10  -2
   0   2   928493.84  362.10   1
   0  -2  -929234.34  373.61  -2
  -2   0   929234.34  373.61   1
  -2   2  -928301.65  352.36  -2
   2  -2   928301.65  352.36   1
   2  -2  -928397.64  369.71  -2
  -2   2   928397.64  369.71   1
   0   2  -928412.34  349.30  -2
   2   0   928412.34  349.30   1
   2  -2  -927580.85  382.05  -2
  -2   2   927580.85  382.05   1
   0  -2  -927997.15  386.20  -2
  -2   0   927997.15  386.20   1
  -2   0  -928883.04  364.39  -2
   0  -2   928883.04  364.39   1
   0   2  -928795.64  366.26  -2
   2   0   928795.64  366.26   1
   2   0  -928739.54  361.44  -2
   0   2   928739.54  361.44   1
  -2   0  -929422.44  381.26  -2
   0  -2   929422.44  381.26   1
  -2   2  -928712.54  376.00  -2
   2  -2   928712.54  376.00   1
   0   2  -927798.15  386.46  -2
   2   0   927798.15  386.46   1
   0  -2  -929314.84  385.87  -2
  -2   0   929314.84  385.87   1
   2  -2  -928254.85  387.30  -2
  -2   2   928254.85  387.30   1
  -2   0  -928465.64  382.21  -2
   0  -2   928465.64  382.21   1
  -2   2  -928079.65  383.63  -2
   2  -2   928079.65  383.63   1
   2  -2 -10 4163.37   63.22  -2
  -2   2  10 4163.37   63.22   1
   0  -2 -10 4086.51   74.15  -2
  -2   0  10 4086.51   74.15   1
   2   0 -10 4331.28   78.20  -2
   0   2  10 4331.28   78.20   1
   2  -2 -10 4320.49   83.73  -2
  -2   2  10 4320.49   83.73   1
  -2   2 -10 4243.61   70.91  -2
   2  -2  10 4243.61   70.91   1
   0   2 -10 4370.11   68.20  -2
   2   0  10 4370.11   68.20   1
   0  -2 -10 4554.36   87.88  -2
  -2   0  10 4554.36   87.88   1
   2  -2 -10 4232.10   95.46  -2
  -2   2  10 4232.10   95.46   1
   0  -2 -10 4086.13   96.90  -2
  -2   0  10 4086.13   96.90   1
  -2   0 -10 4370.06   80.03  -2
   0  -2  10 4370.06   80.03   1
  -2   2 -10 4102.24   88.12  -2
   2  -2  10 4102.24   88.12   1
   2   0 -10 4370.97   78.68  -2
   0   2  10 4370.97   78.68   1
  -2   0 -10 4419.91   92.40  -2
   0  -2  10 4419.91   92.40   1
   0   2 -10 4325.51   81.75  -2
   2   0  10 4325.51   81.75   1
  -2   0 -10 4303.58   94.42  -2
   0  -2  10 4303.58   94.42   1
   0  -2 -1111698.89  202.92  -2
  -2   0  1111698.89  202.92   1
   0  -2 -1112638.89  195.06  -2
  -2   0  1112638.89  195.06   1
   2  -2 -1112410.69  201.09  -2
  -2   2  1112410.69  201.09   1
  -2   2 -1112278.19  191.89  -2
   2  -2  1112278.19  191.89   1
   2   0 -1112510.89  179.04  -2
   0   2  1112510.89  179.04   1
   0   2 -1112415.49  182.97  -2
   2   0  1112415.49  182.97   1
   2  -2 -1111945.39  159.02  -2
  -2   2  1111945.39  159.02   1
   0  -2 -1112077.09  171.64  -2
  -2   0  1112077.09  171.64   1
   2   0 -1112378.59  176.90  -2
   0   2  1112378.59  176.90   1
   0  -2 -1112788.48  189.71  -2
  -2   0  1112788.48  189.71   1
   0   2 -1112140.69  164.53  -2
   2   0  1112140.69  164.53   1
  -2   0 -1112441.49  179.90  -2
   0  -2  1112441.49  179.90   1
   2  -2 -1112174.79  184.09  -2
  -2   2  1112174.79  184.09   1
   2  -2 -12 3841.79   82.75  -2
  -2   2  12 3841.79   82.75   1
   0  -2 -12 3492.41   96.36  -2
  -2   0  12 3492.41   96.36   1
   2  -2 -12 3814.12   95.40  -2
  -2   2  12 3814.12   95.40   1
  -2   0 -12 3847.81   77.69  -2
   0  -2  12 3847.81   77.69   1
   2  -2 -12 3763.03   80.22  -2
  -2   2  12 3763.03   80.22   1
   0   2 -12 3657.61   64.67  -2
   2   0  12 3657.61   64.67   1
   0  -2 -12 3727.41   84.15  -2
  -2   0  12 3727.41   84.15   1
   2   0 -12 3735.98   74.41  -2
   0   2  12 3735.98   74.41   1
   2   0 -12 3823.26   77.46  -2
   0   2  12 3823.26   77.46   1
   0   2 -12 3750.37   80.03  -2
   2   0  12 3750.37   80.03   1
   0  -2 -12 3604.01   70.70  -2
  -2   0  12 3604.01   70.70   1
   2  -2 -12 3621.06   60.16  -2
  -2   2  12 3621.06   60.16   1
   2  -2 -13  269.44   25.35  -2
  -2   2  13  269.44   25.35   1
   2  -2 -13  263.09   34.99  -2
  -2   2  13  263.09   34.99   1
   0  -2 -13  307.66   39.57  -2
  -2   0  13  307.66   39.57   1
   2   0 -13  342.11   25.23  -2
   0   2  13  342.11   25.23   1
   0   2 -13  319.21   25.72  -2
   2   0  13  319.21   25.72   1
   2  -2 -13  324.92   16.16  -2
  -2   2  13  324.92   16.16   1
   0  -2 -13  265.73   20.03  -2
  -2   0  13  265.73   20.03   1
  -2   0 -13  321.86   24.86  -2
   0  -2  13  321.86   24.86   1
  -2   2 -13  298.08   17.15  -2
   2  -2  13  298.08   17.15   1
   0  -2 -13  322.54   27.34  -2
  -2   0  13  322.54   27.34   1
   0   2 -13  312.39   17.97  -2
   2   0  13  312.39   17.97   1
   2   0 -13  290.56   22.91  -2
   0   2  13  290.56   22.91   1
   2  -2 -13  325.14   26.21  -2
  -2   2  13  325.14   26.21   1
   0  -2 -14  912.41   53.05  -2
  -2   0  14  912.41   53.05   1
   2  -2 -14  892.45   51.86  -2
  -2   2  14  892.45   51.86   1
   2   0 -14  941.13   38.92  -2
   0   2  14  941.13   38.92   1
   0  -2 -14  901.03   33.85  -2
  -2   0  14  901.03   33.85   1
   2  -2 -14  925.61   26.94  -2
  -2   2  14  925.61   26.94   1
   2   0 -14  939.33   36.02  -2
   0   2  14  939.33   36.02   1
  -2   2 -14  970.82   29.57  -2
   2  -2  14  970.82   29.57   1
   0   2 -14  896.97   29.57  -2
   2   0  14  896.97   29.57   1
  -2   0 -14  958.68   38.51  -2
   0  -2  14  958.68   38.51   1
   2  -2 -14  941.26   39.86  -2
  -2   2  14  941.26   39.86   1
   2   0 -15 3712.25  103.45  -2
   0   2  15 3712.25  103.45   1
   2  -2 -15 3733.45  105.28  -2
  -2   2  15 3733.45  105.28   1
   0  -2 -15 3764.92  107.65  -2
  -2   0  15 3764.92  107.65   1
   2   0 -15 3712.88   85.07  -2
   0   2  15 3712.88   85.07   1
   0   2 -15 3562.65   69.15  -2
   2   0  15 3562.65   69.15   1
   2   0 -15 3625.84   79.02  -2
   0   2  15 3625.84   79.02   1
  -2   2 -15 3660.52   68.41  -2
   2  -2  15 3660.52   68.41   1
  -2   0 -15 3827.02   83.93  -2
   0  -2  15 3827.02   83.93   1
   0  -2 -15 3713.09   75.30  -2
  -2   0  15 3713.09   75.30   1
   2  -2 -15 3714.64   64.63  -2
  -2   2  15 3714.64   64.63   1
  -2   2 -16 2952.42   60.27  -2
   2  -2  16 2952.42   60.27   1
   2   0 -16 2968.28   70.95  -2
   0   2  16 2968.28   70.95   1
  -2   0 -16 2905.00   74.32  -2
   0  -2  16 2905.00   74.32   1
   0   2 -16 2884.80   60.54  -2
   2   0  16 2884.80   60.54   1
   2  -2 -16 2973.04   56.21  -2
  -2   2  16 2973.04   56.21   1
   0  -2 -16 2960.77   66.38  -2
  -2   0  16 2960.77   66.38   1
   2   0 -16 2897.24   94.25  -2
   0   2  16 2897.24   94.25   1
   2  -2 -16 2840.70   94.58  -2
  -2   2  16 2840.70   94.58   1
   0  -2 -16 2761.53   95.93  -2
  -2   0  16 2761.53   95.93   1
   2   0 -17  252.44   24.46  -2
   0   2  17  252.44   24.46   1
   0  -2 -17  244.11   45.46  -2
  -2   0  17  244.11   45.46   1
   2  -2 -17  240.65   42.23  -2
  -2   2  17  240.65   42.23   1
   2   0 -17  257.69   40.43  -2
   0   2  17  257.69   40.43   1
  -2   0 -17  225.48   44.47  -2
   0  -2  17  225.48   44.47   1
   2  -2 -17  221.19   16.57  -2
  -2   2  17  221.19   16.57   1
   0  -2 -17  247.90   23.36  -2
  -2   0  17  247.90   23.36   1
   2  -2 -18   80.18   36.70  -2
  -2   2  18   80.18   36.70   1
   0  -2 -18   51.17   38.11  -2
  -2   0  18   51.17   38.11   1
  -2   0 -18   79.15   39.90  -2
   0  -2  18   79.15   39.90   1
   2   0 -18   36.97   31.88  -2
   0   2  18   36.97   31.88   1
   0  -2 -18   64.64   18.02  -2
  -2   0  18   64.64   18.02   1
   2  -2 -18   56.33   12.61  -2
  -2   2  18   56.33   12.61   1
   2  -2 -19 1269.94   71.23  -2
  -2   2  19 1269.94   71.23   1
   0  -2 -19 1313.25   74.02  -2
  -2   0  19 1313.25   74.02   1
   2   0 -19 1356.37   73.12  -2
   0   2  19 1356.37   73.12   1
  -2   0 -19 1248.17   75.47  -2
   0  -2  19 1248.17   75.47   1
   0  -2 -19 1226.16   42.97  -2
  -2   0  19 1226.16   42.97   1
   2  -2 -20 1035.81   70.63  -2
  -2   2  20 1035.81   70.63   1
  -2   0 -20  971.77   72.44  -2
   0  -2  20  971.77   72.44   1
   2   0 -20  916.92   66.11  -2
   0   2  20  916.92   66.11   1
   0  -2 -20  928.07   69.59  -2
  -2   0  20  928.07   69.59   1
  -2   0 -20  949.80   45.09  -2
   0  -2  20  949.80   45.09   1
  -2   0 -21  782.63   69.59  -2
   0  -2  21  782.63   69.59   1
   2   0 -21  752.06   63.62  -2
   0   2  21  752.06   63.62   1
   2  -2 -21  813.54   67.16  -2
  -2   2  21  813.54   67.16   1
   0  -2 -21  754.44   66.78  -2
  -2   0  21  754.44   66.78   1
  -2   2 -22  -26.79   46.84  -2
   2  -2  22  -26.79   46.84   1
   0   2 -22   41.99   40.60  -2
   2   0  22   41.99   40.60   1
   2  -2 -22   74.84   41.86  -2
  -2   2  22   74.84   41.86   1
  -2   0 -22  -38.99   48.42  -2
   0  -2  22  -38.99   48.42   1
   0  -2 -22   25.84   39.33  -2
  -2   0  22   25.84   39.33   1
   2   0 -22   49.25   39.62  -2
   0   2  22   49.25   39.62   1
   0   2 -23  804.65   69.30  -2
   2   0  23  804.65   69.30   1
  -2   2 -23  938.50   74.88  -2
   2  -2  23  938.50   74.88   1
   2   0 -23  839.70   69.23  -2
   0   2  23  839.70   69.23   1
   0  -2 -23  844.79   68.37  -2
  -2   0  23  844.79   68.37   1
   2  -2 -23  818.05   67.75  -2
  -2   2  23  818.05   67.75   1
  -2   0 -23  746.45   72.17  -2
   0  -2  23  746.45   72.17   1
  -2   2 -24    2.08   38.35  -2
   2  -2  24    2.08   38.35   1
   0   2 -24   66.46   44.85  -2
   2   0  24   66.46   44.85   1
   2  -2 -24   47.92   41.47  -2
  -2   2  24   47.92   41.47   1
  -2   0 -24   37.44   47.67  -2
   0  -2  24   37.44   47.67   1
   2   0 -24  100.03   46.37  -2
   0   2  24  100.03   46.37   1
   0  -2 -24   61.75   41.59  -2
  -2   0  24   61.75   41.59   1
  -2   2 -25   94.79   50.67  -2
   2  -2  25   94.79   50.67   1
   0  -2 -25   46.77   44.92  -2
  -2   0  25   46.77   44.92   1
   2   0 -25    1.01   47.33  -2
   0   2  25    1.01   47.33   1
  -2   0 -25  111.56   50.29  -2
   0  -2  25  111.56   50.29   1
   0   2 -25  113.57   44.70  -2
   2   0  25  113.57   44.70   1
   2  -2 -25   70.21   46.74  -2
  -2   2  25   70.21   46.74   1
   2   0 -26   87.73   50.98  -2
   0   2  26   87.73   50.98   1
  -2   0 -26   58.45   46.36  -2
   0  -2  26   58.45   46.36   1
   2  -2 -26   33.45   48.52  -2
  -2   2  26   33.45   48.52   1
  -2   2 -26   59.56   51.64  -2
   2  -2  26   59.56   51.64   1
   0   2 -26   47.74   47.53  -2
   2   0  26   47.74   47.53   1
   0  -2 -26   68.06   51.19  -2
  -2   0  26   68.06   51.19   1
   2   0 -27  174.17   55.68  -2
   0   2  27  174.17   55.68   1
   2  -3  26   33.93   43.49  -2
  -3   2 -26   33.93   43.49   1
   2  -3  25    0.81   41.73  -2
  -3   2 -25    0.81   41.73   1
  -1  -2  25   71.02   52.35  -2
  -2  -1 -25   71.02   52.35   1
  -1  -2  24  385.83   60.87  -2
  -2  -1 -24  385.83   60.87   1
   2  -3  24  271.58   56.02  -2
  -3   2 -24  271.58   56.02   1
  -1  -2  23  183.79   47.43  -2
  -2  -1 -23  183.79   47.43   1
   2  -3  23  131.77   46.07  -2
  -3   2 -23  131.77   46.07   1
  -2   3  22  483.61   42.76  -2
   3  -2 -22  483.61   42.76   1
   2  -3  22  475.34   59.46  -2
  -3   2 -22  475.34   59.46   1
   3  -1  22  411.99   53.34  -2
  -1   3 -22  411.99   53.34   1
  -1  -2  22  457.02   58.29  -2
  -2  -1 -22  457.02   58.29   1
  -3   1  21  232.67   33.97  -2
   1  -3 -21  232.67   33.97   1
   1   2  21  191.86   31.03  -2
   2   1 -21  191.86   31.03   1
  -2   3  21  165.58   34.31  -2
   3  -2 -21  165.58   34.31   1
   2  -3  21  221.61   53.17  -2
  -3   2 -21  221.61   53.17   1
  -1  -2  21  276.51   56.68  -2
  -2  -1 -21  276.51   56.68   1
   3  -1  21  193.75   43.76  -2
  -1   3 -21  193.75   43.76   1
   3  -1  20 1210.71   75.12  -2
  -1   3 -20 1210.71   75.12   1
  -1  -2  20 1284.25   77.05  -2
  -2  -1 -20 1284.25   77.05   1
   2  -3  20 1251.04   75.20  -2
  -3   2 -20 1251.04   75.20   1
   1   2  20 1336.25   58.41  -2
   2   1 -20 1336.25   58.41   1
  -2   3  20 1280.69   61.75  -2
   3  -2 -20 1280.69   61.75   1
  -3   1  20 1337.83   60.20  -2
   1  -3 -20 1337.83   60.20   1
   2  -3  19  775.12   64.51  -2
  -3   2 -19  775.12   64.51   1
   3  -1  19 1005.21   66.53  -2
  -1   3 -19 1005.21   66.53   1
  -1  -2  19  902.41   64.28  -2
  -2  -1 -19  902.41   64.28   1
  -1  -2  19  843.10   40.50  -2
  -2  -1 -19  843.10   40.50   1
   1   2  19  888.67   48.58  -2
   2   1 -19  888.67   48.58   1
  -3   1  19  886.22   49.28  -2
   1  -3 -19  886.22   49.28   1
   3  -1  19  963.29   42.75  -2
  -1   3 -19  963.29   42.75   1
  -2   3  19  992.48   53.41  -2
   3  -2 -19  992.48   53.41   1
   1   2  18  632.75   41.61  -2
   2   1 -18  632.75   41.61   1
   3  -1  18  638.39   34.89  -2
  -1   3 -18  638.39   34.89   1
  -3   1  18  634.59   42.62  -2
   1  -3 -18  634.59   42.62   1
  -2   3  18  709.20   44.29  -2
   3  -2 -18  709.20   44.29   1
  -1  -2  18  701.90   36.29  -2
  -2  -1 -18  701.90   36.29   1
   2  -3  18  663.63   30.07  -2
  -3   2 -18  663.63   30.07   1
   2  -3  18  582.45   52.62  -2
  -3   2 -18  582.45   52.62   1
  -1  -2  18  659.89   58.29  -2
  -2  -1 -18  659.89   58.29   1
  -3   1  18  696.56   59.34  -2
   1  -3 -18  696.56   59.34   1
   3  -1  18  593.75   54.73  -2
  -1   3 -18  593.75   54.73   1
   3  -1  17  490.25   31.40  -2
  -1   3 -17  490.25   31.40   1
  -2   3  17  514.32   40.11  -2
   3  -2 -17  514.32   40.11   1
   1   2  17  511.41   37.59  -2
   2   1 -17  511.41   37.59   1
  -3   1  17  527.58   37.37  -2
   1  -3 -17  527.58   37.37   1
  -1  -2  17  583.74   32.90  -2
  -2  -1 -17  583.74   32.90   1
   2  -3  17  550.46   26.66  -2
  -3   2 -17  550.46   26.66   1
   2  -3  17  465.65   50.11  -2
  -3   2 -17  465.65   50.11   1
  -1  -2  17  559.88   53.39  -2
  -2  -1 -17  559.88   53.39   1
   3  -1  17  504.22   49.19  -2
  -1   3 -17  504.22   49.19   1
  -3   1  17  530.22   50.11  -2
   1  -3 -17  530.22   50.11   1
   2  -3  16 2381.51   89.54  -2
  -3   2 -16 2381.51   89.54   1
  -3   1  16 2541.36   92.55  -2
   1  -3 -16 2541.36   92.55   1
  -1  -2  16 2354.66   90.10  -2
  -2  -1 -16 2354.66   90.10   1
   3  -1  16 2306.66   84.34  -2
  -1   3 -16 2306.66   84.34   1
   2  -3  16 2419.82   54.62  -2
  -3   2 -16 2419.82   54.62   1
   3  -1  16 2337.58   61.67  -2
  -1   3 -16 2337.58   61.67   1
  -3   1  16 2417.93   72.57  -2
   1  -3 -16 2417.93   72.57   1
  -2   3  16 2419.94   74.76  -2
   3  -2 -16 2419.94   74.76   1
   1   2  16 2473.80   72.46  -2
   2   1 -16 2473.80   72.46   1
  -1  -2  16 2371.12   62.51  -2
  -2  -1 -16 2371.12   62.51   1
   3  -1  15  242.94   22.75  -2
  -1   3 -15  242.94   22.75   1
   2  -3  15  248.96   18.62  -2
  -3   2 -15  248.96   18.62   1
  -2   3  15  260.16   29.60  -2
   3  -2 -15  260.16   29.60   1
  -3   1  15  243.75   28.19  -2
   1  -3 -15  243.75   28.19   1
  -1  -2  15  251.53   24.28  -2
  -2  -1 -15  251.53   24.28   1
   1   2  15  264.12   28.42  -2
   2   1 -15  264.12   28.42   1
  -1  -2  15  212.54   40.96  -2
  -2  -1 -15  212.54   40.96   1
   2  -3  15  243.89   37.76  -2
  -3   2 -15  243.89   37.76   1
   3  -1  15  232.72   34.24  -2
  -1   3 -15  232.72   34.24   1
  -3   1  15  232.12   40.42  -2
   1  -3 -15  232.12   40.42   1
  -1  -2  15  231.22   36.88  -2
  -2  -1 -15  231.22   36.88   1
  -3   1  15  260.43   40.60  -2
   1  -3 -15  260.43   40.60   1
  -1  -2  14 1584.85   46.85  -2
  -2  -1 -14 1584.85   46.85   1
   1   2  14 1516.95   52.89  -2
   2   1 -14 1516.95   52.89   1
  -3   1  14 1585.38   55.76  -2
   1  -3 -14 1585.38   55.76   1
  -2   3  14 1553.15   58.14  -2
   3  -2 -14 1553.15   58.14   1
   2  -3  14 1548.32   39.12  -2
  -3   2 -14 1548.32   39.12   1
   3  -1  14 1505.83   45.71  -2
  -1   3 -14 1505.83   45.71   1
  -1  -2  14 1425.18   66.35  -2
  -2  -1 -14 1425.18   66.35   1
  -3   1  14 1487.68   68.20  -2
   1  -3 -14 1487.68   68.20   1
  -1  -2  14 1418.47   65.93  -2
  -2  -1 -14 1418.47   65.93   1
   2  -3  14 1660.99   68.87  -2
  -3   2 -14 1660.99   68.87   1
  -3   1  14 1530.17   67.98  -2
   1  -3 -14 1530.17   67.98   1
   3  -1  14 1540.55   64.77  -2
  -1   3 -14 1540.55   64.77   1
   2  -3  13  919.81   28.05  -2
  -3   2 -13  919.81   28.05   1
  -2   3  13  913.12   43.81  -2
   3  -2 -13  913.12   43.81   1
   1   2  13  904.67   41.67  -2
   2   1 -13  904.67   41.67   1
   3  -1  13  917.76   34.69  -2
  -1   3 -13  917.76   34.69   1
  -1  -2  13  907.44   54.55  -2
  -2  -1 -13  907.44   54.55   1
   2  -3  13  927.13   52.92  -2
  -3   2 -13  927.13   52.92   1
  -3   1  13  884.57   52.93  -2
   1  -3 -13  884.57   52.93   1
   3  -1  13  869.80   49.34  -2
  -1   3 -13  869.80   49.34   1
  -1  -2  13  919.96   53.20  -2
  -2  -1 -13  919.96   53.20   1
  -3   1  13  857.73   51.37  -2
   1  -3 -13  857.73   51.37   1
  -1  -2  13  906.25   34.55  -2
  -2  -1 -13  906.25   34.55   1
  -3   1  13  972.32   42.54  -2
   1  -3 -13  972.32   42.54   1
  -1  -2  12  920.03   33.73  -2
  -2  -1 -12  920.03   33.73   1
  -3   1  12  934.29   40.02  -2
   1  -3 -12  934.29   40.02   1
   2  -3  12  898.91   41.39  -2
  -3   2 -12  898.91   41.39   1
   1   2  12  946.18   40.61  -2
   2   1 -12  946.18   40.61   1
   3  -1  12  884.97   32.34  -2
  -1   3 -12  884.97   32.34   1
   2  -3  12  915.35   26.80  -2
  -3   2 -12  915.35   26.80   1
  -2   3  12  853.79   41.03  -2
   3  -2 -12  853.79   41.03   1
   2  -3  12  909.58   51.12  -2
  -3   2 -12  909.58   51.12   1
  -1  -2  12  898.68   51.62  -2
  -2  -1 -12  898.68   51.62   1
  -3   1  12  938.37   51.36  -2
   1  -3 -12  938.37   51.36   1
   3  -1  12  879.73   46.91  -2
  -1   3 -12  879.73   46.91   1
  -1  -2  12  906.93   51.39  -2
  -2  -1 -12  906.93   51.39   1
  -3   1  12  842.04   49.75  -2
   1  -3 -12  842.04   49.75   1
  -1  -2  11 1888.95   47.40  -2
  -2  -1 -11 1888.95   47.40   1
  -3   1  11 1882.27   55.04  -2
   1  -3 -11 1882.27   55.04   1
   3  -1  11 1877.65   62.59  -2
  -1   3 -11 1877.65   62.59   1
  -3   1  11 1800.43   66.02  -2
   1  -3 -11 1800.43   66.02   1
   2  -3  11 1774.36   64.10  -2
  -3   2 -11 1774.36   64.10   1
  -1  -2  11 1807.32   66.18  -2
  -2  -1 -11 1807.32   66.18   1
   1   2  11 1742.89   53.91  -2
   2   1 -11 1742.89   53.91   1
   2  -3  11 1822.92   37.66  -2
  -3   2 -11 1822.92   37.66   1
   3  -1  11 1834.95   46.09  -2
  -1   3 -11 1834.95   46.09   1
  -2   3  11 1902.93   58.42  -2
   3  -2 -11 1902.93   58.42   1
   2  -3  11 1897.28   56.69  -2
  -3   2 -11 1897.28   56.69   1
  -3   1  11 1682.11   63.51  -2
   1  -3 -11 1682.11   63.51   1
  -1  -2  11 1769.59   64.11  -2
  -2  -1 -11 1769.59   64.11   1
  -3   1  10 9949.28  155.08  -2
   1  -3 -10 9949.28  155.08   1
  -1  -2  10 9764.77  142.00  -2
  -2  -1 -10 9764.77  142.00   1
   3  -1  10 9629.60  163.26  -2
  -1   3 -10 9629.60  163.26   1
  -1  -2  10 9643.22  170.39  -2
  -2  -1 -10 9643.22  170.39   1
  -3   1  10 9777.21  169.33  -2
   1  -3 -10 9777.21  169.33   1
   2  -3  10 9862.79  169.51  -2
  -3   2 -10 9862.79  169.51   1
   2  -3  10 9595.37  129.06  -2
  -3   2 -10 9595.37  129.06   1
   3  -1  10 9529.58  141.03  -2
  -1   3 -10 9529.58  141.03   1
  -2   3  10 9301.52  157.38  -2
   3  -2 -10 9301.52  157.38   1
   1   2  10 9406.41  152.90  -2
   2   1 -10 9406.41  152.90   1
   2  -3  10 9578.67  156.12  -2
  -3   2 -10 9578.67  156.12   1
  -3   1  10 9999.17  173.14  -2
   1  -3 -10 9999.17  173.14   1
  -1  -2  1010217.71  172.68  -2
  -2  -1 -1010217.71  172.68   1
  -3   1   9 1023.28   39.37  -2
   1  -3  -9 1023.28   39.37   1
  -1  -2   9 1069.56   49.02  -2
  -2  -1  -9 1069.56   49.02   1
   3  -1   9 1023.28   43.35  -2
  -1   3  -9 1023.28   43.35   1
   2  -3   9 1018.45   46.09  -2
  -3   2  -9 1018.45   46.09   1
  -3   1   9 1022.18   47.95  -2
   1  -3  -9 1022.18   47.95   1
   1   2   9 1018.02   39.09  -2
   2   1  -9 1018.02   39.09   1
  -2   3   9 1027.81   41.93  -2
   3  -2  -9 1027.81   41.93   1
   3  -1   9 1015.49   31.41  -2
  -1   3  -9 1015.49   31.41   1
   2  -3   9 1043.27   23.39  -2
  -3   2  -9 1043.27   23.39   1
   2  -3   9 1033.53   40.04  -2
  -3   2  -9 1033.53   40.04   1
  -3   1   9 1038.90   47.57  -2
   1  -3  -9 1038.90   47.57   1
  -1  -2   9 1080.76   47.97  -2
  -2  -1  -9 1080.76   47.97   1
  -3   1   8 7586.91  135.69  -2
   1  -3  -8 7586.91  135.69   1
  -1  -2   8 7847.42  135.27  -2
  -2  -1  -8 7847.42  135.27   1
  -1  -2   8 8175.03  110.63  -2
  -2  -1  -8 8175.03  110.63   1
  -3   1   8 7921.72  127.32  -2
   1  -3  -8 7921.72  127.32   1
   3  -1   8 8037.11  134.52  -2
  -1   3  -8 8037.11  134.52   1
   3  -1   8 7710.50  114.88  -2
  -1   3  -8 7710.50  114.88   1
  -2   3   8 7708.88  129.89  -2
   3  -2  -8 7708.88  129.89   1
   1   2   8 7725.21  126.36  -2
   2   1  -8 7725.21  126.36   1
   2  -3   8 7893.77  102.09  -2
  -3   2  -8 7893.77  102.09   1
   2  -3   8 7665.12  126.76  -2
  -3   2  -8 7665.12  126.76   1
  -1  -2   8 7807.58  115.43  -2
  -2  -1  -8 7807.58  115.43   1
  -1  -2   8 8223.15  139.55  -2
  -2  -1  -8 8223.15  139.55   1
   3  -1   8 7662.37  131.45  -2
  -1   3  -8 7662.37  131.45   1
  -3   1   8 7787.75  136.65  -2
   1  -3  -8 7787.75  136.65   1
   2  -3   8 8196.52  137.16  -2
  -3   2  -8 8196.52  137.16   1
  -3   1   7  806.29   37.04  -2
   1  -3  -7  806.29   37.04   1
  -1  -2   7  756.19   35.97  -2
  -2  -1  -7  756.19   35.97   1
  -1  -2   7  762.44   22.01  -2
  -2  -1  -7  762.44   22.01   1
  -3   1   7  809.09   29.50  -2
   1  -3  -7  809.09   29.50   1
  -2   3   7  741.22   32.50  -2
   3  -2  -7  741.22   32.50   1
  -2   3   7  744.23   33.62  -2
   3  -2  -7  744.23   33.62   1
   1   2   7  744.92   31.22  -2
   2   1  -7  744.92   31.22   1
  -1  -2   7  752.66   23.63  -2
  -2  -1  -7  752.66   23.63   1
   2  -3   7  732.37   31.13  -2
  -3   2  -7  732.37   31.13   1
   3  -1   7  726.43   24.22  -2
  -1   3  -7  726.43   24.22   1
   3  -1   7  796.98   35.93  -2
  -1   3  -7  796.98   35.93   1
  -3   1   7  741.14   36.82  -2
   1  -3  -7  741.14   36.82   1
   2  -3   7  710.77   34.82  -2
  -3   2  -7  710.77   34.82   1
   3  -1   7  683.34   32.23  -2
  -1   3  -7  683.34   32.23   1
  -1  -2   7  730.61   36.46  -2
  -2  -1  -7  730.61   36.46   1
  -1  -2   611386.00  170.93  -2
  -2  -1  -611386.00  170.93   1
  -3   1   611560.90  172.21  -2
   1  -3  -611560.90  172.21   1
  -2   3   612008.39  171.27  -2
   3  -2  -612008.39  171.27   1
  -1  -2   611668.99  150.97  -2
  -2  -1  -611668.99  150.97   1
  -3   1   611705.59  162.89  -2
   1  -3  -611705.59  162.89   1
   1   2   611643.90  165.38  -2
   2   1  -611643.90  165.38   1
  -2   3   611372.70  169.37  -2
   3  -2  -611372.70  169.37   1
   3  -1   611288.60  171.15  -2
  -1   3  -611288.60  171.15   1
   2  -3   611366.80  164.88  -2
  -3   2  -611366.80  164.88   1
   3  -1   611640.10  154.69  -2
  -1   3  -611640.10  154.69   1
  -1  -2   611800.29  152.25  -2
  -2  -1  -611800.29  152.25   1
   3  -1   611919.99  166.35  -2
  -1   3  -611919.99  166.35   1
  -1  -2   611485.10  173.30  -2
  -2  -1  -611485.10  173.30   1
   2  -3   611531.30  171.88  -2
  -3   2  -611531.30  171.88   1
  -3   1   611233.10  171.90  -2
   1  -3  -611233.10  171.90   1
   2  -3   5 2553.55   55.48  -2
  -3   2  -5 2553.55   55.48   1
  -2   3   5 2803.59   40.53  -2
   3  -2  -5 2803.59   40.53   1
  -1  -2   5 2772.61   45.37  -2
  -2  -1  -5 2772.61   45.37   1
  -3   1   5 2674.48   53.96  -2
   1  -3  -5 2674.48   53.96   1
  -2   3   5 2772.48   57.52  -2
   3  -2  -5 2772.48   57.52   1
   1   2   5 2684.24   55.58  -2
   2   1  -5 2684.24   55.58   1
  -2   3   5 2692.01   58.14  -2
   3  -2  -5 2692.01   58.14   1
   3  -1   5 2667.52   59.56  -2
  -1   3  -5 2667.52   59.56   1
  -1  -2   5 2811.16   44.42  -2
  -2  -1  -5 2811.16   44.42   1
   3  -1   5 2822.01   48.30  -2
  -1   3  -5 2822.01   48.30   1
   2  -3   5 2751.57   54.99  -2
  -3   2  -5 2751.57   54.99   1
  -1  -2   5 2712.55   60.19  -2
  -2  -1  -5 2712.55   60.19   1
  -3   1   5 2610.04   58.83  -2
   1  -3  -5 2610.04   58.83   1
   2  -3   5 2633.61   58.29  -2
  -3   2  -5 2633.61   58.29   1
   3  -1   5 2720.06   53.70  -2
  -1   3  -5 2720.06   53.70   1
  -3   1   4 5162.92   85.67  -2
   1  -3  -4 5162.92   85.67   1
  -1  -2   4 5091.29   87.41  -2
  -2  -1  -4 5091.29   87.41   1
   3  -1   4 5170.82   80.58  -2
  -1   3  -4 5170.82   80.58   1
   1   2   4 5210.11   81.13  -2
   2   1  -4 5210.11   81.13   1
   2  -3   4 5148.56   82.25  -2
  -3   2  -4 5148.56   82.25   1
  -1  -2   4 5373.00   74.50  -2
  -2  -1  -4 5373.00   74.50   1
  -3   1   4 5363.83   83.04  -2
   1  -3  -4 5363.83   83.04   1
  -2   3   4 5251.86   85.51  -2
   3  -2  -4 5251.86   85.51   1
   2  -3   4 5064.03   86.05  -2
  -3   2  -4 5064.03   86.05   1
  -2   3   4 5250.01   87.37  -2
   3  -2  -4 5250.01   87.37   1
   1   2   4 5450.09   85.36  -2
   2   1  -4 5450.09   85.36   1
   2  -3   4 5078.42   83.08  -2
  -3   2  -4 5078.42   83.08   1
   3  -1   4 5098.17   87.59  -2
  -1   3  -4 5098.17   87.59   1
   1   2   4 5490.44   87.85  -2
   2   1  -4 5490.44   87.85   1
  -1  -2   325062.27  314.60  -2
  -2  -1  -325062.27  314.60   1
   3  -1   325334.77  305.82  -2
  -1   3  -325334.77  305.82   1
   1   2   325065.97  310.53  -2
   2   1  -325065.97  310.53   1
  -3   1   324976.18  312.40  -2
   1  -3  -324976.18  312.40   1
   2  -3   324880.48  307.98  -2
  -3   2  -324880.48  307.98   1
  -1  -2   325045.07  304.47  -2
  -2  -1  -325045.07  304.47   1
   3  -1   325386.17  307.28  -2
  -1   3  -325386.17  307.28   1
  -3   1   324519.28  311.84  -2
   1  -3  -324519.28  311.84   1
  -2   3   325124.67  313.75  -2
   3  -2  -325124.67  313.75   1
   2  -3   325074.07  314.54  -2
  -3   2  -325074.07  314.54   1
   1   2   324443.38  313.57  -2
   2   1  -324443.38  313.57   1
  -2   3   324751.28  315.98  -2
   3  -2  -324751.28  315.98   1
   3  -1   324817.78  316.25  -2
  -1   3  -324817.78  316.25   1
   1   2   325367.27  314.43  -2
   2   1  -325367.27  314.43   1
  -3   1   324448.38  304.66  -2
   1  -3  -324448.38  304.66   1
   3  -1   233559.40  398.91  -2
  -1   3  -233559.40  398.91   1
   2  -3   233153.70  400.47  -2
  -3   2  -233153.70  400.47   1
  -3   1   233425.50  401.59  -2
   1  -3  -233425.50  401.59   1
   1   2   233423.00  408.96  -2
   2   1  -233423.00  408.96   1
   3  -1   232888.80  405.65  -2
  -1   3  -232888.80  405.65   1
  -1  -2   233301.30  403.95  -2
  -2  -1  -233301.30  403.95   1
  -3   1   233549.40  409.34  -2
   1  -3  -233549.40  409.34   1
  -2   3   233168.30  411.65  -2
   3  -2  -233168.30  411.65   1
   1   2   232988.90  410.38  -2
   2   1  -232988.90  410.38   1
  -3   1   233946.09  398.62  -2
   1  -3  -233946.09  398.62   1
   2  -3   233239.60  409.49  -2
  -3   2  -233239.60  409.49   1
  -1  -2   233458.80  408.37  -2
  -2  -1  -233458.80  408.37   1
   1   2   233968.59  408.42  -2
   2   1  -233968.59  408.42   1
   3  -1   232915.50  411.38  -2
  -1   3  -232915.50  411.38   1
   3  -1   234192.49  408.98  -2
  -1   3  -234192.49  408.98   1
   3  -1   118469.63  228.92  -2
  -1   3  -118469.63  228.92   1
  -2   3   118081.54  230.92  -2
   3  -2  -118081.54  230.92   1
  -1  -2   118339.93  227.33  -2
  -2  -1  -118339.93  227.33   1
   3  -1   117906.44  230.24  -2
  -1   3  -117906.44  230.24   1
   1   2   118303.54  231.03  -2
   2   1  -118303.54  231.03   1
   3  -1   118376.83  229.61  -2
  -1   3  -118376.83  229.61   1
  -2   3   0 6264.02   88.33  -2
   3  -2   0 6264.02   88.33   1
   1   2   0 6296.22   89.95  -2
   2   1   0 6296.22   89.95   1
  -3   1   0 6462.58   90.05  -2
   1  -3   0 6462.58   90.05   1
   3  -1  -118061.14  227.71  -2
  -1   3   118061.14  227.71   1
  -3   1  -117749.94  225.62  -2
   1  -3   117749.94  225.62   1
   2  -3  -117875.24  228.37  -2
  -3   2   117875.24  228.37   1
  -2   3  -118144.94  221.36  -2
   3  -2   118144.94  221.36   1
  -3   1  -117982.44  227.45  -2
   1  -3   117982.44  227.45   1
   1   2  -118105.74  219.95  -2
   2   1   118105.74  219.95   1
  -3   1  -117986.04  226.47  -2
   1  -3   117986.04  226.47   1
   3  -1  -234078.39  407.09  -2
  -1   3   234078.39  407.09   1
  -2   3  -233427.10  400.95  -2
   3  -2   233427.10  400.95   1
   2  -3  -233339.60  403.77  -2
  -3   2   233339.60  403.77   1
   1   2  -233533.10  404.67  -2
   2   1   233533.10  404.67   1
   3  -1  -233253.50  410.24  -2
  -1   3   233253.50  410.24   1
  -3   1  -232973.00  405.95  -2
   1  -3   232973.00  405.95   1
   2  -3  -234233.09  413.03  -2
  -3   2   234233.09  413.03   1
  -1  -2  -232924.20  408.41  -2
  -2  -1   232924.20  408.41   1
  -3   1  -233825.50  399.39  -2
   1  -3   233825.50  399.39   1
   1   2  -233175.40  409.13  -2
   2   1   233175.40  409.13   1
  -2   3  -233562.90  410.05  -2
   3  -2   233562.90  410.05   1
  -1  -2  -234215.29  411.57  -2
  -2  -1   234215.29  411.57   1
  -3   1  -233216.90  412.06  -2
   1  -3   233216.90  412.06   1
  -3   1  -233079.10  408.80  -2
   1  -3   233079.10  408.80   1
   3  -1  -325085.57  311.62  -2
  -1   3   325085.57  311.62   1
  -3   1  -325006.37  304.17  -2
   1  -3   325006.37  304.17   1
   2  -3  -325022.97  309.40  -2
  -3   2   325022.97  309.40   1
   3  -1  -324619.68  299.38  -2
  -1   3   324619.68  299.38   1
  -2   3  -325034.97  306.38  -2
   3  -2   325034.97  306.38   1
  -3   1  -324736.38  305.48  -2
   1  -3   324736.38  305.48   1
   1   2  -325207.47  303.73  -2
   2   1   325207.47  303.73   1
   2  -3  -324752.68  315.32  -2
  -3   2   324752.68  315.32   1
   3  -1  -324516.68  310.83  -2
  -1   3   324516.68  310.83   1
  -2   3  -324543.48  312.97  -2
   3  -2   324543.48  312.97   1
   3  -1  -324555.78  302.84  -2
  -1   3   324555.78  302.84   1
   1   2  -325360.67  313.40  -2
   2   1   325360.67  313.40   1
  -1  -2  -324481.88  312.27  -2
  -2  -1   324481.88  312.27   1
  -1  -2  -324650.18  312.61  -2
  -2  -1   324650.18  312.61   1
  -3   1  -325208.67  315.31  -2
   1  -3   325208.67  315.31   1
  -2   3  -324862.18  298.65  -2
   3  -2   324862.18  298.65   1
  -3   1  -324697.88  310.81  -2
   1  -3   324697.88  310.81   1
   2  -3  -4 5727.63   92.26  -2
  -3   2   4 5727.63   92.26   1
  -2   3  -4 5739.23   89.86  -2
   3  -2   4 5739.23   89.86   1
  -1  -2  -4 5782.05   88.65  -2
  -2  -1   4 5782.05   88.65   1
   1   2  -4 5963.72   82.44  -2
   2   1   4 5963.72   82.44   1
  -3   1  -4 5832.20   84.80  -2
   1  -3   4 5832.20   84.80   1
   2  -3  -4 6018.28   95.59  -2
  -3   2   4 6018.28   95.59   1
   3  -1  -4 5998.84   90.77  -2
  -1   3   4 5998.84   90.77   1
  -2   3  -4 5851.49   94.17  -2
   3  -2   4 5851.49   94.17   1
  -1  -2  -4 5761.07   94.83  -2
  -2  -1   4 5761.07   94.83   1
   3  -1  -4 6009.10   86.76  -2
  -1   3   4 6009.10   86.76   1
  -1  -2  -4 5997.31   93.35  -2
  -2  -1   4 5997.31   93.35   1
  -3   1  -4 6015.47   96.07  -2
   1  -3   4 6015.47   96.07   1
  -3   1  -4 5966.90   84.49  -2
   1  -3   4 5966.90   84.49   1
  -3   1  -4 5702.69   87.52  -2
   1  -3   4 5702.69   87.52   1
   1   2  -4 6013.14   95.53  -2
   2   1   4 6013.14   95.53   1
   3  -1  -4 6021.18   94.78  -2
  -1   3   4 6021.18   94.78   1
   3  -1  -5 2720.66   59.77  -2
  -1   3   5 2720.66   59.77   1
  -1  -2  -5 2721.26   55.78  -2
  -2  -1   5 2721.26   55.78   1
   1   2  -5 2793.23   60.28  -2
   2   1   5 2793.23   60.28   1
  -3   1  -5 2872.66   55.03  -2
   1  -3   5 2872.66   55.03   1
   2  -3  -5 2796.55   58.13  -2
  -3   2   5 2796.55   58.13   1
  -1  -2  -5 2791.69   52.51  -2
  -2  -1   5 2791.69   52.51   1
  -2   3  -5 2719.11   56.17  -2
   3  -2   5 2719.11   56.17   1
   1   2  -5 2905.61   46.02  -2
   2   1   5 2905.61   46.02   1
  -3   1  -5 2748.19   48.56  -2
   1  -3   5 2748.19   48.56   1
   2  -3  -5 2828.20   59.22  -2
  -3   2   5 2828.20   59.22   1
   3  -1  -5 2743.59   54.28  -2
  -1   3   5 2743.59   54.28   1
  -2   3  -5 2779.64   58.69  -2
   3  -2   5 2779.64   58.69   1
   2  -3  -5 2775.97   58.67  -2
  -3   2   5 2775.97   58.67   1
  -1  -2  -5 2833.70   56.30  -2
  -2  -1   5 2833.70   56.30   1
  -3   1  -5 2796.91   48.39  -2
   1  -3   5 2796.91   48.39   1
  -3   1  -5 2914.79   60.64  -2
   1  -3   5 2914.79   60.64   1
   3  -1  -5 2854.26   53.85  -2
  -1   3   5 2854.26   53.85   1
  -1  -2  -5 2674.34   59.93  -2
  -2  -1   5 2674.34   59.93   1
  -1  -2  -610735.50  162.15  -2
  -2  -1   610735.50  162.15   1
   1   2  -610881.20  167.14  -2
   2   1   610881.20  167.14   1
   3  -1  -611367.70  168.58  -2
  -1   3   611367.70  168.58   1
  -3   1  -610887.40  160.26  -2
   1  -3   610887.40  160.26   1
  -1  -2  -611135.50  154.45  -2
  -2  -1   611135.50  154.45   1
  -2   3  -611161.30  162.99  -2
   3  -2   611161.30  162.99   1
   2  -3  -611559.00  167.90  -2
  -3   2   611559.00  167.90   1
   2  -3  -611335.40  165.39  -2
  -3   2   611335.40  165.39   1
   1   2  -611027.40  145.49  -2
   2   1   611027.40  145.49   1
   3  -1  -611226.40  157.20  -2
  -1   3   611226.40  157.20   1
   2  -3  -611179.70  164.30  -2
  -3   2   611179.70  164.30   1
  -2   3  -611193.40  165.66  -2
   3  -2   611193.40  165.66   1
   2  -3  -610697.00  163.89  -2
  -3   2   610697.00  163.89   1
  -1  -2  -611539.90  160.99  -2
  -2  -1   611539.90  160.99   1
  -3   1  -611384.30  149.79  -2
   1  -3   611384.30  149.79   1
  -3   1  -611275.60  166.33  -2
   1  -3   611275.60  166.33   1
   3  -1  -611228.20  159.64  -2
  -1   3   611228.20  159.64   1
  -1  -2  -610865.20  166.96  -2
  -2  -1   610865.20  166.96   1
  -3   1  -7  687.77   30.05  -2
   1  -3   7  687.77   30.05   1
   3  -1  -7  772.82   35.97  -2
  -1   3   7  772.82   35.97   1
   2  -3  -7  789.14   35.00  -2
  -3   2   7  789.14   35.00   1
  -2   3  -7  786.74   35.06  -2
   3  -2   7  786.74   35.06   1
   1   2  -7  696.03   34.50  -2
   2   1   7  696.03   34.50   1
  -1  -2  -7  762.10   33.46  -2
  -2  -1   7  762.10   33.46   1
  -2   3  -7  737.64   32.55  -2
   3  -2   7  737.64   32.55   1
   2  -3  -7  750.39   34.62  -2
  -3   2   7  750.39   34.62   1
  -1  -2  -7  720.52   27.19  -2
  -2  -1   7  720.52   27.19   1
   1   2  -7  770.75   21.52  -2
   2   1   7  770.75   21.52   1
   3  -1  -7  771.28   28.15  -2
  -1   3   7  771.28   28.15   1
   2  -3  -7  761.03   32.45  -2
  -3   2   7  761.03   32.45   1
   2  -3  -7  689.64   33.44  -2
  -3   2   7  689.64   33.44   1
  -3   1  -7  764.59   24.07  -2
   1  -3   7  764.59   24.07   1
  -1  -2  -7  762.39   29.94  -2
  -2  -1   7  762.39   29.94   1
  -2   3  -7  746.92   29.96  -2
   3  -2   7  746.92   29.96   1
  -3   1  -7  804.53   33.83  -2
   1  -3   7  804.53   33.83   1
  -1  -2  -7  723.22   35.41  -2
  -2  -1   7  723.22   35.41   1
   3  -1  -7  773.67   32.02  -2
  -1   3   7  773.67   32.02   1
   1   2  -8 8233.95  141.37  -2
   2   1   8 8233.95  141.37   1
  -1  -2  -8 8424.83  137.40  -2
  -2  -1   8 8424.83  137.40   1
  -2   3  -8 8319.03  139.38  -2
   3  -2   8 8319.03  139.38   1
   2  -3  -8 8223.28  139.97  -2
  -3   2   8 8223.28  139.97   1
   3  -1  -8 8326.24  141.98  -2
  -1   3   8 8326.24  141.98   1
  -3   1  -8 8024.85  135.09  -2
   1  -3   8 8024.85  135.09   1
  -2   3  -8 8400.14  138.35  -2
   3  -2   8 8400.14  138.35   1
   2  -3  -8 8093.00  139.13  -2
  -3   2   8 8093.00  139.13   1
  -1  -2  -8 7939.02  123.35  -2
  -2  -1   8 7939.02  123.35   1
   1   2  -8 8228.07  114.32  -2
   2   1   8 8228.07  114.32   1
   3  -1  -8 8373.06  126.99  -2
  -1   3   8 8373.06  126.99   1
   2  -3  -8 8522.39  135.60  -2
  -3   2   8 8522.39  135.60   1
   2  -3  -8 8291.93  138.95  -2
  -3   2   8 8291.93  138.95   1
  -1  -2  -8 8365.51  131.59  -2
  -2  -1   8 8365.51  131.59   1
  -3   1  -8 8100.68  119.74  -2
   1  -3   8 8100.68  119.74   1
   1   2  -8 8132.95  118.68  -2
   2   1   8 8132.95  118.68   1
  -2   3  -8 8053.34  130.53  -2
   3  -2   8 8053.34  130.53   1
  -3   1  -8 8209.02  137.32  -2
   1  -3   8 8209.02  137.32   1
   3  -1  -8 8238.87  133.46  -2
  -1   3   8 8238.87  133.46   1
  -1  -2  -8 7884.58  140.56  -2
  -2  -1   8 7884.58  140.56   1
  -3   1  -9  995.15   42.06  -2
   1  -3   9  995.15   42.06   1
  -1  -2  -9 1080.82   43.99  -2
  -2  -1   9 1080.82   43.99   1
  -2   3  -9  992.01   42.06  -2
   3  -2   9  992.01   42.06   1
  -1  -2  -9  980.00   34.06  -2
  -2  -1   9  980.00   34.06   1
  -2   3  -9 1053.10   43.79  -2
   3  -2   9 1053.10   43.79   1
   2  -3  -9  989.05   43.76  -2
  -3   2   9  989.05   43.76   1
   1   2  -9 1119.00   29.05  -2
   2   1   9 1119.00   29.05   1
   3  -1  -9 1064.30   35.66  -2
  -1   3   9 1064.30   35.66   1
   2  -3  -9 1094.69   41.22  -2
  -3   2   9 1094.69   41.22   1
   2  -3  -9 1022.14   44.94  -2
  -3   2   9 1022.14   44.94   1
  -1  -2  -9 1110.00   39.50  -2
  -2  -1   9 1110.00   39.50   1
  -3   1  -9 1060.07   31.75  -2
   1  -3   9 1060.07   31.75   1
  -2   3  -9 1056.18   38.84  -2
   3  -2   9 1056.18   38.84   1
  -3   1  -9 1058.76   43.18  -2
   1  -3   9 1058.76   43.18   1
   1   2  -9 1093.90   32.68  -2
   2   1   9 1093.90   32.68   1
   3  -1  -9 1051.67   44.03  -2
  -1   3   9 1051.67   44.03   1
  -1  -2  -9  938.20   46.30  -2
  -2  -1   9  938.20   46.30   1
  -3   1 -10 9748.49  165.63  -2
   1  -3  10 9748.49  165.63   1
  -1  -2 -10 9770.74  148.40  -2
  -2  -1  10 9770.74  148.40   1
   1   2 -10 9632.83  138.85  -2
   2   1  10 9632.83  138.85   1
   3  -1 -1010042.31  152.10  -2
  -1   3  1010042.31  152.10   1
   2  -3 -1010358.51  162.81  -2
  -3   2  1010358.51  162.81   1
  -2   3 -10 9942.07  126.72  -2
   3  -2  10 9942.07  126.72   1
   2  -3 -10 9669.88  168.31  -2
  -3   2  10 9669.88  168.31   1
  -3   1 -1010207.31  145.74  -2
   1  -3  1010207.31  145.74   1
  -1  -2 -1010426.61  158.81  -2
  -2  -1  1010426.61  158.81   1
  -3   1 -10 9824.82  165.32  -2
   1  -3  10 9824.82  165.32   1
   1   2 -10 9771.58  146.39  -2
   2   1  10 9771.58  146.39   1
  -2   3 -10 9932.63  158.20  -2
   3  -2  10 9932.63  158.20   1
   3  -1 -1010101.31  165.45  -2
  -1   3  1010101.31  165.45   1
  -1  -2 -10 9997.60  172.28  -2
  -2  -1  10 9997.60  172.28   1
   3  -1 -10 9880.54  147.60  -2
  -1   3  10 9880.54  147.60   1
  -1  -2 -11 1786.46   48.12  -2
  -2  -1  11 1786.46   48.12   1
   1   2 -11 1677.93   41.53  -2
   2   1  11 1677.93   41.53   1
  -2   3 -11 1831.22   33.03  -2
   3  -2  11 1831.22   33.03   1
   3  -1 -11 1907.18   50.98  -2
  -1   3  11 1907.18   50.98   1
   2  -3 -11 1909.75   58.09  -2
  -3   2  11 1909.75   58.09   1
   2  -3 -11 1815.30   64.91  -2
  -3   2  11 1815.30   64.91   1
  -3   1 -11 1898.49   46.80  -2
   1  -3  11 1898.49   46.80   1
  -1  -2 -11 1944.90   55.26  -2
  -2  -1  11 1944.90   55.26   1
  -2   3 -11 1826.95   55.19  -2
   3  -2  11 1826.95   55.19   1
   1   2 -11 1801.49   47.47  -2
   2   1  11 1801.49   47.47   1
   3  -1 -11 1867.90   48.38  -2
  -1   3  11 1867.90   48.38   1
   3  -1 -11 1757.64   60.60  -2
  -1   3  11 1757.64   60.60   1
  -1  -2 -11 1827.30   66.58  -2
  -2  -1  11 1827.30   66.58   1
  -1  -2 -12  685.74   30.85  -2
  -2  -1  12  685.74   30.85   1
   2  -3 -12  723.64   21.64  -2
  -3   2  12  723.64   21.64   1
   3  -1 -12  756.57   33.28  -2
  -1   3  12  756.57   33.28   1
  -1  -2 -12  760.96   36.82  -2
  -2  -1  12  760.96   36.82   1
  -2   3 -12  741.37   20.22  -2
   3  -2  12  741.37   20.22   1
  -3   1 -12  744.98   29.50  -2
   1  -3  12  744.98   29.50   1
   1   2 -12  685.95   25.50  -2
   2   1  12  685.95   25.50   1
   2  -3 -12  740.05   44.96  -2
  -3   2  12  740.05   44.96   1
   1   2 -12  704.34   30.92  -2
   2   1  12  704.34   30.92   1
   3  -1 -12  766.73   31.98  -2
  -1   3  12  766.73   31.98   1
  -1  -2 -12  747.47   47.87  -2
  -2  -1  12  747.47   47.87   1
   3  -1 -12  711.39   42.51  -2
  -1   3  12  711.39   42.51   1
  -1  -2 -13  934.14   36.15  -2
  -2  -1  13  934.14   36.15   1
   2  -3 -13  902.67   25.29  -2
  -3   2  13  902.67   25.29   1
  -1  -2 -13 1012.81   42.36  -2
  -2  -1  13 1012.81   42.36   1
  -2   3 -13  926.79   24.11  -2
   3  -2  13  926.79   24.11   1
  -3   1 -13 1026.43   36.19  -2
   1  -3  13 1026.43   36.19   1
   3  -1 -13  951.00   37.98  -2
  -1   3  13  951.00   37.98   1
   1   2 -13  888.08   30.39  -2
   2   1  13  888.08   30.39   1
   2  -3 -13  942.20   50.69  -2
  -3   2  13  942.20   50.69   1
   3  -1 -13  953.87   36.90  -2
  -1   3  13  953.87   36.90   1
   1   2 -13  950.42   36.98  -2
   2   1  13  950.42   36.98   1
  -1  -2 -13  962.32   53.33  -2
  -2  -1  13  962.32   53.33   1
   3  -1 -13  965.69   50.16  -2
  -1   3  13  965.69   50.16   1
   2  -3 -14 1378.12   32.80  -2
  -3   2  14 1378.12   32.80   1
  -1  -2 -14 1366.16   44.43  -2
  -2  -1  14 1366.16   44.43   1
  -2   3 -14 1356.37   31.37  -2
   3  -2  14 1356.37   31.37   1
   3  -1 -14 1362.57   46.90  -2
  -1   3  14 1362.57   46.90   1
  -3   1 -14 1437.76   44.77  -2
   1  -3  14 1437.76   44.77   1
   1   2 -14 1345.71   38.12  -2
   2   1  14 1345.71   38.12   1
   2  -3 -14 1366.90   61.59  -2
  -3   2  14 1366.90   61.59   1
   3  -1 -14 1391.09   47.47  -2
  -1   3  14 1391.09   47.47   1
   1   2 -14 1315.11   46.15  -2
   2   1  14 1315.11   46.15   1
   3  -1 -14 1420.76   61.37  -2
  -1   3  14 1420.76   61.37   1
  -1  -2 -14 1347.91   65.70  -2
  -2  -1  14 1347.91   65.70   1
  -1  -2 -15  253.12   23.97  -2
  -2  -1  15  253.12   23.97   1
  -3   1 -15  254.99   22.41  -2
   1  -3  15  254.99   22.41   1
  -2   3 -15  249.54   14.75  -2
   3  -2  15  249.54   14.75   1
   3  -1 -15  260.55   24.61  -2
  -1   3  15  260.55   24.61   1
   1   2 -15  233.89   18.71  -2
   2   1  15  233.89   18.71   1
  -1  -2 -15  193.29   36.09  -2
  -2  -1  15  193.29   36.09   1
   2  -3 -15  239.89   37.87  -2
  -3   2  15  239.89   37.87   1
   1   2 -15  216.27   24.05  -2
   2   1  15  216.27   24.05   1
   3  -1 -15  254.09   24.81  -2
  -1   3  15  254.09   24.81   1
   3  -1 -15  267.21   35.15  -2
  -1   3  15  267.21   35.15   1
   1   2 -16 2116.79   54.14  -2
   2   1  16 2116.79   54.14   1
  -2   3 -16 2252.12   45.93  -2
   3  -2  16 2252.12   45.93   1
  -3   1 -16 2296.87   61.46  -2
   1  -3  16 2296.87   61.46   1
   2  -3 -16 2451.82   89.44  -2
  -3   2  16 2451.82   89.44   1
  -1  -2 -16 2294.18   89.20  -2
  -2  -1  16 2294.18   89.20   1
   3  -1 -16 2374.56   85.38  -2
  -1   3  16 2374.56   85.38   1
  -1  -2 -16 2341.76   61.53  -2
  -2  -1  16 2341.76   61.53   1
   2  -3 -17  628.11   52.22  -2
  -3   2  17  628.11   52.22   1
   3  -1 -17  513.42   47.72  -2
  -1   3  17  513.42   47.72   1
  -1  -2 -17  566.39   54.99  -2
  -2  -1  17  566.39   54.99   1
  -1  -2 -17  548.70   32.61  -2
  -2  -1  17  548.70   32.61   1
   2  -3 -18  609.72   55.75  -2
  -3   2  18  609.72   55.75   1
   3  -1 -18  528.62   50.49  -2
  -1   3  18  528.62   50.49   1
  -1  -2 -18  629.20   56.42  -2
  -2  -1  18  629.20   56.42   1
  -1  -2 -18  618.09   33.97  -2
  -2  -1  18  618.09   33.97   1
   2  -3 -19  922.86   66.07  -2
  -3   2  19  922.86   66.07   1
   3  -1 -19  951.23   63.76  -2
  -1   3  19  951.23   63.76   1
  -1  -2 -19  912.06   68.22  -2
  -2  -1  19  912.06   68.22   1
  -1  -2 -19  892.09   40.79  -2
  -2  -1  19  892.09   40.79   1
  -3   1 -20 1410.82   83.58  -2
   1  -3  20 1410.82   83.58   1
   3  -1 -20 1364.38   75.89  -2
  -1   3  20 1364.38   75.89   1
  -1  -2 -20 1345.48   80.53  -2
  -2  -1  20 1345.48   80.53   1
   2  -3 -20 1343.99   78.82  -2
  -3   2  20 1343.99   78.82   1
  -3   1 -21  176.35   48.73  -2
   1  -3  21  176.35   48.73   1
   1   2 -21  244.75   49.75  -2
   2   1  21  244.75   49.75   1
   2  -3 -21  134.93   40.90  -2
  -3   2  21  134.93   40.90   1
   3  -1 -21  178.27   47.53  -2
  -1   3  21  178.27   47.53   1
  -1  -2 -21  170.48   44.38  -2
  -2  -1  21  170.48   44.38   1
  -3   1 -22  503.65   59.16  -2
   1  -3  22  503.65   59.16   1
   1   2 -22  434.44   53.43  -2
   2   1  22  434.44   53.43   1
  -1  -2 -22  491.78   57.65  -2
  -2  -1  22  491.78   57.65   1
   2  -3 -22  567.41   61.44  -2
  -3   2  22  567.41   61.44   1
   3  -1 -22  553.60   60.98  -2
  -1   3  22  553.60   60.98   1
   1   2 -23  151.09   43.97  -2
   2   1  23  151.09   43.97   1
  -3   1 -23   98.95   41.33  -2
   1  -3  23   98.95   41.33   1
   2  -3 -23  232.82   50.25  -2
  -3   2  23  232.82   50.25   1
  -1  -2 -23  107.91   49.64  -2
  -2  -1  23  107.91   49.64   1
  -2   3 -24  257.57   50.59  -2
   3  -2  24  257.57   50.59   1
   1   2 -24  229.69   53.28  -2
   2   1  24  229.69   53.28   1
  -1  -2 -24  358.45   58.09  -2
  -2  -1  24  358.45   58.09   1
  -3   1 -24  247.34   54.69  -2
   1  -3  24  247.34   54.69   1
   2  -3 -24  329.19   52.42  -2
  -3   2  24  329.19   52.42   1
   3  -1 -24  286.01   53.35  -2
  -1   3  24  286.01   53.35   1
  -2   3 -25   44.48   44.44  -2
   3  -2  25   44.48   44.44   1
  -3   1 -25   50.69   49.18  -2
   1  -3  25   50.69   49.18   1
   3  -1 -25   26.94   45.85  -2
  -1   3  25   26.94   45.85   1
   2  -3 -25   39.06   39.93  -2
  -3   2  25   39.06   39.93   1
  -1  -2 -25  -36.63   49.80  -2
  -2  -1  25  -36.63   49.80   1
   1   2 -25  173.21   51.97  -2
   2   1  25  173.21   51.97   1
  -2   3 -26   95.07   51.94  -2
   3  -2  26   95.07   51.94   1
  -1  -2 -26  -89.75   52.70  -2
  -2  -1  26  -89.75   52.70   1
   1   2 -26   76.68   44.20  -2
   2   1  26   76.68   44.20   1
   3  -1 -26   77.70   49.84  -2
  -1   3  26   77.70   49.84   1
  -3   1 -26   33.14   51.35  -2
   1  -3  26   33.14   51.35   1
   2  -3 -26  -13.34   48.16  -2
  -3   2  26  -13.34   48.16   1
   1   2 -27   88.37   51.94  -2
   2   1  27   88.37   51.94   1
   3  -1 -27   53.52   50.38  -2
  -1   3  27   53.52   50.38   1
   1  -3  26   38.59   43.87  -2
  -3   1 -26   38.59   43.87   1
   1  -3  25   63.85   49.44  -2
  -3   1 -25   63.85   49.44   1
   1  -3  24   69.45   46.69  -2
  -3   1 -24   69.45   46.69   1
   3  -2  24  127.18   50.04  -2
  -2   3 -24  127.18   50.04   1
   3  -2  23  187.20   49.67  -2
  -2   3 -23  187.20   49.67   1
  -2  -1  23  235.17   58.02  -2
  -1  -2 -23  235.17   58.02   1
   1  -3  23  263.97   51.27  -2
  -3   1 -23  263.97   51.27   1
  -3   2  22  324.54   37.61  -2
   2  -3 -22  324.54   37.61   1
  -1   3  22  291.68   37.29  -2
   3  -1 -22  291.68   37.29   1
   3  -2  22  290.69   48.14  -2
  -2   3 -22  290.69   48.14   1
   1  -3  22  185.41   51.60  -2
  -3   1 -22  185.41   51.60   1
  -2  -1  22  360.78   58.13  -2
  -1  -2 -22  360.78   58.13   1
  -1   3  21  129.75   30.93  -2
   3  -1 -21  129.75   30.93   1
  -3   2  21  150.73   32.45  -2
   2  -3 -21  150.73   32.45   1
   2   1  21  181.77   28.91  -2
   1   2 -21  181.77   28.91   1
   1  -3  21  197.55   48.03  -2
  -3   1 -21  197.55   48.03   1
   3  -2  21  126.48   45.58  -2
  -2   3 -21  126.48   45.58   1
  -2  -1  21  186.22   47.68  -2
  -1  -2 -21  186.22   47.68   1
   3  -2  20 1124.51   74.37  -2
  -2   3 -20 1124.51   74.37   1
  -2  -1  20 1124.09   72.26  -2
  -1  -2 -20 1124.09   72.26   1
   1  -3  20 1145.90   75.37  -2
  -3   1 -20 1145.90   75.37   1
  -1   3  20  951.75   54.40  -2
   3  -1 -20  951.75   54.40   1
   2   1  20 1087.49   52.08  -2
   1   2 -20 1087.49   52.08   1
  -3   2  20 1026.61   55.31  -2
   2  -3 -20 1026.61   55.31   1
  -2  -1  20 1067.98   49.33  -2
  -1  -2 -20 1067.98   49.33   1
   3  -2  19  978.36   65.34  -2
  -2   3 -19  978.36   65.34   1
   1  -3  19  802.31   62.39  -2
  -3   1 -19  802.31   62.39   1
  -2  -1  19  957.53   67.05  -2
  -1  -2 -19  957.53   67.05   1
   2   1  19  903.73   46.78  -2
   1   2 -19  903.73   46.78   1
   3  -2  19  926.76   38.62  -2
  -2   3 -19  926.76   38.62   1
  -1   3  19  989.33   53.32  -2
   3  -1 -19  989.33   53.32   1
  -2  -1  19  957.86   46.50  -2
  -1  -2 -19  957.86   46.50   1
  -3   2  19  955.43   53.07  -2
   2  -3 -19  955.43   53.07   1
  -1   3  18  370.74   37.05  -2
   3  -1 -18  370.74   37.05   1
  -2  -1  18  403.68   31.60  -2
  -1  -2 -18  403.68   31.60   1
   3  -2  18  343.39   25.70  -2
  -2   3 -18  343.39   25.70   1
  -3   2  18  343.45   35.19  -2
   2  -3 -18  343.45   35.19   1
   1  -3  18  359.27   24.96  -2
  -3   1 -18  359.27   24.96   1
   2   1  18  393.61   34.03  -2
   1   2 -18  393.61   34.03   1
   3  -2  18  319.17   44.50  -2
  -2   3 -18  319.17   44.50   1
   1  -3  18  446.78   52.31  -2
  -3   1 -18  446.78   52.31   1
  -2  -1  18  422.52   52.35  -2
  -1  -2 -18  422.52   52.35   1
  -2  -1  17  657.65   57.68  -2
  -1  -2 -17  657.65   57.68   1
   3  -2  17  626.25   53.82  -2
  -2   3 -17  626.25   53.82   1
   1  -3  17  662.64   55.67  -2
  -3   1 -17  662.64   55.67   1
  -3   2  17  640.10   41.80  -2
   2  -3 -17  640.10   41.80   1
   1  -3  17  586.69   29.21  -2
  -3   1 -17  586.69   29.21   1
  -1   3  17  681.76   43.84  -2
   3  -1 -17  681.76   43.84   1
   3  -2  17  582.59   30.41  -2
  -2   3 -17  582.59   30.41   1
   2   1  17  639.01   38.51  -2
   1   2 -17  639.01   38.51   1
  -2  -1  17  682.95   37.66  -2
  -1  -2 -17  682.95   37.66   1
  -3   2  16 1460.32   57.20  -2
   2  -3 -16 1460.32   57.20   1
   2   1  16 1346.44   51.60  -2
   1   2 -16 1346.44   51.60   1
   1  -3  16 1471.49   42.31  -2
  -3   1 -16 1471.49   42.31   1
   3  -2  16 1372.94   43.48  -2
  -2   3 -16 1372.94   43.48   1
  -1   3  16 1467.30   58.86  -2
   3  -1 -16 1467.30   58.86   1
  -2  -1  16 1432.59   50.75  -2
  -1  -2 -16 1432.59   50.75   1
  -2  -1  16 1566.66   74.44  -2
  -1  -2 -16 1566.66   74.44   1
   3  -2  16 1452.50   68.81  -2
  -2   3 -16 1452.50   68.81   1
   1  -3  16 1427.89   71.12  -2
  -3   1 -16 1427.89   71.12   1
  -2  -1  16 1355.57   70.42  -2
  -1  -2 -16 1355.57   70.42   1
   2   1  15  386.78   30.28  -2
   1   2 -15  386.78   30.28   1
   3  -2  15  328.45   22.38  -2
  -2   3 -15  328.45   22.38   1
   1  -3  15  352.71   22.54  -2
  -3   1 -15  352.71   22.54   1
  -2  -1  15  340.77   26.93  -2
  -1  -2 -15  340.77   26.93   1
  -3   2  15  395.73   34.19  -2
   2  -3 -15  395.73   34.19   1
  -1   3  15  344.17   32.42  -2
   3  -1 -15  344.17   32.42   1
  -2  -1  15  355.48   44.60  -2
  -1  -2 -15  355.48   44.60   1
   2   1  15  367.75   39.05  -2
   1   2 -15  367.75   39.05   1
   1  -3  15  312.89   41.73  -2
  -3   1 -15  312.89   41.73   1
  -2  -1  15  335.09   42.46  -2
  -1  -2 -15  335.09   42.46   1
   3  -2  15  296.61   40.09  -2
  -2   3 -15  296.61   40.09   1
   2   1  14 1135.70   43.75  -2
   1   2 -14 1135.70   43.75   1
  -3   2  14 1143.01   48.61  -2
   2  -3 -14 1143.01   48.61   1
   3  -2  14 1061.01   35.91  -2
  -2   3 -14 1061.01   35.91   1
   1  -3  14 1180.72   34.51  -2
  -3   1 -14 1180.72   34.51   1
  -1   3  14 1050.05   47.69  -2
   3  -1 -14 1050.05   47.69   1
   1  -3  14 1189.33   60.09  -2
  -3   1 -14 1189.33   60.09   1
   3  -2  14 1078.17   55.37  -2
  -2   3 -14 1078.17   55.37   1
  -2  -1  14 1284.49   62.95  -2
  -1  -2 -14 1284.49   62.95   1
   2   1  14  824.73   56.94  -2
   1   2 -14  824.73   56.94   1
  -2  -1  14 1119.29   59.60  -2
  -1  -2 -14 1119.29   59.60   1
  -2  -1  14 1138.35   42.95  -2
  -1  -2 -14 1138.35   42.95   1
  -3   2  13  915.44   43.17  -2
   2  -3 -13  915.44   43.17   1
   2   1  13  874.59   38.96  -2
   1   2 -13  874.59   38.96   1
   3  -2  13  865.58   31.37  -2
  -2   3 -13  865.58   31.37   1
  -1   3  13  986.54   43.87  -2
   3  -1 -13  986.54   43.87   1
   1  -3  13  911.08   29.90  -2
  -3   1 -13  911.08   29.90   1
   3  -2  13  909.97   50.43  -2
  -2   3 -13  909.97   50.43   1
  -2  -1  13  965.03   53.81  -2
  -1  -2 -13  965.03   53.81   1
   1  -3  13  911.83   52.12  -2
  -3   1 -13  911.83   52.12   1
  -3   2  13  969.05   55.21  -2
   2  -3 -13  969.05   55.21   1
   2   1  13  845.46   48.44  -2
   1   2 -13  845.46   48.44   1
  -2  -1  13  846.43   50.12  -2
  -1  -2 -13  846.43   50.12   1
  -2  -1  13  931.94   38.34  -2
  -1  -2 -13  931.94   38.34   1
  -2  -1  12  768.52   33.64  -2
  -1  -2 -12  768.52   33.64   1
   1  -3  12  807.64   37.31  -2
  -3   1 -12  807.64   37.31   1
   2   1  12  743.10   34.48  -2
   1   2 -12  743.10   34.48   1
  -1   3  12  797.77   40.72  -2
   3  -1 -12  797.77   40.72   1
   1  -3  12  731.25   25.66  -2
  -3   1 -12  731.25   25.66   1
  -3   2  12  767.01   38.97  -2
   2  -3 -12  767.01   38.97   1
   3  -2  12  770.16   28.00  -2
  -2   3 -12  770.16   28.00   1
   1  -3  12  737.19   45.99  -2
  -3   1 -12  737.19   45.99   1
   3  -2  12  823.54   45.70  -2
  -2   3 -12  823.54   45.70   1
   2   1  12  741.93   44.96  -2
   1   2 -12  741.93   44.96   1
  -2  -1  12  778.47   48.70  -2
  -1  -2 -12  778.47   48.70   1
  -2  -1  12  720.54   44.99  -2
  -1  -2 -12  720.54   44.99   1
  -3   2  12  760.90   47.12  -2
   2  -3 -12  760.90   47.12   1
  -2  -1  11 1475.84   44.16  -2
  -1  -2 -11 1475.84   44.16   1
  -3   2  11 1433.95   49.44  -2
   2  -3 -11 1433.95   49.44   1
  -2  -1  11 1428.39   59.25  -2
  -1  -2 -11 1428.39   59.25   1
   1  -3  11 1296.82   56.62  -2
  -3   1 -11 1296.82   56.62   1
   3  -2  11 1403.19   55.60  -2
  -2   3 -11 1403.19   55.60   1
   2   1  11 1407.42   54.21  -2
   1   2 -11 1407.42   54.21   1
   2   1  11 1409.08   45.14  -2
   1   2 -11 1409.08   45.14   1
   3  -2  11 1313.34   35.64  -2
  -2   3 -11 1313.34   35.64   1
   1  -3  11 1455.37   33.97  -2
  -3   1 -11 1455.37   33.97   1
  -1   3  11 1386.86   50.62  -2
   3  -1 -11 1386.86   50.62   1
   1  -3  11 1418.57   47.19  -2
  -3   1 -11 1418.57   47.19   1
   1  -3  11 1426.54   57.91  -2
  -3   1 -11 1426.54   57.91   1
  -3   2  11 1483.85   60.14  -2
   2  -3 -11 1483.85   60.14   1
  -2  -1  11 1328.71   55.15  -2
  -1  -2 -11 1328.71   55.15   1
  -3   2  10 5999.03  122.33  -2
   2  -3 -10 5999.03  122.33   1
   1  -3  10 6050.26  120.22  -2
  -3   1 -10 6050.26  120.22   1
  -3   2  10 5981.33  110.03  -2
   2  -3 -10 5981.33  110.03   1
  -2  -1  10 5998.36  101.69  -2
  -1  -2 -10 5998.36  101.69   1
   3  -2  10 5632.55  113.97  -2
  -2   3 -10 5632.55  113.97   1
  -1   3  10 5661.14  110.28  -2
   3  -1 -10 5661.14  110.28   1
   1  -3  10 5910.14   87.59  -2
  -3   1 -10 5910.14   87.59   1
   2   1  10 5820.10  104.24  -2
   1   2 -10 5820.10  104.24   1
   3  -2  10 5770.97   90.53  -2
  -2   3 -10 5770.97   90.53   1
   1  -3  10 5799.22  105.07  -2
  -3   1 -10 5799.22  105.07   1
   3  -2  10 6140.79  118.18  -2
  -2   3 -10 6140.79  118.18   1
   1  -3  10 6114.25  122.85  -2
  -3   1 -10 6114.25  122.85   1
   2   1  10 5905.97  115.30  -2
   1   2 -10 5905.97  115.30   1
  -2  -1  10 6214.48  124.53  -2
  -1  -2 -10 6214.48  124.53   1
  -3   2   9  599.42   32.67  -2
   2  -3  -9  599.42   32.67   1
   1  -3   9  586.13   38.86  -2
  -3   1  -9  586.13   38.86   1
   2   1   9  647.51   37.35  -2
   1   2  -9  647.51   37.35   1
   3  -2   9  556.24   36.53  -2
  -2   3  -9  556.24   36.53   1
  -2  -1   9  595.50   38.34  -2
  -1  -2  -9  595.50   38.34   1
   3  -2   9  574.78   21.39  -2
  -2   3  -9  574.78   21.39   1
   1  -3   9  599.98   19.45  -2
  -3   1  -9  599.98   19.45   1
  -1   3   9  630.38   34.34  -2
   3  -1  -9  630.38   34.34   1
   2   1   9  573.73   28.97  -2
   1   2  -9  573.73   28.97   1
   1  -3   9  598.87   29.20  -2
  -3   1  -9  598.87   29.20   1
   3  -2   9  604.99   34.77  -2
  -2   3  -9  604.99   34.77   1
   1  -3   9  579.51   36.49  -2
  -3   1  -9  579.51   36.49   1
  -2  -1   9  634.08   38.79  -2
  -1  -2  -9  634.08   38.79   1
  -3   2   9  632.72   40.44  -2
   2  -3  -9  632.72   40.44   1
   1  -3   8 4522.96   64.81  -2
  -3   1  -8 4522.96   64.81   1
  -3   2   8 4457.23   86.76  -2
   2  -3  -8 4457.23   86.76   1
  -2  -1   8 4342.02   73.73  -2
  -1  -2  -8 4342.02   73.73   1
   1  -3   8 4457.61   93.51  -2
  -3   1  -8 4457.61   93.51   1
   3  -2   8 4451.93   89.43  -2
  -2   3  -8 4451.93   89.43   1
  -2  -1   8 4569.04   94.48  -2
  -1  -2  -8 4569.04   94.48   1
   2   1   8 4423.21   87.79  -2
   1   2  -8 4423.21   87.79   1
  -1   3   8 4425.22   87.13  -2
   3  -1  -8 4425.22   87.13   1
   2   1   8 4410.91   80.65  -2
   1   2  -8 4410.91   80.65   1
   3  -2   8 4300.19   88.32  -2
  -2   3  -8 4300.19   88.32   1
   1  -3   8 4394.13   81.05  -2
  -3   1  -8 4394.13   81.05   1
   3  -2   8 4244.53   68.01  -2
  -2   3  -8 4244.53   68.01   1
  -3   2   8 4638.85   93.07  -2
   2  -3  -8 4638.85   93.07   1
   1  -3   8 4340.63   90.75  -2
  -3   1  -8 4340.63   90.75   1
  -2  -1   8 4452.56   92.81  -2
  -1  -2  -8 4452.56   92.81   1
  -3   2   7  826.19   33.66  -2
   2  -3  -7  826.19   33.66   1
  -2  -1   7  795.47   25.45  -2
  -1  -2  -7  795.47   25.45   1
   1  -3   7  800.48   18.44  -2
  -3   1  -7  800.48   18.44   1
   2   1   7  744.84   33.13  -2
   1   2  -7  744.84   33.13   1
  -2  -1   7  791.06   38.07  -2
  -1  -2  -7  791.06   38.07   1
   1  -3   7  723.69   36.88  -2
  -3   1  -7  723.69   36.88   1
   3  -2   7  749.32   33.65  -2
  -2   3  -7  749.32   33.65   1
  -1   3   7  724.59   33.85  -2
   3  -1  -7  724.59   33.85   1
   2   1   7  762.49   29.02  -2
   1   2  -7  762.49   29.02   1
   3  -2   7  822.84   35.60  -2
  -2   3  -7  822.84   35.60   1
   1  -3   7  781.59   28.90  -2
  -3   1  -7  781.59   28.90   1
   3  -2   7  764.66   20.96  -2
  -2   3  -7  764.66   20.96   1
  -3   2   7  737.72   35.83  -2
   2  -3  -7  737.72   35.83   1
   1  -3   7  738.25   35.00  -2
  -3   1  -7  738.25   35.00   1
  -2  -1   7  731.26   35.53  -2
  -1  -2  -7  731.26   35.53   1
   1  -3   6 7123.43  112.87  -2
  -3   1  -6 7123.43  112.87   1
   2   1   6 6355.73  109.32  -2
   1   2  -6 6355.73  109.32   1
  -1   3   6 6975.95   95.10  -2
   3  -1  -6 6975.95   95.10   1
  -3   2   6 6938.99  114.63  -2
   2  -3  -6 6938.99  114.63   1
  -3   2   6 6881.84  111.26  -2
   2  -3  -6 6881.84  111.26   1
  -2  -1   6 6744.13   99.74  -2
  -1  -2  -6 6744.13   99.74   1
  -1   3   6 7008.57  114.85  -2
   3  -1  -6 7008.57  114.85   1
  -1   3   6 6939.87  111.90  -2
   3  -1  -6 6939.87  111.90   1
   2   1   6 6770.09  106.15  -2
   1   2  -6 6770.09  106.15   1
   3  -2   6 6736.62  112.80  -2
  -2   3  -6 6736.62  112.80   1
   1  -3   6 6835.26  104.39  -2
  -3   1  -6 6835.26  104.39   1
   1  -3   6 6823.89  115.74  -2
  -3   1  -6 6823.89  115.74   1
  -2  -1   6 7058.47  116.28  -2
  -1  -2  -6 7058.47  116.28   1
   3  -2   6 6871.46  111.19  -2
  -2   3  -6 6871.46  111.19   1
   1  -3   5 2188.46   49.78  -2
  -3   1  -5 2188.46   49.78   1
  -1   3   5 2234.86   39.58  -2
   3  -1  -5 2234.86   39.58   1
  -3   2   5 2279.53   52.02  -2
   2  -3  -5 2279.53   52.02   1
  -1   3   5 2399.53   53.16  -2
   3  -1  -5 2399.53   53.16   1
  -3   2   5 2251.21   48.41  -2
   2  -3  -5 2251.21   48.41   1
  -3   2   5 2222.67   51.06  -2
   2  -3  -5 2222.67   51.06   1
  -2  -1   5 2252.73   43.30  -2
  -1  -2  -5 2252.73   43.30   1
  -1   3   5 2380.14   52.54  -2
   3  -1  -5 2380.14   52.54   1
   2   1   5 2308.13   47.79  -2
   1   2  -5 2308.13   47.79   1
   3  -2   5 2167.99   51.73  -2
  -2   3  -5 2167.99   51.73   1
   1  -3   5 2270.42   46.05  -2
  -3   1  -5 2270.42   46.05   1
  -2  -1   5 2258.85   53.86  -2
  -1  -2  -5 2258.85   53.86   1
   3  -2   5 2226.01   49.77  -2
  -2   3  -5 2226.01   49.77   1
   1  -3   5 2297.83   54.22  -2
  -3   1  -5 2297.83   54.22   1
  -2  -1   4 5922.26   94.41  -2
  -1  -2  -4 5922.26   94.41   1
   3  -2   4 6002.87   89.68  -2
  -2   3  -4 6002.87   89.68   1
   1  -3   4 5663.99   94.65  -2
  -3   1  -4 5663.99   94.65   1
  -3   2   4 5956.44   93.00  -2
   2  -3  -4 5956.44   93.00   1
   1  -3   4 5649.26   90.15  -2
  -3   1  -4 5649.26   90.15   1
  -2  -1   4 5836.98   85.67  -2
  -1  -2  -4 5836.98   85.67   1
   3  -2   4 6009.97   80.13  -2
  -2   3  -4 6009.97   80.13   1
  -3   2   4 5917.99   91.69  -2
   2  -3  -4 5917.99   91.69   1
  -1   3   4 5896.38   94.07  -2
   3  -1  -4 5896.38   94.07   1
   2   1   4 5765.22   90.26  -2
   1   2  -4 5765.22   90.26   1
  -1   3   4 5660.71   93.98  -2
   3  -1  -4 5660.71   93.98   1
   3  -2   4 5704.38   94.02  -2
  -2   3  -4 5704.38   94.02   1
  -3   2   4 5865.19   88.77  -2
   2  -3  -4 5865.19   88.77   1
  -2  -1   339286.55  483.42  -2
  -1  -2  -339286.55  483.42   1
   1  -3   339358.15  478.62  -2
  -3   1  -339358.15  478.62   1
   3  -2   339440.35  473.08  -2
  -2   3  -339440.35  473.08   1
  -2  -1   339815.74  478.15  -2
  -1  -2  -339815.74  478.15   1
  -3   2   339621.04  484.09  -2
   2  -3  -339621.04  484.09   1
  -1   3   339143.95  485.24  -2
   3  -1  -339143.95  485.24   1
   1  -3   339915.74  485.55  -2
  -3   1  -339915.74  485.55   1
   3  -2   339499.04  478.73  -2
  -2   3  -339499.04  478.73   1
  -3   2   339533.14  478.44  -2
   2  -3  -339533.14  478.44   1
  -1   3   338571.45  485.71  -2
   3  -1  -338571.45  485.71   1
   3  -2   339650.34  485.76  -2
  -2   3  -339650.34  485.76   1
   2   1   339634.34  482.25  -2
   1   2  -339634.34  482.25   1
   3  -2   340390.14  479.57  -2
  -2   3  -340390.14  479.57   1
  -2  -1   225038.87  309.12  -2
  -1  -2  -225038.87  309.12   1
   2   1   225235.57  312.33  -2
   1   2  -225235.57  312.33   1
   3  -2   225391.97  305.05  -2
  -2   3  -225391.97  305.05   1
  -2  -1   225106.87  308.77  -2
  -1  -2  -225106.87  308.77   1
  -3   2   224473.08  312.30  -2
   2  -3  -224473.08  312.30   1
   3  -2   225332.97  305.98  -2
  -2   3  -225332.97  305.98   1
   1  -3   225006.37  312.91  -2
  -3   1  -225006.37  312.91   1
   1  -3   225006.27  301.51  -2
  -3   1  -225006.27  301.51   1
  -1   3   224758.88  313.38  -2
   3  -1  -224758.88  313.38   1
   2   1   224799.08  311.77  -2
   1   2  -224799.08  311.77   1
   3  -2   225140.97  313.24  -2
  -2   3  -225140.97  313.24   1
   3  -2   225249.67  308.12  -2
  -2   3  -225249.67  308.12   1
  -2  -1   120941.51  261.63  -2
  -1  -2  -120941.51  261.63   1
  -3   2   120689.11  262.76  -2
   2  -3  -120689.11  262.76   1
   1  -3   121239.11  263.24  -2
  -3   1  -121239.11  263.24   1
  -1   3   121083.71  263.05  -2
   3  -1  -121083.71  263.05   1
   2   1   121218.91  262.27  -2
   1   2  -121218.91  262.27   1
   3  -2   121314.31  259.65  -2
  -2   3  -121314.31  259.65   1
  -2  -1   120731.11  256.34  -2
  -1  -2  -120731.11  256.34   1
  -3   2   0 4511.85   68.63  -2
   2  -3   0 4511.85   68.63   1
  -1   3   0 4637.66   68.14  -2
   3  -1   0 4637.66   68.14   1
   2   1   0 4629.03   67.81  -2
   1   2   0 4629.03   67.81   1
   2   1   0 4641.38   69.94  -2
   1   2   0 4641.38   69.94   1
  -2  -1  -120592.21  259.66  -2
  -1  -2   120592.21  259.66   1
   2   1  -121028.11  258.51  -2
   1   2   121028.11  258.51   1
  -3   2  -120916.51  255.96  -2
   2  -3   120916.51  255.96   1
  -2  -1  -120418.12  252.95  -2
  -1  -2   120418.12  252.95   1
  -1   3  -120862.31  253.66  -2
   3  -1   120862.31  253.66   1
  -2  -1  -120911.11  260.07  -2
  -1  -2   120911.11  260.07   1
   2   1  -120656.81  255.64  -2
   1   2   120656.81  255.64   1
  -2  -1  -120525.92  258.50  -2
  -1  -2   120525.92  258.50   1
   2   1  -225508.27  309.02  -2
   1   2   225508.27  309.02   1
  -2  -1  -224592.18  312.12  -2
  -1  -2   224592.18  312.12   1
  -3   2  -225201.47  305.04  -2
   2  -3   225201.47  305.04   1
   2   1  -225171.47  309.00  -2
   1   2   225171.47  309.00   1
   3  -2  -224944.18  312.47  -2
  -2   3   224944.18  312.47   1
  -3   2  -224929.48  305.74  -2
   2  -3   224929.48  305.74   1
  -1   3  -225271.27  312.78  -2
   3  -1   225271.27  312.78   1
   1  -3  -224815.58  313.91  -2
  -3   1   224815.58  313.91   1
  -1   3  -225334.27  301.37  -2
   3  -1   225334.27  301.37   1
  -2  -1  -224931.28  311.68  -2
  -1  -2   224931.28  311.68   1
  -3   2  -224853.08  307.78  -2
   2  -3   224853.08  307.78   1
  -2  -1  -224923.58  308.78  -2
  -1  -2   224923.58  308.78   1
   2   1  -339326.35  484.78  -2
   1   2   339326.35  484.78   1
  -2  -1  -338479.75  477.13  -2
  -1  -2   338479.75  477.13   1
  -2  -1  -339239.85  484.74  -2
  -1  -2   339239.85  484.74   1
   2   1  -339883.84  479.80  -2
   1   2   339883.84  479.80   1
  -3   2  -339634.34  474.29  -2
   2  -3   339634.34  474.29   1
   3  -2  -340156.84  485.86  -2
  -2   3   340156.84  485.86   1
  -1   3  -339777.44  487.11  -2
   3  -1   339777.44  487.11   1
  -3   2  -339962.04  480.22  -2
   2  -3   339962.04  480.22   1
  -2  -1  -340247.84  483.91  -2
  -1  -2   340247.84  483.91   1
   1  -3  -340316.54  487.91  -2
  -3   1   340316.54  487.91   1
  -3   2  -340262.54  487.32  -2
   2  -3   340262.54  487.32   1
  -2  -1  -339596.04  484.77  -2
  -1  -2   339596.04  484.77   1
  -3   2  -339446.94  480.28  -2
   2  -3   339446.94  480.28   1
  -2  -1  -4 5908.53   90.53  -2
  -1  -2   4 5908.53   90.53   1
   3  -2  -4 6194.09   98.01  -2
  -2   3   4 6194.09   98.01   1
   2   1  -4 6088.50   97.50  -2
   1   2   4 6088.50   97.50   1
  -2  -1  -4 6036.31   94.06  -2
  -1  -2   4 6036.31   94.06   1
  -3   2  -4 6095.43   83.24  -2
   2  -3   4 6095.43   83.24   1
   2   1  -4 6264.34   89.11  -2
   1   2   4 6264.34   89.11   1
   3  -2  -4 6202.29   95.28  -2
  -2   3   4 6202.29   95.28   1
  -1   3  -4 6358.75   98.73  -2
   3  -1   4 6358.75   98.73   1
   3  -2  -4 6145.58   91.83  -2
  -2   3   4 6145.58   91.83   1
  -3   2  -4 6118.37   92.83  -2
   2  -3   4 6118.37   92.83   1
   1  -3  -4 6181.63   97.78  -2
  -3   1   4 6181.63   97.78   1
   1  -3  -4 6102.14   97.46  -2
  -3   1   4 6102.14   97.46   1
  -2  -1  -4 6200.40   93.74  -2
  -1  -2   4 6200.40   93.74   1
  -3   2  -4 6170.08   82.53  -2
   2  -3   4 6170.08   82.53   1
  -3   2  -4 6246.95   97.82  -2
   2  -3   4 6246.95   97.82   1
  -2  -1  -4 6026.40   97.18  -2
  -1  -2   4 6026.40   97.18   1
  -3   2  -4 6014.36   91.64  -2
   2  -3   4 6014.36   91.64   1
  -2  -1  -5 2255.70   48.39  -2
  -1  -2   5 2255.70   48.39   1
   2   1  -5 2303.83   43.54  -2
   1   2   5 2303.83   43.54   1
  -3   2  -5 2301.71   38.49  -2
   2  -3   5 2301.71   38.49   1
   3  -2  -5 2339.94   49.52  -2
  -2   3   5 2339.94   49.52   1
   1  -3  -5 2275.46   53.65  -2
  -3   1   5 2275.46   53.65   1
  -1   3  -5 2496.21   54.24  -2
   3  -1   5 2496.21   54.24   1
   3  -2  -5 2274.52   49.10  -2
  -2   3   5 2274.52   49.10   1
   1  -3  -5 2312.18   52.70  -2
  -3   1   5 2312.18   52.70   1
  -3   2  -5 2315.78   37.57  -2
   2  -3   5 2315.78   37.57   1
  -2  -1  -5 2238.11   47.26  -2
  -1  -2   5 2238.11   47.26   1
  -3   2  -5 2366.99   52.19  -2
   2  -3   5 2366.99   52.19   1
   2   1  -5 2345.88   54.15  -2
   1   2   5 2345.88   54.15   1
   3  -2  -5 2025.43   54.11  -2
  -2   3   5 2025.43   54.11   1
  -2  -1  -5 2310.09   48.18  -2
  -1  -2   5 2310.09   48.18   1
  -3   2  -5 2264.19   49.60  -2
   2  -3   5 2264.19   49.60   1
   3  -2  -6 6715.69  112.50  -2
  -2   3   6 6715.69  112.50   1
  -2  -1  -6 6783.65  106.85  -2
  -1  -2   6 6783.65  106.85   1
   2   1  -6 6783.03  113.84  -2
   1   2   6 6783.03  113.84   1
  -3   2  -6 6554.36  107.67  -2
   2  -3   6 6554.36  107.67   1
   1  -3  -6 6713.16  112.06  -2
  -3   1   6 6713.16  112.06   1
  -2  -1  -6 6428.15  102.95  -2
  -1  -2   6 6428.15  102.95   1
  -3   2  -6 6662.16   90.78  -2
   2  -3   6 6662.16   90.78   1
   2   1  -6 6575.17   97.42  -2
   1   2   6 6575.17   97.42   1
   3  -2  -6 6623.17  105.26  -2
  -2   3   6 6623.17  105.26   1
  -1   3  -6 6665.85  112.67  -2
   3  -1   6 6665.85  112.67   1
   3  -2  -6 6610.13  106.79  -2
  -2   3   6 6610.13  106.79   1
   1  -3  -6 6608.09  112.02  -2
  -3   1   6 6608.09  112.02   1
  -3   2  -6 6462.61   90.70  -2
   2  -3   6 6462.61   90.70   1
   1  -3  -6 6690.42  109.48  -2
  -3   1   6 6690.42  109.48   1
  -2  -1  -6 6625.36  103.76  -2
  -1  -2   6 6625.36  103.76   1
  -3   2  -6 6580.39  110.06  -2
   2  -3   6 6580.39  110.06   1
   2   1  -6 6858.66   90.09  -2
   1   2   6 6858.66   90.09   1
  -2  -1  -6 6751.22  112.00  -2
  -1  -2   6 6751.22  112.00   1
  -2  -1  -7  758.88   31.54  -2
  -1  -2   7  758.88   31.54   1
   3  -2  -7  784.39   34.91  -2
  -2   3   7  784.39   34.91   1
   1  -3  -7  857.55   36.43  -2
  -3   1   7  857.55   36.43   1
  -3   2  -7  737.40   31.39  -2
   2  -3   7  737.40   31.39   1
  -1   3  -7  825.77   36.14  -2
   3  -1   7  825.77   36.14   1
   2   1  -7  765.06   35.01  -2
   1   2   7  765.06   35.01   1
  -1   3  -7  789.74   33.79  -2
   3  -1   7  789.74   33.79   1
   1  -3  -7  811.85   37.17  -2
  -3   1   7  811.85   37.17   1
   3  -2  -7  843.51   30.63  -2
  -2   3   7  843.51   30.63   1
   1  -3  -7  795.58   32.99  -2
  -3   1   7  795.58   32.99   1
   3  -2  -7  740.46   32.86  -2
  -2   3   7  740.46   32.86   1
   1  -3  -7  813.20   37.75  -2
  -3   1   7  813.20   37.75   1
  -3   2  -7  808.14   21.52  -2
   2  -3   7  808.14   21.52   1
  -2  -1  -7  797.07   28.28  -2
  -1  -2   7  797.07   28.28   1
  -3   2  -7  725.45   31.73  -2
   2  -3   7  725.45   31.73   1
   2   1  -7  734.28   21.24  -2
   1   2   7  734.28   21.24   1
  -2  -1  -7  755.64   33.27  -2
  -1  -2   7  755.64   33.27   1
   3  -2  -8 4665.91   96.21  -2
  -2   3   8 4665.91   96.21   1
  -2  -1  -8 4636.74   89.91  -2
  -1  -2   8 4636.74   89.91   1
  -3   2  -8 4776.06   92.25  -2
   2  -3   8 4776.06   92.25   1
   2   1  -8 4613.73   95.56  -2
   1   2   8 4613.73   95.56   1
   1  -3  -8 4922.32   94.67  -2
  -3   1   8 4922.32   94.67   1
  -1   3  -8 4754.85   95.70  -2
   3  -1   8 4754.85   95.70   1
  -1   3  -8 4834.16   93.39  -2
   3  -1   8 4834.16   93.39   1
   1  -3  -8 4617.76   95.67  -2
  -3   1   8 4617.76   95.67   1
  -3   2  -8 4859.69   95.34  -2
   2  -3   8 4859.69   95.34   1
   2   1  -8 4660.69   77.01  -2
   1   2   8 4660.69   77.01   1
   1  -3  -8 4694.16   89.64  -2
  -3   1   8 4694.16   89.64   1
   3  -2  -8 4636.00   84.96  -2
  -2   3   8 4636.00   84.96   1
   1  -3  -8 4446.30   94.10  -2
  -3   1   8 4446.30   94.10   1
  -3   2  -8 4566.63   71.67  -2
   2  -3   8 4566.63   71.67   1
  -2  -1  -8 4512.04   82.85  -2
  -1  -2   8 4512.04   82.85   1
  -2  -1  -8 4766.43   94.08  -2
  -1  -2   8 4766.43   94.08   1
   2   1  -8 4713.12   73.73  -2
   1   2   8 4713.12   73.73   1
  -3   2  -8 4652.55   91.29  -2
   2  -3   8 4652.55   91.29   1
   3  -2  -8 4638.82   90.08  -2
  -2   3   8 4638.82   90.08   1
   1  -3  -9  629.12   37.29  -2
  -3   1   9  629.12   37.29   1
  -3   2  -9  622.30   32.92  -2
   2  -3   9  622.30   32.92   1
  -2  -1  -9  638.06   34.90  -2
  -1  -2   9  638.06   34.90   1
  -3   2  -9  696.62   38.08  -2
   2  -3   9  696.62   38.08   1
   1  -3  -9  614.00   34.49  -2
  -3   1   9  614.00   34.49   1
  -1   3  -9  602.42   34.99  -2
   3  -1   9  602.42   34.99   1
   1  -3  -9  595.50   21.43  -2
  -3   1   9  595.50   21.43   1
   2   1  -9  609.41   24.22  -2
   1   2   9  609.41   24.22   1
  -1   3  -9  644.48   15.49  -2
   3  -1   9  644.48   15.49   1
   3  -2  -9  618.17   29.40  -2
  -2   3   9  618.17   29.40   1
   1  -3  -9  692.92   34.12  -2
  -3   1   9  692.92   34.12   1
   1  -3  -9  639.18   38.84  -2
  -3   1   9  639.18   38.84   1
  -3   2  -9  637.41   21.76  -2
   2  -3   9  637.41   21.76   1
  -2  -1  -9  595.73   28.19  -2
  -1  -2   9  595.73   28.19   1
  -2  -1  -9  624.79   33.27  -2
  -1  -2   9  624.79   33.27   1
  -3   2  -9  660.12   33.86  -2
   2  -3   9  660.12   33.86   1
   2   1  -9  627.93   23.59  -2
   1   2   9  627.93   23.59   1
  -1   3  -9  672.44   29.30  -2
   3  -1   9  672.44   29.30   1
   3  -2  -9  654.72   35.83  -2
  -2   3   9  654.72   35.83   1
  -2  -1 -10 5999.86  116.59  -2
  -1  -2  10 5999.86  116.59   1
   1  -3 -10 5970.47   90.47  -2
  -3   1  10 5970.47   90.47   1
  -1   3 -10 5718.63   82.13  -2
   3  -1  10 5718.63   82.13   1
   2   1 -10 6198.28   97.54  -2
   1   2  10 6198.28   97.54   1
   1  -3 -10 6298.46  113.77  -2
  -3   1  10 6298.46  113.77   1
  -3   2 -10 5980.64   92.51  -2
   2  -3  10 5980.64   92.51   1
   3  -2 -10 5998.86  105.95  -2
  -2   3  10 5998.86  105.95   1
   1  -3 -10 5831.32  119.64  -2
  -3   1  10 5831.32  119.64   1
  -2  -1 -10 6170.47  106.47  -2
  -1  -2  10 6170.47  106.47   1
  -3   2 -10 6208.77  115.44  -2
   2  -3  10 6208.77  115.44   1
   2   1 -10 6150.65   97.44  -2
   1   2  10 6150.65   97.44   1
  -1   3 -10 6294.35  106.81  -2
   3  -1  10 6294.35  106.81   1
   3  -2 -10 5799.18  115.46  -2
  -2   3  10 5799.18  115.46   1
   1  -3 -11 1372.96   34.55  -2
  -3   1  11 1372.96   34.55   1
   3  -2 -11 1355.77   24.74  -2
  -2   3  11 1355.77   24.74   1
  -1   3 -11 1371.95   28.45  -2
   3  -1  11 1371.95   28.45   1
   3  -2 -11 1422.42   45.46  -2
  -2   3  11 1422.42   45.46   1
   2   1 -11 1444.96   39.08  -2
   1   2  11 1444.96   39.08   1
   1  -3 -11 1486.70   50.29  -2
  -3   1  11 1486.70   50.29   1
  -3   2 -11 1420.20   36.81  -2
   2  -3  11 1420.20   36.81   1
   1  -3 -11 1399.20   57.10  -2
  -3   1  11 1399.20   57.10   1
  -2  -1 -11 1434.63   45.40  -2
  -1  -2  11 1434.63   45.40   1
  -1   3 -11 1400.59   45.52  -2
   3  -1  11 1400.59   45.52   1
   2   1 -11 1438.70   40.07  -2
   1   2  11 1438.70   40.07   1
   3  -2 -11 1313.07   52.78  -2
  -2   3  11 1313.07   52.78   1
   3  -2 -12  680.23   17.22  -2
  -2   3  12  680.23   17.22   1
   1  -3 -12  695.48   24.91  -2
  -3   1  12  695.48   24.91   1
  -1   3 -12  672.51   19.84  -2
   3  -1  12  672.51   19.84   1
  -3   2 -12  650.18   25.77  -2
   2  -3  12  650.18   25.77   1
   2   1 -12  701.06   28.39  -2
   1   2  12  701.06   28.39   1
   3  -2 -12  684.71   33.84  -2
  -2   3  12  684.71   33.84   1
   1  -3 -12  742.42   46.96  -2
  -3   1  12  742.42   46.96   1
  -2  -1 -12  645.46   32.56  -2
  -1  -2  12  645.46   32.56   1
  -1   3 -12  680.45   34.36  -2
   3  -1  12  680.45   34.36   1
   2   1 -12  652.57   28.88  -2
   1   2  12  652.57   28.88   1
   3  -2 -12  646.51   41.25  -2
  -2   3  12  646.51   41.25   1
   3  -2 -13  968.26   22.20  -2
  -2   3  13  968.26   22.20   1
   1  -3 -13  930.42   29.62  -2
  -3   1  13  930.42   29.62   1
   2   1 -13  929.43   33.25  -2
   1   2  13  929.43   33.25   1
  -3   2 -13  977.88   32.31  -2
   2  -3  13  977.88   32.31   1
   3  -2 -13  908.03   39.37  -2
  -2   3  13  908.03   39.37   1
  -2  -1 -13 1037.12   40.80  -2
  -1  -2  13 1037.12   40.80   1
  -1   3 -13  927.16   24.84  -2
   3  -1  13  927.16   24.84   1
   1  -3 -13  911.64   52.60  -2
  -3   1  13  911.64   52.60   1
  -1   3 -13  973.66   40.87  -2
   3  -1  13  973.66   40.87   1
   3  -2 -13 1001.05   39.53  -2
  -2   3  13 1001.05   39.53   1
   2   1 -13  957.66   36.46  -2
   1   2  13  957.66   36.46   1
  -2  -1 -13  987.06   54.64  -2
  -1  -2  13  987.06   54.64   1
   3  -2 -13  889.06   48.36  -2
  -2   3  13  889.06   48.36   1
   3  -2 -14 1051.65   24.20  -2
  -2   3  14 1051.65   24.20   1
   1  -3 -14 1053.91   32.29  -2
  -3   1  14 1053.91   32.29   1
  -3   2 -14 1002.17   34.73  -2
   2  -3  14 1002.17   34.73   1
  -2  -1 -14 1090.18   43.48  -2
  -1  -2  14 1090.18   43.48   1
   2   1 -14 1013.90   36.43  -2
   1   2  14 1013.90   36.43   1
  -1   3 -14 1030.66   27.21  -2
   3  -1  14 1030.66   27.21   1
   1  -3 -14 1065.44   56.88  -2
  -3   1  14 1065.44   56.88   1
   2   1 -14 1035.45   39.53  -2
   1   2  14 1035.45   39.53   1
   3  -2 -14 1078.39   43.61  -2
  -2   3  14 1078.39   43.61   1
  -2  -1 -14 1086.62   57.77  -2
  -1  -2  14 1086.62   57.77   1
   3  -2 -14 1068.71   53.39  -2
  -2   3  14 1068.71   53.39   1
   3  -2 -15  363.59   14.89  -2
  -2   3  15  363.59   14.89   1
  -2  -1 -15  382.61   28.86  -2
  -1  -2  15  382.61   28.86   1
   1  -3 -15  369.37   21.62  -2
  -3   1  15  369.37   21.62   1
   2   1 -15  375.69   25.04  -2
   1   2  15  375.69   25.04   1
  -1   3 -15  355.70   17.49  -2
   3  -1  15  355.70   17.49   1
   1  -3 -15  331.20   42.08  -2
  -3   1  15  331.20   42.08   1
   3  -2 -15  333.39   40.55  -2
  -2   3  15  333.39   40.55   1
   2   1 -15  322.24   26.86  -2
   1   2  15  322.24   26.86   1
  -2  -1 -15  261.38   39.93  -2
  -1  -2  15  261.38   39.93   1
  -1   3 -16 1416.14   34.62  -2
   3  -1  16 1416.14   34.62   1
   2   1 -16 1421.72   44.82  -2
   1   2  16 1421.72   44.82   1
  -3   2 -16 1266.62   38.56  -2
   2  -3  16 1266.62   38.56   1
  -2  -1 -16 1393.93   69.84  -2
  -1  -2  16 1393.93   69.84   1
   3  -2 -16 1374.00   66.48  -2
  -2   3  16 1374.00   66.48   1
   1  -3 -16 1398.21   68.50  -2
  -3   1  16 1398.21   68.50   1
  -2  -1 -16 1414.06   49.26  -2
  -1  -2  16 1414.06   49.26   1
   1  -3 -16 1340.67   39.39  -2
  -3   1  16 1340.67   39.39   1
   3  -2 -16 1400.08   30.00  -2
  -2   3  16 1400.08   30.00   1
  -2  -1 -17  700.93   56.12  -2
  -1  -2  17  700.93   56.12   1
   3  -2 -17  670.68   54.43  -2
  -2   3  17  670.68   54.43   1
   1  -3 -17  612.02   53.02  -2
  -3   1  17  612.02   53.02   1
  -2  -1 -17  604.75   35.61  -2
  -1  -2  17  604.75   35.61   1
   3  -2 -17  658.70   20.20  -2
  -2   3  17  658.70   20.20   1
   1  -3 -17  646.73   28.14  -2
  -3   1  17  646.73   28.14   1
   2   1 -18  346.72   43.27  -2
   1   2  18  346.72   43.27   1
  -2  -1 -18  369.54   52.91  -2
  -1  -2  18  369.54   52.91   1
   1  -3 -18  300.17   47.43  -2
  -3   1  18  300.17   47.43   1
   3  -2 -18  425.78   48.67  -2
  -2   3  18  425.78   48.67   1
   1  -3 -18  378.96   23.57  -2
  -3   1  18  378.96   23.57   1
  -2  -1 -18  358.78   30.57  -2
  -1  -2  18  358.78   30.57   1
   2   1 -19  992.69   65.92  -2
   1   2  19  992.69   65.92   1
  -2  -1 -19  903.66   67.96  -2
  -1  -2  19  903.66   67.96   1
   3  -2 -19  954.01   64.30  -2
  -2   3  19  954.01   64.30   1
   1  -3 -19  838.89   64.35  -2
  -3   1  19  838.89   64.35   1
  -2  -1 -19  904.46   44.15  -2
  -1  -2  19  904.46   44.15   1
  -2  -1 -20 1021.17   72.09  -2
  -1  -2  20 1021.17   72.09   1
   2   1 -20 1033.40   69.19  -2
   1   2  20 1033.40   69.19   1
   3  -2 -20 1187.78   74.04  -2
  -2   3  20 1187.78   74.04   1
   1  -3 -20 1061.78   70.57  -2
  -3   1  20 1061.78   70.57   1
  -2  -1 -20  987.38   45.80  -2
  -1  -2  20  987.38   45.80   1
   1  -3 -21  221.59   51.81  -2
  -3   1  21  221.59   51.81   1
   3  -2 -21  143.29   40.35  -2
  -2   3  21  143.29   40.35   1
  -2  -1 -21  186.32   46.53  -2
  -1  -2  21  186.32   46.53   1
   2   1 -21  127.24   43.31  -2
   1   2  21  127.24   43.31   1
   1  -3 -22  227.04   47.24  -2
  -3   1  22  227.04   47.24   1
   3  -2 -22  243.83   45.67  -2
  -2   3  22  243.83   45.67   1
  -2  -1 -22  206.79   47.54  -2
  -1  -2  22  206.79   47.54   1
  -3   2 -22  284.49   54.13  -2
   2  -3  22  284.49   54.13   1
   2   1 -22  289.26   48.05  -2
   1   2  22  289.26   48.05   1
   3  -2 -23  138.28   44.17  -2
  -2   3  23  138.28   44.17   1
   1  -3 -23  203.28   50.72  -2
  -3   1  23  203.28   50.72   1
  -2  -1 -23  231.27   47.38  -2
  -1  -2  23  231.27   47.38   1
   2   1 -23  251.13   47.41  -2
   1   2  23  251.13   47.41   1
  -3   2 -23  219.73   53.00  -2
   2  -3  23  219.73   53.00   1
   1  -3 -24  163.93   53.87  -2
  -3   1  24  163.93   53.87   1
   3  -2 -24   84.20   45.22  -2
  -2   3  24   84.20   45.22   1
  -2  -1 -24  196.17   47.19  -2
  -1  -2  24  196.17   47.19   1
   2   1 -24  140.99   44.50  -2
   1   2  24  140.99   44.50   1
  -3   2 -24  256.31   51.28  -2
   2  -3  24  256.31   51.28   1
  -1   3 -24  218.16   51.35  -2
   3  -1  24  218.16   51.35   1
   3  -2 -25   86.58   46.20  -2
  -2   3  25   86.58   46.20   1
   2   1 -25   59.00   45.82  -2
   1   2  25   59.00   45.82   1
  -2  -1 -25   73.38   40.78  -2
  -1  -2  25   73.38   40.78   1
   1  -3 -25   25.76   46.38  -2
  -3   1  25   25.76   46.38   1
  -1   3 -25   25.56   47.09  -2
   3  -1  25   25.56   47.09   1
  -3   2 -25  -20.37   43.29  -2
   2  -3  25  -20.37   43.29   1
  -2  -1 -26   -1.34   42.26  -2
  -1  -2  26   -1.34   42.26   1
  -3   2 -26   10.98   50.63  -2
   2  -3  26   10.98   50.63   1
   2   1 -26   97.51   51.13  -2
   1   2  26   97.51   51.13   1
   1  -3 -26  -54.31   49.08  -2
  -3   1  26  -54.31   49.08   1
   3  -2 -26    5.15   50.89  -2
  -2   3  26    5.15   50.89   1
  -1   3 -26   62.42   42.29  -2
   3  -1  26   62.42   42.29   1
   2   1 -27  110.36   50.97  -2
   1   2  27  110.36   50.97   1
   3  -2 -27  -15.87   48.34  -2
  -2   3  27  -15.87   48.34   1
   0  -3  26   48.59   45.87  -2
  -3   0 -26   48.59   45.87   1
   3  -3  26  158.66   56.58  -2
  -3   3 -26  158.66   56.58   1
   3  -3  25    8.86   48.00  -2
  -3   3 -25    8.86   48.00   1
   0  -3  25   15.07   48.38  -2
  -3   0 -25   15.07   48.38   1
   3  -3  24   -1.58   38.01  -2
  -3   3 -24   -1.58   38.01   1
   0  -3  24    1.88   38.74  -2
  -3   0 -24    1.88   38.74   1
   3  -3  23  453.40   59.80  -2
  -3   3 -23  453.40   59.80   1
   0  -3  23  321.86   56.37  -2
  -3   0 -23  321.86   56.37   1
   3  -3  22  445.89   57.78  -2
  -3   3 -22  445.89   57.78   1
   0  -3  22  410.10   60.39  -2
  -3   0 -22  410.10   60.39   1
  -3   3  22  421.92   42.28  -2
   3  -3 -22  421.92   42.28   1
   0   3  22  433.65   42.56  -2
   3   0 -22  433.65   42.56   1
   0  -3  21 1140.50   75.26  -2
  -3   0 -21 1140.50   75.26   1
   3  -3  21 1135.12   74.58  -2
  -3   3 -21 1135.12   74.58   1
  -3   0  21 1217.14   78.94  -2
   0  -3 -21 1217.14   78.94   1
   0   3  21 1197.96   59.24  -2
   3   0 -21 1197.96   59.24   1
  -3   0  21 1227.14   56.05  -2
   0  -3 -21 1227.14   56.05   1
  -3   3  21 1160.78   59.51  -2
   3  -3 -21 1160.78   59.51   1
   0  -3  20  197.84   51.57  -2
  -3   0 -20  197.84   51.57   1
   3  -3  20  225.83   50.06  -2
  -3   3 -20  225.83   50.06   1
   3   0  20  145.80   26.43  -2
   0   3 -20  145.80   26.43   1
  -3   0  20  160.69   45.84  -2
   0  -3 -20  160.69   45.84   1
   0   3  20  182.97   34.53  -2
   3   0 -20  182.97   34.53   1
  -3   3  20  171.21   33.17  -2
   3  -3 -20  171.21   33.17   1
  -3   0  20  188.70   30.31  -2
   0  -3 -20  188.70   30.31   1
   3  -3  19   58.81   38.53  -2
  -3   3 -19   58.81   38.53   1
   0  -3  19   26.64   38.92  -2
  -3   0 -19   26.64   38.92   1
   3   0  19   57.15   22.22  -2
   0   3 -19   57.15   22.22   1
  -3   0  19   76.09   27.34  -2
   0  -3 -19   76.09   27.34   1
  -3   3  19   57.80   29.10  -2
   3  -3 -19   57.80   29.10   1
   0   3  19   34.17   26.80  -2
   3   0 -19   34.17   26.80   1
  -3   0  19   85.28   41.14  -2
   0  -3 -19   85.28   41.14   1
   3  -3  18  561.01   27.82  -2
  -3   3 -18  561.01   27.82   1
   0  -3  18  526.64   29.70  -2
  -3   0 -18  526.64   29.70   1
  -3   0  18  531.99   38.63  -2
   0  -3 -18  531.99   38.63   1
  -3   3  18  545.00   42.59  -2
   3  -3 -18  545.00   42.59   1
   3   0  18  516.79   35.24  -2
   0   3 -18  516.79   35.24   1
   0   3  18  607.99   42.59  -2
   3   0 -18  607.99   42.59   1
   3   0  18  578.88   51.56  -2
   0   3 -18  578.88   51.56   1
  -3   0  18  481.35   52.34  -2
   0  -3 -18  481.35   52.34   1
   0  -3  18  593.92   59.27  -2
  -3   0 -18  593.92   59.27   1
   3  -3  18  488.75   53.41  -2
  -3   3 -18  488.75   53.41   1
  -3   3  17 1602.08   64.32  -2
   3  -3 -17 1602.08   64.32   1
   0   3  17 1452.94   58.83  -2
   3   0 -17 1452.94   58.83   1
   3  -3  17 1502.66   42.50  -2
  -3   3 -17 1502.66   42.50   1
   3   0  17 1558.03   53.96  -2
   0   3 -17 1558.03   53.96   1
  -3   0  17 1553.35   57.17  -2
   0  -3 -17 1553.35   57.17   1
   0  -3  17 1539.60   47.24  -2
  -3   0 -17 1539.60   47.24   1
  -3   0  17 1441.02   75.70  -2
   0  -3 -17 1441.02   75.70   1
   0  -3  17 1526.05   76.75  -2
  -3   0 -17 1526.05   76.75   1
   3   0  17 1599.77   73.33  -2
   0   3 -17 1599.77   73.33   1
  -3   0  17 1471.24   75.60  -2
   0  -3 -17 1471.24   75.60   1
   3  -3  17 1506.84   74.99  -2
  -3   3 -17 1506.84   74.99   1
   3   0  16  558.82   34.53  -2
   0   3 -16  558.82   34.53   1
   3  -3  16  554.02   25.48  -2
  -3   3 -16  554.02   25.48   1
  -3   3  16  598.40   41.55  -2
   3  -3 -16  598.40   41.55   1
   0   3  16  568.26   40.70  -2
   3   0 -16  568.26   40.70   1
   0  -3  16  569.38   29.41  -2
  -3   0 -16  569.38   29.41   1
  -3   0  16  595.59   36.77  -2
   0  -3 -16  595.59   36.77   1
  -3   0  16  512.84   49.10  -2
   0  -3 -16  512.84   49.10   1
   3   0  16  588.06   48.55  -2
   0   3 -16  588.06   48.55   1
  -3   0  16  562.86   52.84  -2
   0  -3 -16  562.86   52.84   1
   3  -3  16  612.96   50.70  -2
  -3   3 -16  612.96   50.70   1
   0  -3  16  604.43   54.57  -2
  -3   0 -16  604.43   54.57   1
  -3   0  15 1270.13   49.37  -2
   0  -3 -15 1270.13   49.37   1
   3  -3  15 1133.14   34.80  -2
  -3   3 -15 1133.14   34.80   1
   0   3  15 1133.40   50.97  -2
   3   0 -15 1133.40   50.97   1
  -3   3  15 1234.54   52.76  -2
   3  -3 -15 1234.54   52.76   1
   3   0  15 1152.10   44.03  -2
   0   3 -15 1152.10   44.03   1
   0  -3  15 1199.33   38.29  -2
  -3   0 -15 1199.33   38.29   1
  -3   0  15 1316.46   66.70  -2
   0  -3 -15 1316.46   66.70   1
   3   0  15 1198.17   59.86  -2
   0   3 -15 1198.17   59.86   1
   0  -3  15 1230.15   65.39  -2
  -3   0 -15 1230.15   65.39   1
   3  -3  15 1288.32   65.16  -2
  -3   3 -15 1288.32   65.16   1
  -3   0  15 1250.59   66.52  -2
   0  -3 -15 1250.59   66.52   1
   0  -3  14 1160.31   37.20  -2
  -3   0 -14 1160.31   37.20   1
   0   3  14 1133.24   49.42  -2
   3   0 -14 1133.24   49.42   1
   3  -3  14 1134.38   32.87  -2
  -3   3 -14 1134.38   32.87   1
  -3   3  14 1129.71   50.41  -2
   3  -3 -14 1129.71   50.41   1
   3   0  14 1156.31   42.82  -2
   0   3 -14 1156.31   42.82   1
  -3   0  14 1113.76   59.00  -2
   0  -3 -14 1113.76   59.00   1
   0  -3  14 1096.58   59.04  -2
  -3   0 -14 1096.58   59.04   1
   3  -3  14 1201.63   59.91  -2
  -3   3 -14 1201.63   59.91   1
   3   0  14 1255.55   58.79  -2
   0   3 -14 1255.55   58.79   1
  -3   0  14 1173.07   45.84  -2
   0  -3 -14 1173.07   45.84   1
   0  -3  14 1142.53   60.18  -2
  -3   0 -14 1142.53   60.18   1
  -3   0  14 1164.91   60.93  -2
   0  -3 -14 1164.91   60.93   1
   0  -3  13 6291.68  101.52  -2
  -3   0 -13 6291.68  101.52   1
  -3   3  13 6204.79  124.48  -2
   3  -3 -13 6204.79  124.48   1
   3  -3  13 6036.83   95.05  -2
  -3   3 -13 6036.83   95.05   1
   0   3  13 6126.20  120.97  -2
   3   0 -13 6126.20  120.97   1
   3   0  13 6002.49  109.88  -2
   0   3 -13 6002.49  109.88   1
   3  -3  13 6374.35  135.29  -2
  -3   3 -13 6374.35  135.29   1
   0  -3  13 6159.49  138.06  -2
  -3   0 -13 6159.49  138.06   1
  -3   0  13 6004.59  136.59  -2
   0  -3 -13 6004.59  136.59   1
   3   0  13 6011.94  129.84  -2
   0   3 -13 6011.94  129.84   1
  -3   0  13 6303.65  137.25  -2
   0  -3 -13 6303.65  137.25   1
   0  -3  13 6159.80  136.29  -2
  -3   0 -13 6159.80  136.29   1
  -3   0  13 6332.76  117.29  -2
   0  -3 -13 6332.76  117.29   1
   3   0  12   91.44   26.96  -2
   0   3 -12   91.44   26.96   1
  -3   0  12   53.02   32.83  -2
   0  -3 -12   53.02   32.83   1
   0  -3  12   97.35   30.93  -2
  -3   0 -12   97.35   30.93   1
  -3   0  12  113.17   21.92  -2
   0  -3 -12  113.17   21.92   1
   3  -3  12   81.01   23.77  -2
  -3   3 -12   81.01   23.77   1
   0  -3  12  104.82   14.97  -2
  -3   0 -12  104.82   14.97   1
   3   0  12   94.83   18.65  -2
   0   3 -12   94.83   18.65   1
  -3   3  12   94.00   22.54  -2
   3  -3 -12   94.00   22.54   1
   0   3  12   65.16   23.18  -2
   3   0 -12   65.16   23.18   1
   3  -3  12   86.96   11.71  -2
  -3   3 -12   86.96   11.71   1
  -3   0  12   85.19   27.73  -2
   0  -3 -12   85.19   27.73   1
   0  -3  12  104.22   31.36  -2
  -3   0 -12  104.22   31.36   1
   3  -3  12   97.43   31.66  -2
  -3   3 -12   97.43   31.66   1
   0  -3  11 2608.77   51.81  -2
  -3   0 -11 2608.77   51.81   1
  -3   0  11 2503.04   63.28  -2
   0  -3 -11 2503.04   63.28   1
  -3   0  11 2449.08   76.77  -2
   0  -3 -11 2449.08   76.77   1
   3   0  11 2511.50   72.61  -2
   0   3 -11 2511.50   72.61   1
   0  -3  11 2520.92   78.38  -2
  -3   0 -11 2520.92   78.38   1
   3  -3  11 2470.18   74.38  -2
  -3   3 -11 2470.18   74.38   1
  -3   3  11 2510.50   68.42  -2
   3  -3 -11 2510.50   68.42   1
   0   3  11 2584.57   67.68  -2
   3   0 -11 2584.57   67.68   1
   3  -3  11 2502.12   46.29  -2
  -3   3 -11 2502.12   46.29   1
   3   0  11 2505.21   59.27  -2
   0   3 -11 2505.21   59.27   1
   0  -3  11 2591.84   61.24  -2
  -3   0 -11 2591.84   61.24   1
   3  -3  11 2444.11   69.69  -2
  -3   3 -11 2444.11   69.69   1
   0  -3  11 2505.14   75.77  -2
  -3   0 -11 2505.14   75.77   1
  -3   0  11 2440.85   75.85  -2
   0  -3 -11 2440.85   75.85   1
  -3   0  10 6964.29  119.56  -2
   0  -3 -10 6964.29  119.56   1
   0  -3  10 7026.80  104.55  -2
  -3   0 -10 7026.80  104.55   1
   3  -3  10 6931.36  132.71  -2
  -3   3 -10 6931.36  132.71   1
   3   0  10 6913.36  127.40  -2
   0   3 -10 6913.36  127.40   1
  -3   0  10 6763.75  134.86  -2
   0  -3 -10 6763.75  134.86   1
   0  -3  10 6843.18  136.47  -2
  -3   0 -10 6843.18  136.47   1
   0   3  10 7046.20  124.60  -2
   3   0 -10 7046.20  124.60   1
   3  -3  10 6847.59   97.48  -2
  -3   3 -10 6847.59   97.48   1
  -3   3  10 7045.40  126.04  -2
   3  -3 -10 7045.40  126.04   1
   3   0  10 6973.83  114.26  -2
   0   3 -10 6973.83  114.26   1
   0  -3  10 7070.08  115.13  -2
  -3   0 -10 7070.08  115.13   1
   3  -3  10 6745.99  126.56  -2
  -3   3 -10 6745.99  126.56   1
  -3   3  10 7126.06  134.71  -2
   3  -3 -10 7126.06  134.71   1
   0  -3  10 7270.56  136.20  -2
  -3   0 -10 7270.56  136.20   1
  -3   0  10 7710.71  141.69  -2
   0  -3 -10 7710.71  141.69   1
   0  -3   924001.88  295.12  -2
  -3   0  -924001.88  295.12   1
  -3   3   923817.69  321.24  -2
   3  -3  -923817.69  321.24   1
  -3   0   923295.59  330.82  -2
   0  -3  -923295.59  330.82   1
   3   0   923591.59  321.18  -2
   0   3  -923591.59  321.18   1
   3  -3   923425.49  327.11  -2
  -3   3  -923425.49  327.11   1
   0  -3   923725.69  332.11  -2
  -3   0  -923725.69  332.11   1
   0   3   922695.50  318.06  -2
   3   0  -922695.50  318.06   1
   3   0   923092.09  306.97  -2
   0   3  -923092.09  306.97   1
   3  -3   923671.69  320.75  -2
  -3   3  -923671.69  320.75   1
   3  -3   923609.79  287.68  -2
  -3   3  -923609.79  287.68   1
   0  -3   923530.69  306.59  -2
  -3   0  -923530.69  306.59   1
   0  -3   922988.79  326.41  -2
  -3   0  -922988.79  326.41   1
  -3   0   922399.40  328.24  -2
   0  -3  -922399.40  328.24   1
  -3   3   923514.69  328.98  -2
   3  -3  -923514.69  328.98   1
  -3   3   8  645.32   33.83  -2
   3  -3  -8  645.32   33.83   1
  -3   0   8  674.92   27.71  -2
   0  -3  -8  674.92   27.71   1
   0  -3   8  679.76   38.59  -2
  -3   0  -8  679.76   38.59   1
   3   0   8  644.03   31.68  -2
   0   3  -8  644.03   31.68   1
  -3   0   8  654.27   38.40  -2
   0  -3  -8  654.27   38.40   1
   3  -3   8  676.65   36.21  -2
  -3   3  -8  676.65   36.21   1
   0   3   8  631.52   33.01  -2
   3   0  -8  631.52   33.01   1
   3   0   8  626.11   27.57  -2
   0   3  -8  626.11   27.57   1
   3  -3   8  655.78   33.13  -2
  -3   3  -8  655.78   33.13   1
   3  -3   8  685.41   16.82  -2
  -3   3  -8  685.41   16.82   1
   0  -3   8  683.90   26.89  -2
  -3   0  -8  683.90   26.89   1
   0  -3   8  660.96   36.37  -2
  -3   0  -8  660.96   36.37   1
  -3   3   8  697.90   37.14  -2
   3  -3  -8  697.90   37.14   1
  -3   0   8  736.15   39.29  -2
   0  -3  -8  736.15   39.29   1
   0  -3   7  158.43   22.96  -2
  -3   0  -7  158.43   22.96   1
  -3   3   7  160.13   24.30  -2
   3  -3  -7  160.13   24.30   1
  -3   0   7  152.84   24.05  -2
   0  -3  -7  152.84   24.05   1
   0  -3   7  176.04   10.03  -2
  -3   0  -7  176.04   10.03   1
  -3   0   7  166.73   17.53  -2
   0  -3  -7  166.73   17.53   1
  -3   3   7  130.52   20.48  -2
   3  -3  -7  130.52   20.48   1
   0   3   7  190.91   23.21  -2
   3   0  -7  190.91   23.21   1
  -3   3   7  179.99   23.20  -2
   3  -3  -7  179.99   23.20   1
   3   0   7  168.65   17.26  -2
   0   3  -7  168.65   17.26   1
   3  -3   7  169.44   22.49  -2
  -3   3  -7  169.44   22.49   1
   0  -3   7  157.50   15.50  -2
  -3   0  -7  157.50   15.50   1
   3   0   7  178.46   20.30  -2
   0   3  -7  178.46   20.30   1
   3  -3   7  176.76   23.27  -2
  -3   3  -7  176.76   23.27   1
   0  -3   7  170.57   25.56  -2
  -3   0  -7  170.57   25.56   1
  -3   0   7  181.23   27.14  -2
   0  -3  -7  181.23   27.14   1
   0   3   6  973.84   27.96  -2
   3   0  -6  973.84   27.96   1
  -3   3   6  938.54   36.62  -2
   3  -3  -6  938.54   36.62   1
   0  -3   6  992.65   35.94  -2
  -3   0  -6  992.65   35.94   1
  -3   3   6 1007.07   34.70  -2
   3  -3  -6 1007.07   34.70   1
   0   3   6 1100.98   38.63  -2
   3   0  -6 1100.98   38.63   1
   0  -3   6  982.88   20.49  -2
  -3   0  -6  982.88   20.49   1
  -3   0   6  930.27   30.10  -2
   0  -3  -6  930.27   30.10   1
  -3   3   6  947.07   36.13  -2
   3  -3  -6  947.07   36.13   1
   0   3   6  951.85   35.49  -2
   3   0  -6  951.85   35.49   1
   3  -3   6  969.96   35.05  -2
  -3   3  -6  969.96   35.05   1
   3   0   6  981.72   30.29  -2
   0   3  -6  981.72   30.29   1
   0  -3   6  945.16   27.48  -2
  -3   0  -6  945.16   27.48   1
  -3   0   6 1087.08   39.94  -2
   0  -3  -6 1087.08   39.94   1
   3  -3   6 1051.37   37.26  -2
  -3   3  -6 1051.37   37.26   1
   3   0   6  964.51   32.44  -2
   0   3  -6  964.51   32.44   1
   0  -3   6  975.91   38.40  -2
  -3   0  -6  975.91   38.40   1
   3  -3   514745.27  203.57  -2
  -3   3  -514745.27  203.57   1
   0  -3   514665.87  207.69  -2
  -3   0  -514665.87  207.69   1
  -3   0   514853.67  205.98  -2
   0  -3  -514853.67  205.98   1
   3   0   514723.57  196.85  -2
   0   3  -514723.57  196.85   1
  -3   3   515037.76  204.17  -2
   3  -3  -515037.76  204.17   1
   0   3   514964.47  193.80  -2
   3   0  -514964.47  193.80   1
   0  -3   514720.27  183.45  -2
  -3   0  -514720.27  183.45   1
  -3   0   514757.67  197.48  -2
   0  -3  -514757.67  197.48   1
  -3   3   514751.67  206.39  -2
   3  -3  -514751.67  206.39   1
  -3   3   515370.86  203.12  -2
   3  -3  -515370.86  203.12   1
   0   3   514502.57  204.37  -2
   3   0  -514502.57  204.37   1
   3   0   514683.87  196.25  -2
   0   3  -514683.87  196.25   1
   3  -3   514865.67  204.08  -2
  -3   3  -514865.67  204.08   1
   0   3   515427.16  207.79  -2
   3   0  -515427.16  207.79   1
   0   3   425789.17  318.10  -2
   3   0  -425789.17  318.10   1
  -3   3   425903.17  323.72  -2
   3  -3  -425903.17  323.72   1
   0  -3   426110.37  308.92  -2
  -3   0  -426110.37  308.92   1
   3  -3   425673.57  306.65  -2
  -3   3  -425673.57  306.65   1
  -3   3   425883.87  328.66  -2
   3  -3  -425883.87  328.66   1
  -3   0   425413.07  320.88  -2
   0  -3  -425413.07  320.88   1
   0   3   426049.17  328.01  -2
   3   0  -426049.17  328.01   1
   3  -3   424955.88  324.32  -2
  -3   3  -424955.88  324.32   1
  -3   3   425725.97  323.77  -2
   3  -3  -425725.97  323.77   1
   0   3   425360.97  326.77  -2
   3   0  -425360.97  326.77   1
   3   0   425678.07  320.17  -2
   0   3  -425678.07  320.17   1
   3  -3   425363.27  325.99  -2
  -3   3  -425363.27  325.99   1
   0  -3   424872.48  328.04  -2
  -3   0  -424872.48  328.04   1
  -3   0   424893.08  325.95  -2
   0  -3  -424893.08  325.95   1
   3   0   424730.98  316.47  -2
   0   3  -424730.98  316.47   1
  -3   3   311035.10  145.29  -2
   3  -3  -311035.10  145.29   1
  -3   0   310841.30  146.80  -2
   0  -3  -310841.30  146.80   1
   3  -3   310933.60  135.97  -2
  -3   3  -310933.60  135.97   1
   0  -3   310710.60  137.78  -2
  -3   0  -310710.60  137.78   1
  -3   3   310563.80  151.96  -2
   3  -3  -310563.80  151.96   1
   0   3   311023.80  150.29  -2
   3   0  -311023.80  150.29   1
   0  -3   310661.70  150.56  -2
  -3   0  -310661.70  150.56   1
   3  -3   310397.71  147.27  -2
  -3   3  -310397.71  147.27   1
   0   3   310424.01  150.24  -2
   3   0  -310424.01  150.24   1
   3  -3   311027.20  140.69  -2
  -3   3  -311027.20  140.69   1
   3   0   310688.50  152.74  -2
   0   3  -310688.50  152.74   1
  -3   0   310526.11  147.50  -2
   0  -3  -310526.11  147.50   1
   3   0   310790.90  138.27  -2
   0   3  -310790.90  138.27   1
  -3   0   2 3784.01   60.94  -2
   0  -3  -2 3784.01   60.94   1
  -3   3   2 3956.15   58.81  -2
   3  -3  -2 3956.15   58.81   1
   3   0   2 3870.76   63.46  -2
   0   3  -2 3870.76   63.46   1
  -3   0   2 3867.44   63.97  -2
   0  -3  -2 3867.44   63.97   1
  -3   3   2 3915.89   66.97  -2
   3  -3  -2 3915.89   66.97   1
   3  -3   2 3901.56   57.24  -2
  -3   3  -2 3901.56   57.24   1
   3  -3   2 3838.65   62.66  -2
  -3   3  -2 3838.65   62.66   1
   0  -3   2 3978.48   65.78  -2
  -3   0  -2 3978.48   65.78   1
   0   3   2 3823.51   66.13  -2
   3   0  -2 3823.51   66.13   1
   3   0   2 3836.67   66.31  -2
   0   3  -2 3836.67   66.31   1
   0  -3   2 3805.43   58.51  -2
  -3   0  -2 3805.43   58.51   1
   3  -3   2 3928.22   57.82  -2
  -3   3  -2 3928.22   57.82   1
   3   0   2 3855.79   65.72  -2
   0   3  -2 3855.79   65.72   1
  -3   0   123597.19  289.77  -2
   0  -3  -123597.19  289.77   1
  -3   0   124279.18  296.54  -2
   0  -3  -124279.18  296.54   1
   3   0   124434.98  298.99  -2
   0   3  -124434.98  298.99   1
  -3   0   124239.78  298.82  -2
   0  -3  -124239.78  298.82   1
   3  -3   124237.48  294.16  -2
  -3   3  -124237.48  294.16   1
  -3   3   122937.99  298.93  -2
   3  -3  -122937.99  298.93   1
   0  -3   123751.69  297.85  -2
  -3   0  -123751.69  297.85   1
   0  -3   123873.49  295.13  -2
  -3   0  -123873.49  295.13   1
   0   3   123556.99  299.57  -2
   3   0  -123556.99  299.57   1
   3   0   124151.98  298.32  -2
   0   3  -124151.98  298.32   1
  -3   0   124143.58  289.75  -2
   0  -3  -124143.58  289.75   1
   3   0   124077.78  298.92  -2
   0   3  -124077.78  298.92   1
  -3   0   046717.48  574.22  -2
   0  -3   046717.48  574.22   1
   3   0   048375.26  575.02  -2
   0   3   048375.26  575.02   1
  -3   3   048083.47  572.82  -2
   3  -3   048083.47  572.82   1
   3  -3   048695.86  572.98  -2
  -3   3   048695.86  572.98   1
  -3   0   046969.38  574.05  -2
   0  -3   046969.38  574.05   1
   3   0   047507.37  574.49  -2
   0   3   047507.37  574.49   1
   0   3   046378.08  572.91  -2
   3   0   046378.08  572.91   1
   0  -3   047894.57  573.61  -2
  -3   0   047894.57  573.61   1
   3   0   047805.47  570.05  -2
   0   3   047805.47  570.05   1
  -3   0   047700.97  570.03  -2
   0  -3   047700.97  570.03   1
   3   0   046869.78  573.51  -2
   0   3   046869.78  573.51   1
  -3   0   048482.86  573.66  -2
   0  -3   048482.86  573.66   1
   3   0  -124108.28  288.44  -2
   0   3   124108.28  288.44   1
   3   0  -123810.89  295.13  -2
   0   3   123810.89  295.13   1
  -3   0  -123863.19  299.08  -2
   0  -3   123863.19  299.08   1
  -3   0  -123344.89  296.99  -2
   0  -3   123344.89  296.99   1
   3   0  -124078.08  297.36  -2
   0   3   124078.08  297.36   1
   3  -3  -123908.38  298.23  -2
  -3   3   123908.38  298.23   1
  -3   3  -123685.39  292.66  -2
   3  -3   123685.39  292.66   1
   0  -3  -124051.78  298.56  -2
  -3   0   124051.78  298.56   1
   0   3  -123581.09  293.28  -2
   3   0   123581.09  293.28   1
   3   0  -123768.19  288.30  -2
   0   3   123768.19  288.30   1
  -3   0  -123964.48  296.79  -2
   0  -3   123964.48  296.79   1
  -3   0  -123525.29  296.95  -2
   0  -3   123525.29  296.95   1
   3   0  -2 3881.94   60.55  -2
   0   3   2 3881.94   60.55   1
   3   0  -2 3780.43   60.02  -2
   0   3   2 3780.43   60.02   1
  -3   0  -2 3993.27   66.31  -2
   0  -3   2 3993.27   66.31   1
  -3   0  -2 3709.48   63.22  -2
   0  -3   2 3709.48   63.22   1
   3   0  -2 3707.28   62.96  -2
   0   3   2 3707.28   62.96   1
  -3   3  -2 3802.53   56.72  -2
   3  -3   2 3802.53   56.72   1
   3  -3  -2 3954.04   65.88  -2
  -3   3   2 3954.04   65.88   1
   0   3  -2 3977.99   64.72  -2
   3   0   2 3977.99   64.72   1
  -3   3  -2 3828.34   62.14  -2
   3  -3   2 3828.34   62.14   1
   0  -3  -2 3868.68   65.87  -2
  -3   0   2 3868.68   65.87   1
  -3   0  -2 3894.06   65.75  -2
   0  -3   2 3894.06   65.75   1
  -3   3  -2 3813.36   56.96  -2
   3  -3   2 3813.36   56.96   1
  -3   0  -2 3703.17   64.31  -2
   0  -3   2 3703.17   64.31   1
   3   0  -310052.41  140.45  -2
   0   3   310052.41  140.45   1
  -3   0  -310151.91  131.13  -2
   0  -3   310151.91  131.13   1
   3   0  -310136.61  139.28  -2
   0   3   310136.61  139.28   1
  -3   0  -310145.71  138.53  -2
   0  -3   310145.71  138.53   1
   3  -3  -3 9936.47  142.81  -2
  -3   3   3 9936.47  142.81   1
  -3   3  -310228.31  128.64  -2
   3  -3   310228.31  128.64   1
   0   3  -310096.21  142.97  -2
   3   0   310096.21  142.97   1
  -3   3  -310411.51  139.91  -2
   3  -3   310411.51  139.91   1
   0  -3  -310067.21  143.73  -2
  -3   0   310067.21  143.73   1
  -3   0  -310236.51  144.72  -2
   0  -3   310236.51  144.72   1
  -3   0  -310189.01  138.45  -2
   0  -3   310189.01  138.45   1
  -3   3  -310130.91  132.57  -2
   3  -3   310130.91  132.57   1
  -3   0  -3 9881.50  142.42  -2
   0  -3   3 9881.50  142.42   1
   3   0  -426685.26  332.04  -2
   0   3   426685.26  332.04   1
  -3   0  -425723.07  321.82  -2
   0  -3   425723.07  321.82   1
   3   0  -426179.96  326.06  -2
   0   3   426179.96  326.06   1
  -3   3  -425974.67  311.59  -2
   3  -3   425974.67  311.59   1
   3  -3  -426235.86  331.20  -2
  -3   3   426235.86  331.20   1
   0   3  -426762.16  333.41  -2
   3   0   426762.16  333.41   1
   0  -3  -425702.47  332.10  -2
  -3   0   425702.47  332.10   1
  -3   3  -425952.77  329.21  -2
   3  -3   425952.77  329.21   1
   0  -3  -425775.27  332.23  -2
  -3   0   425775.27  332.23   1
  -3   0  -425960.17  334.41  -2
   0  -3   425960.17  334.41   1
  -3   0  -426224.66  325.03  -2
   0  -3   426224.66  325.03   1
  -3   3  -425140.27  320.07  -2
   3  -3   425140.27  320.07   1
  -3   3  -515128.86  203.93  -2
   3  -3   515128.86  203.93   1
   3  -3  -514898.67  205.07  -2
  -3   3   514898.67  205.07   1
   3   0  -515221.56  199.68  -2
   0   3   515221.56  199.68   1
   0   3  -514858.07  185.39  -2
   3   0   514858.07  185.39   1
   3  -3  -515045.76  205.07  -2
  -3   3   515045.76  205.07   1
  -3   3  -515214.06  204.95  -2
   3  -3   515214.06  204.95   1
   0  -3  -514489.57  207.52  -2
  -3   0   514489.57  207.52   1
   3  -3  -514802.37  203.98  -2
  -3   3   514802.37  203.98   1
   0   3  -515419.26  209.58  -2
   3   0   515419.26  209.58   1
   0  -3  -515059.96  206.39  -2
  -3   0   515059.96  206.39   1
  -3   0  -515010.66  197.99  -2
   0  -3   515010.66  197.99   1
  -3   0  -514735.97  208.99  -2
   0  -3   514735.97  208.99   1
   3   0  -515343.56  208.75  -2
   0   3   515343.56  208.75   1
  -3   0  -514736.37  199.04  -2
   0  -3   514736.37  199.04   1
   3  -3  -6 1010.12   35.74  -2
  -3   3   6 1010.12   35.74   1
  -3   3  -6 1104.50   36.76  -2
   3  -3   6 1104.50   36.76   1
   3   0  -6 1001.58   30.61  -2
   0   3   6 1001.58   30.61   1
   0   3  -6 1035.14   21.50  -2
   3   0   6 1035.14   21.50   1
   3  -3  -6  994.23   34.09  -2
  -3   3   6  994.23   34.09   1
   0  -3  -6  964.37   38.26  -2
  -3   0   6  964.37   38.26   1
  -3   3  -6 1057.96   36.79  -2
   3  -3   6 1057.96   36.79   1
   3  -3  -6 1039.83   36.36  -2
  -3   3   6 1039.83   36.36   1
   0  -3  -6 1091.53   36.19  -2
  -3   0   6 1091.53   36.19   1
  -3   0  -6 1028.77   29.61  -2
   0  -3   6 1028.77   29.61   1
  -3   3  -6 1105.89   36.48  -2
   3  -3   6 1105.89   36.48   1
  -3   0  -6 1032.57   37.47  -2
   0  -3   6 1032.57   37.47   1
   3   0  -6 1084.79   22.01  -2
   0   3   6 1084.79   22.01   1
   0   3  -6 1044.27   38.20  -2
   3   0   6 1044.27   38.20   1
  -3   0  -6  994.33   32.54  -2
   0  -3   6  994.33   32.54   1
   3   0  -6 1027.74   37.95  -2
   0   3   6 1027.74   37.95   1
   3  -3  -6 1098.14   38.67  -2
  -3   3   6 1098.14   38.67   1
   3  -3  -7  132.32   22.35  -2
  -3   3   7  132.32   22.35   1
  -3   3  -7  151.18   21.85  -2
   3  -3   7  151.18   21.85   1
   3  -3  -7  144.60   23.19  -2
  -3   3   7  144.60   23.19   1
   0  -3  -7  129.77   17.66  -2
  -3   0   7  129.77   17.66   1
   0   3  -7  174.98    9.84  -2
   3   0   7  174.98    9.84   1
   3  -3  -7  204.10   19.90  -2
  -3   3   7  204.10   19.90   1
   3   0  -7  145.01   15.53  -2
   0   3   7  145.01   15.53   1
   0  -3  -7  151.38   25.76  -2
  -3   0   7  151.38   25.76   1
   3  -3  -7  136.26   22.03  -2
  -3   3   7  136.26   22.03   1
   0  -3  -7  172.58   20.13  -2
  -3   0   7  172.58   20.13   1
  -3   0  -7  120.51   12.56  -2
   0  -3   7  120.51   12.56   1
   3   0  -7  157.77   10.77  -2
   0   3   7  157.77   10.77   1
  -3   3  -7  159.58   19.49  -2
   3  -3   7  159.58   19.49   1
  -3   0  -7  153.99   20.59  -2
   0  -3   7  153.99   20.59   1
   0   3  -7  155.10   19.36  -2
   3   0   7  155.10   19.36   1
   3   0  -7  175.61   22.04  -2
   0   3   7  175.61   22.04   1
  -3   0  -7  135.22   17.59  -2
   0  -3   7  135.22   17.59   1
  -3   3  -7  128.08   21.73  -2
   3  -3   7  128.08   21.73   1
  -3   3  -8  745.71   36.57  -2
   3  -3   8  745.71   36.57   1
   3  -3  -8  724.73   36.66  -2
  -3   3   8  724.73   36.66   1
   0  -3  -8  723.38   26.11  -2
  -3   0   8  723.38   26.11   1
   0   3  -8  738.91   19.00  -2
   3   0   8  738.91   19.00   1
  -3   3  -8  740.35   16.67  -2
   3  -3   8  740.35   16.67   1
   3   0  -8  710.09   28.10  -2
   0   3   8  710.09   28.10   1
   3  -3  -8  758.34   32.09  -2
  -3   3   8  758.34   32.09   1
  -3   3  -8  713.66   17.88  -2
   3  -3   8  713.66   17.88   1
   0  -3  -8  682.96   37.94  -2
  -3   0   8  682.96   37.94   1
   3  -3  -8  675.15   35.30  -2
  -3   3   8  675.15   35.30   1
   0  -3  -8  744.90   32.63  -2
  -3   0   8  744.90   32.63   1
  -3   0  -8  722.96   26.74  -2
   0  -3   8  722.96   26.74   1
   3   0  -8  715.42   22.37  -2
   0   3   8  715.42   22.37   1
  -3   0  -8  767.10   35.90  -2
   0  -3   8  767.10   35.90   1
  -3   3  -8  750.43   33.10  -2
   3  -3   8  750.43   33.10   1
   0   3  -8  693.08   35.71  -2
   3   0   8  693.08   35.71   1
   0  -3  -8  711.03   32.92  -2
  -3   0   8  711.03   32.92   1
  -3   0  -8  729.18   32.63  -2
   0  -3   8  729.18   32.63   1
  -3   3  -8  739.72   35.77  -2
   3  -3   8  739.72   35.77   1
   3  -3  -8  724.88   35.12  -2
  -3   3   8  724.88   35.12   1
   3   0  -8  758.38   38.63  -2
   0   3   8  758.38   38.63   1
  -3   3  -924685.88  339.86  -2
   3  -3   924685.88  339.86   1
   3  -3  -924753.98  340.50  -2
  -3   3   924753.98  340.50   1
   0  -3  -924362.98  313.39  -2
  -3   0   924362.98  313.39   1
  -3   3  -924260.88  297.32  -2
   3  -3   924260.88  297.32   1
   0   3  -924385.18  300.53  -2
   3   0   924385.18  300.53   1
   3   0  -924809.68  319.72  -2
   0   3   924809.68  319.72   1
  -3   3  -924677.28  300.99  -2
   3  -3   924677.28  300.99   1
   3  -3  -925150.77  329.10  -2
  -3   3   925150.77  329.10   1
   3  -3  -924241.28  336.25  -2
  -3   3   924241.28  336.25   1
   0  -3  -923708.59  340.86  -2
  -3   0   923708.59  340.86   1
  -3   0  -924837.98  320.52  -2
   0  -3   924837.98  320.52   1
   0  -3  -924818.08  332.61  -2
  -3   0   924818.08  332.61   1
  -3   0  -924758.08  338.98  -2
   0  -3   924758.08  338.98   1
  -3   3  -924616.18  333.44  -2
   3  -3   924616.18  333.44   1
   3   0  -924744.18  310.09  -2
   0   3   924744.18  310.09   1
   0  -3  -924380.58  338.38  -2
  -3   0   924380.58  338.38   1
  -3   3  -924186.08  337.99  -2
   3  -3   924186.08  337.99   1
  -3   0  -924644.58  334.56  -2
   0  -3   924644.58  334.56   1
   0  -3 -10 7034.85  111.00  -2
  -3   0  10 7034.85  111.00   1
   0   3 -10 7190.03   99.60  -2
   3   0  10 7190.03   99.60   1
   3   0 -10 7291.33  117.00  -2
   0   3  10 7291.33  117.00   1
   3  -3 -10 7147.50  124.22  -2
  -3   3  10 7147.50  124.22   1
  -3   3 -10 7111.58  100.59  -2
   3  -3  10 7111.58  100.59   1
   3  -3 -10 7203.33  133.02  -2
  -3   3  10 7203.33  133.02   1
   0  -3 -10 7338.57  138.37  -2
  -3   0  10 7338.57  138.37   1
   0  -3 -10 7224.40  127.89  -2
  -3   0  10 7224.40  127.89   1
  -3   0 -10 7211.49  117.34  -2
   0  -3  10 7211.49  117.34   1
   3   0 -10 7194.48  110.05  -2
   0   3  10 7194.48  110.05   1
  -3   3 -10 7187.60  128.55  -2
   3  -3  10 7187.60  128.55   1
  -3   0 -10 7364.50  131.68  -2
   0  -3  10 7364.50  131.68   1
   0  -3 -11 2365.86   52.69  -2
  -3   0  11 2365.86   52.69   1
   0   3 -11 2361.16   43.41  -2
   3   0  11 2361.16   43.41   1
   0  -3 -11 2417.38   65.59  -2
  -3   0  11 2417.38   65.59   1
   3  -3 -11 2348.34   62.54  -2
  -3   3  11 2348.34   62.54   1
   3   0 -11 2418.35   57.05  -2
   0   3  11 2418.35   57.05   1
   3  -3 -11 2412.95   71.11  -2
  -3   3  11 2412.95   71.11   1
  -3   0 -11 2365.99   57.34  -2
   0  -3  11 2365.99   57.34   1
   3   0 -11 2381.08   52.65  -2
   0   3  11 2381.08   52.65   1
   0  -3 -11 2175.47   72.06  -2
  -3   0  11 2175.47   72.06   1
   0   3 -12  115.71   11.85  -2
   3   0  12  115.71   11.85   1
   3   0 -12  124.08   17.88  -2
   0   3  12  124.08   17.88   1
   3  -3 -12  135.49   20.81  -2
  -3   3  12  135.49   20.81   1
   0  -3 -12  114.33   31.03  -2
  -3   0  12  114.33   31.03   1
   3  -3 -12  105.72   30.56  -2
  -3   3  12  105.72   30.56   1
  -3   0 -12  118.09   16.27  -2
   0  -3  12  118.09   16.27   1
   0   3 -12  141.46   19.73  -2
   3   0  12  141.46   19.73   1
   3   0 -12  144.71   17.39  -2
   0   3  12  144.71   17.39   1
   0  -3 -12  106.96   16.08  -2
  -3   0  12  106.96   16.08   1
   0  -3 -13 6644.01  110.88  -2
  -3   0  13 6644.01  110.88   1
   0   3 -13 6634.38   99.80  -2
   3   0  13 6634.38   99.80   1
  -3   3 -13 6854.28   97.49  -2
   3  -3  13 6854.28   97.49   1
   3   0 -13 6915.24  118.12  -2
   0   3  13 6915.24  118.12   1
   3  -3 -13 6694.26  140.95  -2
  -3   3  13 6694.26  140.95   1
  -3   0 -13 6934.49  120.52  -2
   0  -3  13 6934.49  120.52   1
   0   3 -13 6796.51  121.36  -2
   3   0  13 6796.51  121.36   1
   3   0 -13 6930.91  115.88  -2
   0   3  13 6930.91  115.88   1
   0  -3 -13 6901.64  145.67  -2
  -3   0  13 6901.64  145.67   1
   0  -3 -14 1150.08   38.34  -2
  -3   0  14 1150.08   38.34   1
   3   0 -14 1164.74   41.75  -2
   0   3  14 1164.74   41.75   1
  -3   0 -14 1241.51   44.15  -2
   0  -3  14 1241.51   44.15   1
  -3   3 -14 1280.86   30.23  -2
   3  -3  14 1280.86   30.23   1
   0   3 -14 1233.61   31.69  -2
   3   0  14 1233.61   31.69   1
   3  -3 -14 1165.01   57.84  -2
  -3   3  14 1165.01   57.84   1
   3   0 -14 1245.31   42.68  -2
   0   3  14 1245.31   42.68   1
   0   3 -14 1154.42   44.17  -2
   3   0  14 1154.42   44.17   1
   3   0 -14 1226.04   57.36  -2
   0   3  14 1226.04   57.36   1
   0  -3 -14 1111.72   59.13  -2
  -3   0  14 1111.72   59.13   1
   0  -3 -15 1079.52   37.29  -2
  -3   0  15 1079.52   37.29   1
  -3   3 -15 1091.71   28.99  -2
   3  -3  15 1091.71   28.99   1
   3   0 -15 1101.10   41.20  -2
   0   3  15 1101.10   41.20   1
  -3   0 -15 1082.63   43.91  -2
   0  -3  15 1082.63   43.91   1
   0   3 -15 1088.36   30.73  -2
   3   0  15 1088.36   30.73   1
   3  -3 -15 1013.80   56.63  -2
  -3   3  15 1013.80   56.63   1
   3   0 -15 1047.24   40.98  -2
   0   3  15 1047.24   40.98   1
   0  -3 -15 1093.44   59.79  -2
  -3   0  15 1093.44   59.79   1
   3   0 -15 1149.37   58.46  -2
   0   3  15 1149.37   58.46   1
   0  -3 -16  539.37   28.58  -2
  -3   0  16  539.37   28.58   1
   3   0 -16  576.71   33.05  -2
   0   3  16  576.71   33.05   1
  -3   0 -16  530.39   33.53  -2
   0  -3  16  530.39   33.53   1
  -3   3 -16  547.36   21.48  -2
   3  -3  16  547.36   21.48   1
   0   3 -16  541.74   22.71  -2
   3   0  16  541.74   22.71   1
   3   0 -16  556.80   31.99  -2
   0   3  16  556.80   31.99   1
   3  -3 -16  604.28   49.84  -2
  -3   3  16  604.28   49.84   1
   0  -3 -16  574.95   51.36  -2
  -3   0  16  574.95   51.36   1
   3   0 -16  573.57   46.42  -2
   0   3  16  573.57   46.42   1
  -3   0 -17 1555.22   78.82  -2
   0  -3  17 1555.22   78.82   1
   3   0 -17 1504.21   70.56  -2
   0   3  17 1504.21   70.56   1
   3  -3 -17 1552.19   73.81  -2
  -3   3  17 1552.19   73.81   1
   0  -3 -17 1569.35   75.27  -2
  -3   0  17 1569.35   75.27   1
   0  -3 -17 1561.62   46.95  -2
  -3   0  17 1561.62   46.95   1
  -3   0 -18  597.26   57.79  -2
   0  -3  18  597.26   57.79   1
   3   0 -18  563.50   50.68  -2
   0   3  18  563.50   50.68   1
   0  -3 -18  524.33   54.01  -2
  -3   0  18  524.33   54.01   1
   3  -3 -18  478.66   48.76  -2
  -3   3  18  478.66   48.76   1
   0  -3 -18  529.72   30.46  -2
  -3   0  18  529.72   30.46   1
   3   0 -19   56.03   37.12  -2
   0   3  19   56.03   37.12   1
  -3   0 -19   14.74   41.74  -2
   0  -3  19   14.74   41.74   1
   3  -3 -19   37.50   38.87  -2
  -3   3  19   37.50   38.87   1
   0  -3 -19    8.84   37.97  -2
  -3   0  19    8.84   37.97   1
  -3   0 -19   56.65   23.59  -2
   0  -3  19   56.65   23.59   1
   0  -3 -20  108.02   46.69  -2
  -3   0  20  108.02   46.69   1
   3   0 -20  177.06   41.48  -2
   0   3  20  177.06   41.48   1
   3  -3 -20   77.40   38.72  -2
  -3   3  20   77.40   38.72   1
  -3   0 -20  154.76   28.45  -2
   0  -3  20  154.76   28.45   1
   0  -3 -21 1156.94   74.75  -2
  -3   0  21 1156.94   74.75   1
   3  -3 -21 1325.32   78.42  -2
  -3   3  21 1325.32   78.42   1
   3   0 -21 1238.42   74.34  -2
   0   3  21 1238.42   74.34   1
  -3   0 -21 1257.84   81.42  -2
   0  -3  21 1257.84   81.42   1
   3   0 -22  419.16   51.46  -2
   0   3  22  419.16   51.46   1
   3  -3 -22  394.69   55.15  -2
  -3   3  22  394.69   55.15   1
  -3   0 -22  402.02   58.21  -2
   0  -3  22  402.02   58.21   1
   0  -3 -22  530.44   59.02  -2
  -3   0  22  530.44   59.02   1
  -3   0 -23  359.86   57.74  -2
   0  -3  23  359.86   57.74   1
   0  -3 -23  432.54   60.78  -2
  -3   0  23  432.54   60.78   1
   3   0 -23  369.95   52.24  -2
   0   3  23  369.95   52.24   1
   3  -3 -23  382.54   52.70  -2
  -3   3  23  382.54   52.70   1
   0   3 -23  391.86   54.14  -2
   3   0  23  391.86   54.14   1
   3   0 -24   42.43   40.66  -2
   0   3  24   42.43   40.66   1
   0  -3 -24   20.25   43.10  -2
  -3   0  24   20.25   43.10   1
  -3   0 -24  104.54   52.80  -2
   0  -3  24  104.54   52.80   1
   3  -3 -24  -11.08   41.72  -2
  -3   3  24  -11.08   41.72   1
   0   3 -24  -38.16   44.69  -2
   3   0  24  -38.16   44.69   1
  -3   3 -24   19.33   46.36  -2
   3  -3  24   19.33   46.36   1
   0  -3 -25  -55.92   42.63  -2
  -3   0  25  -55.92   42.63   1
   3   0 -25   59.20   42.18  -2
   0   3  25   59.20   42.18   1
   3  -3 -25   57.78   48.33  -2
  -3   3  25   57.78   48.33   1
  -3   0 -25  -41.44   49.94  -2
   0  -3  25  -41.44   49.94   1
  -3   3 -25   40.29   40.18  -2
   3  -3  25   40.29   40.18   1
   0   3 -25 -108.57   45.11  -2
   3   0  25 -108.57   45.11   1
   3   0 -26    8.01   44.73  -2
   0   3  26    8.01   44.73   1
   3  -3 -26  104.36   53.89  -2
  -3   3  26  104.36   53.89   1
   0  -3 -26  108.28   48.39  -2
  -3   0  26  108.28   48.39   1
  -3   0 -26  150.62   53.52  -2
   0  -3  26  150.62   53.52   1
   0   3 -26  189.73   57.23  -2
   3   0  26  189.73   57.23   1
  -3   3 -26  137.22   53.94  -2
   3  -3  26  137.22   53.94   1
   3   0 -27  117.79   50.90  -2
   0   3  27  117.79   50.90   1
  -1  -3  26  -27.15   50.04  -2
  -3  -1 -26  -27.15   50.04   1
   3  -4  26   74.92   48.28  -2
  -4   3 -26   74.92   48.28   1
   3  -4  25  104.62   46.13  -2
  -4   3 -25  104.62   46.13   1
  -1  -3  25   77.80   50.19  -2
  -3  -1 -25   77.80   50.19   1
  -1  -3  24    2.94   37.98  -2
  -3  -1 -24    2.94   37.98   1
   3  -4  24   43.11   46.21  -2
  -4   3 -24   43.11   46.21   1
   3  -4  23   62.19   37.46  -2
  -4   3 -23   62.19   37.46   1
  -1  -3  23  145.65   49.74  -2
  -3  -1 -23  145.65   49.74   1
  -3   4  23   79.47   31.63  -2
   4  -3 -23   79.47   31.63   1
   3  -4  22  107.58   46.70  -2
  -4   3 -22  107.58   46.70   1
  -1  -3  22   45.73   43.95  -2
  -3  -1 -22   45.73   43.95   1
   1   3  22  150.40   32.50  -2
   3   1 -22  150.40   32.50   1
  -3   4  22   72.13   31.07  -2
   4  -3 -22   72.13   31.07   1
   3  -4  21  302.70   48.64  -2
  -4   3 -21  302.70   48.64   1
  -1  -3  21  263.55   48.02  -2
  -3  -1 -21  263.55   48.02   1
   4  -1  21  274.17   50.43  -2
  -1   4 -21  274.17   50.43   1
   1   3  21  285.16   36.27  -2
   3   1 -21  285.16   36.27   1
  -4   1  21  256.71   34.09  -2
   1  -4 -21  256.71   34.09   1
  -3   4  21  261.67   37.44  -2
   4  -3 -21  261.67   37.44   1
  -1  -3  20  367.54   57.43  -2
  -3  -1 -20  367.54   57.43   1
   3  -4  20  276.79   52.51  -2
  -4   3 -20  276.79   52.51   1
   4  -1  20  262.95   46.52  -2
  -1   4 -20  262.95   46.52   1
   1   3  20  285.18   35.77  -2
   3   1 -20  285.18   35.77   1
  -4   1  20  292.65   36.34  -2
   1  -4 -20  292.65   36.34   1
  -3   4  20  284.88   38.77  -2
   4  -3 -20  284.88   38.77   1
   4  -1  19 1642.91   55.29  -2
  -1   4 -19 1642.91   55.29   1
   4  -1  19 1632.82   80.80  -2
  -1   4 -19 1632.82   80.80   1
  -1  -3  19 1552.25   81.31  -2
  -3  -1 -19 1552.25   81.31   1
   3  -4  19 1542.88   82.42  -2
  -4   3 -19 1542.88   82.42   1
   1   3  19 1590.63   66.13  -2
   3   1 -19 1590.63   66.13   1
  -3   4  19 1747.98   71.24  -2
   4  -3 -19 1747.98   71.24   1
  -4   1  19 1570.41   64.02  -2
   1  -4 -19 1570.41   64.02   1
  -1  -3  19 1584.59   52.42  -2
  -3  -1 -19 1584.59   52.42   1
  -1  -3  18  532.41   55.56  -2
  -3  -1 -18  532.41   55.56   1
   3  -4  18  439.83   50.82  -2
  -4   3 -18  439.83   50.82   1
   4  -1  18  453.26   31.71  -2
  -1   4 -18  453.26   31.71   1
  -4   1  18  428.07   49.21  -2
   1  -4 -18  428.07   49.21   1
   4  -1  18  428.96   48.81  -2
  -1   4 -18  428.96   48.81   1
   1   3  18  474.21   40.31  -2
   3   1 -18  474.21   40.31   1
  -1  -3  18  495.82   30.70  -2
  -3  -1 -18  495.82   30.70   1
  -4   1  18  477.59   39.03  -2
   1  -4 -18  477.59   39.03   1
  -3   4  18  485.87   43.13  -2
   4  -3 -18  485.87   43.13   1
   4  -1  17 1363.92   68.09  -2
  -1   4 -17 1363.92   68.09   1
   3  -4  17 1434.25   73.92  -2
  -4   3 -17 1434.25   73.92   1
  -1  -3  17 1404.15   73.24  -2
  -3  -1 -17 1404.15   73.24   1
   4  -1  17 1319.66   47.69  -2
  -1   4 -17 1319.66   47.69   1
  -1  -3  17 1282.04   70.37  -2
  -3  -1 -17 1282.04   70.37   1
  -4   1  17 1346.40   72.18  -2
   1  -4 -17 1346.40   72.18   1
  -4   1  17 1372.75   72.26  -2
   1  -4 -17 1372.75   72.26   1
   1   3  17 1330.37   58.35  -2
   3   1 -17 1330.37   58.35   1
  -1  -3  17 1346.51   45.92  -2
  -3  -1 -17 1346.51   45.92   1
   3  -4  17 1279.92   35.07  -2
  -4   3 -17 1279.92   35.07   1
  -3   4  17 1386.18   61.33  -2
   4  -3 -17 1386.18   61.33   1
  -4   1  17 1270.26   55.94  -2
   1  -4 -17 1270.26   55.94   1
   4  -1  16 1565.67   69.57  -2
  -1   4 -16 1565.67   69.57   1
   3  -4  16 1553.71   75.51  -2
  -4   3 -16 1553.71   75.51   1
  -4   1  16 1572.93   76.67  -2
   1  -4 -16 1572.93   76.67   1
  -1  -3  16 1686.14   77.86  -2
  -3  -1 -16 1686.14   77.86   1
   4  -1  16 1498.36   49.61  -2
  -1   4 -16 1498.36   49.61   1
  -4   1  16 1598.81   76.09  -2
   1  -4 -16 1598.81   76.09   1
  -1  -3  16 1503.04   73.34  -2
  -3  -1 -16 1503.04   73.34   1
   3  -4  16 1500.90   37.15  -2
  -4   3 -16 1500.90   37.15   1
  -3   4  16 1583.68   63.97  -2
   4  -3 -16 1583.68   63.97   1
   1   3  16 1481.16   59.82  -2
   3   1 -16 1481.16   59.82   1
  -4   1  16 1585.44   59.69  -2
   1  -4 -16 1585.44   59.69   1
  -1  -3  16 1606.19   48.67  -2
  -3  -1 -16 1606.19   48.67   1
  -1  -3  15  318.19   39.92  -2
  -3  -1 -15  318.19   39.92   1
   4  -1  15  295.16   36.45  -2
  -1   4 -15  295.16   36.45   1
   3  -4  15  381.00   43.91  -2
  -4   3 -15  381.00   43.91   1
   1   3  15  325.45   32.25  -2
   3   1 -15  325.45   32.25   1
  -1  -3  15  310.96   23.59  -2
  -3  -1 -15  310.96   23.59   1
  -4   1  15  340.69   31.25  -2
   1  -4 -15  340.69   31.25   1
  -3   4  15  318.98   35.23  -2
   4  -3 -15  318.98   35.23   1
   3  -4  15  302.12   16.62  -2
  -4   3 -15  302.12   16.62   1
   4  -1  15  327.58   24.93  -2
  -1   4 -15  327.58   24.93   1
  -4   1  15  370.36   45.76  -2
   1  -4 -15  370.36   45.76   1
  -4   1  15  338.79   43.54  -2
   1  -4 -15  338.79   43.54   1
  -1  -3  15  328.33   43.66  -2
  -3  -1 -15  328.33   43.66   1
  -1  -3  14 1452.76   65.95  -2
  -3  -1 -14 1452.76   65.95   1
  -4   1  14 1426.32   66.69  -2
   1  -4 -14 1426.32   66.69   1
  -4   1  14 1354.88   53.18  -2
   1  -4 -14 1354.88   53.18   1
  -1  -3  14 1376.36   42.47  -2
  -3  -1 -14 1376.36   42.47   1
   3  -4  14 1459.35   56.91  -2
  -4   3 -14 1459.35   56.91   1
   3  -4  14 1315.99   31.57  -2
  -4   3 -14 1315.99   31.57   1
   1   3  14 1371.00   53.78  -2
   3   1 -14 1371.00   53.78   1
  -3   4  14 1367.45   56.14  -2
   4  -3 -14 1367.45   56.14   1
   4  -1  14 1341.20   43.95  -2
  -1   4 -14 1341.20   43.95   1
  -4   1  14 1326.37   63.18  -2
   1  -4 -14 1326.37   63.18   1
   4  -1  14 1398.57   60.65  -2
  -1   4 -14 1398.57   60.65   1
   3  -4  14 1450.74   66.62  -2
  -4   3 -14 1450.74   66.62   1
  -1  -3  14 1314.72   65.84  -2
  -3  -1 -14 1314.72   65.84   1
  -1  -3  13  866.58   32.84  -2
  -3  -1 -13  866.58   32.84   1
  -4   1  13  861.36   43.10  -2
   1  -4 -13  861.36   43.10   1
   4  -1  13  872.59   48.60  -2
  -1   4 -13  872.59   48.60   1
  -4   1  13  919.38   53.43  -2
   1  -4 -13  919.38   53.43   1
   3  -4  13  855.01   51.34  -2
  -4   3 -13  855.01   51.34   1
  -1  -3  13  890.88   54.34  -2
  -3  -1 -13  890.88   54.34   1
   3  -4  13  829.55   22.77  -2
  -4   3 -13  829.55   22.77   1
   1   3  13  852.59   43.24  -2
   3   1 -13  852.59   43.24   1
  -3   4  13  927.77   45.58  -2
   4  -3 -13  927.77   45.58   1
   4  -1  13  856.95   34.33  -2
  -1   4 -13  856.95   34.33   1
   3  -4  13  814.17   42.92  -2
  -4   3 -13  814.17   42.92   1
  -4   1  13  884.71   52.46  -2
   1  -4 -13  884.71   52.46   1
  -1  -3  13  919.14   52.16  -2
  -3  -1 -13  919.14   52.16   1
  -1  -3  12 2889.42   61.29  -2
  -3  -1 -12 2889.42   61.29   1
  -4   1  12 2827.97   74.34  -2
   1  -4 -12 2827.97   74.34   1
  -4   1  12 2785.28   85.79  -2
   1  -4 -12 2785.28   85.79   1
  -1  -3  12 2974.53   88.32  -2
  -3  -1 -12 2974.53   88.32   1
   3  -4  12 2792.16   84.01  -2
  -4   3 -12 2792.16   84.01   1
   4  -1  12 2748.95   79.62  -2
  -1   4 -12 2748.95   79.62   1
   1   3  12 2865.04   74.63  -2
   3   1 -12 2865.04   74.63   1
   3  -4  12 2841.39   46.58  -2
  -4   3 -12 2841.39   46.58   1
  -3   4  12 2873.34   77.75  -2
   4  -3 -12 2873.34   77.75   1
   4  -1  12 2822.05   62.89  -2
  -1   4 -12 2822.05   62.89   1
   3  -4  12 2815.14   76.07  -2
  -4   3 -12 2815.14   76.07   1
  -1  -3  12 2903.52   85.01  -2
  -3  -1 -12 2903.52   85.01   1
  -4   1  12 2756.23   85.47  -2
   1  -4 -12 2756.23   85.47   1
  -1  -3  11 4590.41   81.81  -2
  -3  -1 -11 4590.41   81.81   1
  -4   1  11 4657.47   95.78  -2
   1  -4 -11 4657.47   95.78   1
  -4   1  11 4483.31  108.32  -2
   1  -4 -11 4483.31  108.32   1
   4  -1  11 4646.03  101.86  -2
  -1   4 -11 4646.03  101.86   1
  -1  -3  11 4830.64  112.50  -2
  -3  -1 -11 4830.64  112.50   1
   3  -4  11 4667.20  108.78  -2
  -4   3 -11 4667.20  108.78   1
  -3   4  11 4702.81  100.99  -2
   4  -3 -11 4702.81  100.99   1
   1   3  11 4522.34   95.79  -2
   3   1 -11 4522.34   95.79   1
   3  -4  11 4648.81   65.61  -2
  -4   3 -11 4648.81   65.61   1
   4  -1  11 4498.41   84.15  -2
  -1   4 -11 4498.41   84.15   1
   3  -4  11 4709.48   98.55  -2
  -4   3 -11 4709.48   98.55   1
  -4   1  11 4885.32  113.34  -2
   1  -4 -11 4885.32  113.34   1
  -1  -3  11 4813.87  110.63  -2
  -3  -1 -11 4813.87  110.63   1
  -4   1  10 3646.86   81.00  -2
   1  -4 -10 3646.86   81.00   1
   3  -4  10 3888.77   91.67  -2
  -4   3 -10 3888.77   91.67   1
  -4   1  10 3600.07   90.74  -2
   1  -4 -10 3600.07   90.74   1
  -1  -3  10 3743.74   93.49  -2
  -3  -1 -10 3743.74   93.49   1
   4  -1  10 3725.90   84.99  -2
  -1   4 -10 3725.90   84.99   1
   1   3  10 3707.59   81.92  -2
   3   1 -10 3707.59   81.92   1
  -3   4  10 3654.30   85.57  -2
   4  -3 -10 3654.30   85.57   1
   4  -1  10 3570.95   70.06  -2
  -1   4 -10 3570.95   70.06   1
   3  -4  10 3714.42   82.74  -2
  -4   3 -10 3714.42   82.74   1
  -1  -3  10 3689.47   69.72  -2
  -3  -1 -10 3689.47   69.72   1
  -1  -3  10 3601.45   88.76  -2
  -3  -1 -10 3601.45   88.76   1
  -4   1  10 3548.47   90.39  -2
   1  -4 -10 3548.47   90.39   1
  -4   1   9 5258.88   94.69  -2
   1  -4  -9 5258.88   94.69   1
  -1  -3   9 5258.20   79.42  -2
  -3  -1  -9 5258.20   79.42   1
   4  -1   9 5153.65  100.85  -2
  -1   4  -9 5153.65  100.85   1
   3  -4   9 5326.08  107.83  -2
  -4   3  -9 5326.08  107.83   1
  -4   1   9 5287.11  109.38  -2
   1  -4  -9 5287.11  109.38   1
  -1  -3   9 5211.19  110.62  -2
  -3  -1  -9 5211.19  110.62   1
  -3   4   9 5228.85  103.92  -2
   4  -3  -9 5228.85  103.92   1
   1   3   9 5196.40   99.99  -2
   3   1  -9 5196.40   99.99   1
   4  -1   9 5060.53   87.43  -2
  -1   4  -9 5060.53   87.43   1
   3  -4   9 5113.93  100.34  -2
  -4   3  -9 5113.93  100.34   1
  -1  -3   9 5238.87   85.74  -2
  -3  -1  -9 5238.87   85.74   1
  -4   1   9 5094.73  106.35  -2
   1  -4  -9 5094.73  106.35   1
  -1  -3   9 5020.42  106.96  -2
  -3  -1  -9 5020.42  106.96   1
  -4   1   8 7849.81  135.20  -2
   1  -4  -8 7849.81  135.20   1
  -1  -3   8 7391.14  132.35  -2
  -3  -1  -8 7391.14  132.35   1
  -1  -3   8 7602.56  106.95  -2
  -3  -1  -8 7602.56  106.95   1
  -4   1   8 7672.95  122.89  -2
   1  -4  -8 7672.95  122.89   1
   4  -1   8 7623.54  134.64  -2
  -1   4  -8 7623.54  134.64   1
  -3   4   8 7870.41  132.91  -2
   4  -3  -8 7870.41  132.91   1
  -3   4   8 7694.98  131.53  -2
   4  -3  -8 7694.98  131.53   1
   1   3   8 7449.00  127.50  -2
   3   1  -8 7449.00  127.50   1
  -1  -3   8 7543.58  111.65  -2
  -3  -1  -8 7543.58  111.65   1
   3  -4   8 7548.45  126.80  -2
  -4   3  -8 7548.45  126.80   1
   4  -1   8 7575.46  115.52  -2
  -1   4  -8 7575.46  115.52   1
   4  -1   8 7684.64  127.09  -2
  -1   4  -8 7684.64  127.09   1
   3  -4   8 7688.84  133.50  -2
  -4   3  -8 7688.84  133.50   1
  -4   1   8 7407.79  134.36  -2
   1  -4  -8 7407.79  134.36   1
  -1  -3   8 7634.56  136.87  -2
  -3  -1  -8 7634.56  136.87   1
  -3   4   7 4776.85   64.07  -2
   4  -3  -7 4776.85   64.07   1
  -1  -3   7 4664.20   91.90  -2
  -3  -1  -7 4664.20   91.90   1
  -3   4   7 4953.67   92.31  -2
   4  -3  -7 4953.67   92.31   1
  -1  -3   7 4661.09   71.83  -2
  -3  -1  -7 4661.09   71.83   1
  -4   1   7 4711.65   85.83  -2
   1  -4  -7 4711.65   85.83   1
   1   3   7 4620.28   89.70  -2
   3   1  -7 4620.28   89.70   1
  -3   4   7 4627.02   92.61  -2
   4  -3  -7 4627.02   92.61   1
   4  -1   7 4760.60   79.39  -2
  -1   4  -7 4760.60   79.39   1
   4  -1   7 4859.15   95.37  -2
  -1   4  -7 4859.15   95.37   1
  -1  -3   7 4678.19   74.27  -2
  -3  -1  -7 4678.19   74.27   1
   3  -4   7 4635.04   88.54  -2
  -4   3  -7 4635.04   88.54   1
  -4   1   7 4634.41   93.52  -2
   1  -4  -7 4634.41   93.52   1
  -1  -3   7 4794.59   96.02  -2
  -3  -1  -7 4794.59   96.02   1
   3  -4   7 4734.73   93.17  -2
  -4   3  -7 4734.73   93.17   1
   4  -1   7 4806.57   86.81  -2
  -1   4  -7 4806.57   86.81   1
  -4   1   6  959.86   38.83  -2
   1  -4  -6  959.86   38.83   1
  -1  -3   6 1018.61   39.81  -2
  -3  -1  -6 1018.61   39.81   1
   3  -4   6 1047.01   39.10  -2
  -4   3  -6 1047.01   39.10   1
   4  -1   6 1070.72   33.45  -2
  -1   4  -6 1070.72   33.45   1
   1   3   6 1075.00   32.59  -2
   3   1  -6 1075.00   32.59   1
  -1  -3   6 1056.44   25.55  -2
  -3  -1  -6 1056.44   25.55   1
  -4   1   6 1065.32   34.74  -2
   1  -4  -6 1065.32   34.74   1
  -3   4   6  986.59   35.43  -2
   4  -3  -6  986.59   35.43   1
   1   3   6 1012.13   37.14  -2
   3   1  -6 1012.13   37.14   1
  -3   4   6 1024.27   40.23  -2
   4  -3  -6 1024.27   40.23   1
   4  -1   6  986.89   39.73  -2
  -1   4  -6  986.89   39.73   1
   3  -4   6  957.04   35.66  -2
  -4   3  -6  957.04   35.66   1
  -1  -3   6 1010.02   25.79  -2
  -3  -1  -6 1010.02   25.79   1
   1   3   6 1066.59   38.36  -2
   3   1  -6 1066.59   38.36   1
  -1  -3   5 8377.74  132.79  -2
  -3  -1  -5 8377.74  132.79   1
   4  -1   5 8345.57  121.56  -2
  -1   4  -5 8345.57  121.56   1
  -4   1   5 8245.67  129.81  -2
   1  -4  -5 8245.67  129.81   1
   1   3   5 8606.55  124.28  -2
   3   1  -5 8606.55  124.28   1
  -1  -3   5 8483.41  114.88  -2
  -3  -1  -5 8483.41  114.88   1
  -4   1   5 8329.14  126.55  -2
   1  -4  -5 8329.14  126.55   1
  -3   4   5 8621.76  130.07  -2
   4  -3  -5 8621.76  130.07   1
   3  -4   5 8441.58  130.92  -2
  -4   3  -5 8441.58  130.92   1
  -3   4   5 8312.76  133.37  -2
   4  -3  -5 8312.76  133.37   1
   1   3   5 8243.55  130.00  -2
   3   1  -5 8243.55  130.00   1
   4  -1   5 8391.38  133.78  -2
  -1   4  -5 8391.38  133.78   1
   3  -4   5 8163.12  128.32  -2
  -4   3  -5 8163.12  128.32   1
   1   3   5 8649.69  132.68  -2
   3   1  -5 8649.69  132.68   1
  -3   4   4  592.34   25.04  -2
   4  -3  -4  592.34   25.04   1
   1   3   4  580.35   23.87  -2
   3   1  -4  580.35   23.87   1
  -1  -3   4  620.34   20.81  -2
  -3  -1  -4  620.34   20.81   1
  -3   4   4  576.54   28.09  -2
   4  -3  -4  576.54   28.09   1
   3  -4   4  649.76   15.03  -2
  -4   3  -4  649.76   15.03   1
  -4   1   4  586.93   26.40  -2
   1  -4  -4  586.93   26.40   1
   1   3   4  674.96   27.72  -2
   3   1  -4  674.96   27.72   1
   3  -4   4  604.60   27.69  -2
  -4   3  -4  604.60   27.69   1
  -3   4   4  657.19   26.74  -2
   4  -3  -4  657.19   26.74   1
   1   3   4  640.84   28.60  -2
   3   1  -4  640.84   28.60   1
   4  -1   4  551.52   29.09  -2
  -1   4  -4  551.52   29.09   1
   4  -1   4  639.89   20.89  -2
  -1   4  -4  639.89   20.89   1
  -1  -3   4  564.52   26.97  -2
  -3  -1  -4  564.52   26.97   1
  -4   1   4  565.89   26.79  -2
   1  -4  -4  565.89   26.79   1
   4  -1   346827.08  558.87  -2
  -1   4  -346827.08  558.87   1
  -3   4   345510.89  565.49  -2
   4  -3  -345510.89  565.49   1
  -4   1   347336.97  562.19  -2
   1  -4  -347336.97  562.19   1
  -4   1   346442.18  569.44  -2
   1  -4  -346442.18  569.44   1
  -1  -3   346913.38  563.99  -2
  -3  -1  -346913.38  563.99   1
   4  -1   347532.77  568.58  -2
  -1   4  -347532.77  568.58   1
  -3   4   345129.09  576.18  -2
   4  -3  -345129.09  576.18   1
  -4   1   347163.58  572.62  -2
   1  -4  -347163.58  572.62   1
   3  -4   347771.37  558.00  -2
  -4   3  -347771.37  558.00   1
   3  -4   346650.78  573.34  -2
  -4   3  -346650.78  573.34   1
   1   3   347134.78  573.09  -2
   3   1  -347134.78  573.09   1
  -1  -3   347046.38  573.17  -2
  -3  -1  -347046.38  573.17   1
   1   3   346072.29  574.90  -2
   3   1  -346072.29  574.90   1
   4  -1   346372.58  576.64  -2
  -1   4  -346372.58  576.64   1
   3  -4   346833.38  557.71  -2
  -4   3  -346833.38  557.71   1
   4  -1   347242.47  573.80  -2
  -1   4  -347242.47  573.80   1
  -4   1   346742.38  558.34  -2
   1  -4  -346742.38  558.34   1
  -4   1   212623.79  166.01  -2
   1  -4  -212623.79  166.01   1
  -3   4   212697.69  162.77  -2
   4  -3  -212697.69  162.77   1
  -1  -3   213219.18  168.20  -2
  -3  -1  -213219.18  168.20   1
  -4   1   212573.59  173.07  -2
   1  -4  -212573.59  173.07   1
   4  -1   213153.58  171.20  -2
  -1   4  -213153.58  171.20   1
  -3   4   212680.89  175.65  -2
   4  -3  -212680.89  175.65   1
   3  -4   212536.49  163.51  -2
  -4   3  -212536.49  163.51   1
  -1  -3   212953.08  171.70  -2
  -3  -1  -212953.08  171.70   1
   3  -4   212904.38  172.80  -2
  -4   3  -212904.38  172.80   1
   1   3   212946.38  171.07  -2
   3   1  -212946.38  171.07   1
   1   3   212280.19  174.14  -2
   3   1  -212280.19  174.14   1
   4  -1   212621.09  174.44  -2
  -1   4  -212621.09  174.44   1
   3  -4   212686.29  159.78  -2
  -4   3  -212686.29  159.78   1
   4  -1   212906.08  173.39  -2
  -1   4  -212906.08  173.39   1
  -4   1   164414.02  769.40  -2
   1  -4  -164414.02  769.40   1
  -4   1   164605.92  772.97  -2
   1  -4  -164605.92  772.97   1
   4  -1   164785.72  771.92  -2
  -1   4  -164785.72  771.92   1
  -1  -3   163330.33  768.69  -2
  -3  -1  -163330.33  768.69   1
  -1  -3   164622.82  770.65  -2
  -3  -1  -164622.82  770.65   1
   1   3   164313.32  773.72  -2
   3   1  -164313.32  773.72   1
   4  -1   164505.12  771.70  -2
  -1   4  -164505.12  771.70   1
  -3   4   162155.64  772.97  -2
   4  -3  -162155.64  772.97   1
   3  -4   165104.71  766.34  -2
  -4   3  -165104.71  766.34   1
   3  -4   164639.02  767.23  -2
  -4   3  -164639.02  767.23   1
  -1  -3   163988.82  761.75  -2
  -3  -1  -163988.82  761.75   1
   4  -1   164713.12  772.55  -2
  -1   4  -164713.12  772.55   1
  -3   4   0  928.00   27.67  -2
   4  -3   0  928.00   27.67   1
   3  -4   0  927.72   26.82  -2
  -4   3   0  927.72   26.82   1
   4  -1   0  928.71   27.64  -2
  -1   4   0  928.71   27.64   1
  -4   1   0  944.58   28.55  -2
   1  -4   0  944.58   28.55   1
  -4   1   0  955.28   25.56  -2
   1  -4   0  955.28   25.56   1
   4  -1   0  961.89   26.24  -2
  -1   4   0  961.89   26.24   1
   1   3   0  970.24   29.01  -2
   3   1   0  970.24   29.01   1
  -1  -3   0  839.21   26.69  -2
  -3  -1   0  839.21   26.69   1
  -1  -3   0  926.91   24.30  -2
  -3  -1   0  926.91   24.30   1
   4  -1   0  993.26   28.66  -2
  -1   4   0  993.26   28.66   1
   4  -1  -164540.32  753.96  -2
  -1   4   164540.32  753.96   1
  -4   1  -162680.54  763.87  -2
   1  -4   162680.54  763.87   1
   4  -1  -164362.12  765.90  -2
  -1   4   164362.12  765.90   1
  -3   4  -162844.33  758.76  -2
   4  -3   162844.33  758.76   1
   3  -4  -164189.32  766.16  -2
  -4   3   164189.32  766.16   1
  -1  -3  -165304.61  766.91  -2
  -3  -1   165304.61  766.91   1
   4  -1  -163878.93  756.64  -2
  -1   4   163878.93  756.64   1
  -4   1  -163515.23  764.23  -2
   1  -4   163515.23  764.23   1
  -4   1  -163218.53  764.65  -2
   1  -4   163218.53  764.65   1
   1   3  -162389.14  754.53  -2
   3   1   162389.14  754.53   1
   4  -1  -212758.69  167.46  -2
  -1   4   212758.69  167.46   1
   3  -4  -212847.98  163.47  -2
  -4   3   212847.98  163.47   1
  -3   4  -212947.28  160.22  -2
   4  -3   212947.28  160.22   1
   4  -1  -212966.98  174.50  -2
  -1   4   212966.98  174.50   1
  -4   1  -212786.88  171.55  -2
   1  -4   212786.88  171.55   1
  -3   4  -213040.78  163.57  -2
   4  -3   213040.78  163.57   1
   3  -4  -212743.99  176.44  -2
  -4   3   212743.99  176.44   1
   1   3  -213054.38  172.34  -2
   3   1   213054.38  172.34   1
  -1  -3  -213043.68  176.05  -2
  -3  -1   213043.68  176.05   1
  -4   1  -213056.38  176.07  -2
   1  -4   213056.38  176.07   1
  -4   1  -212362.69  173.20  -2
   1  -4   212362.69  173.20   1
   1   3  -212704.19  161.21  -2
   3   1   212704.19  161.21   1
   4  -1  -347617.87  576.65  -2
  -1   4   347617.87  576.65   1
   4  -1  -347826.17  568.50  -2
  -1   4   347826.17  568.50   1
  -3   4  -346169.08  568.02  -2
   4  -3   346169.08  568.02   1
   3  -4  -347411.97  571.38  -2
  -4   3   347411.97  571.38   1
  -4   1  -346728.18  574.25  -2
   1  -4   346728.18  574.25   1
   4  -1  -348519.66  579.13  -2
  -1   4   348519.66  579.13   1
   3  -4  -347069.48  583.03  -2
  -4   3   347069.48  583.03   1
  -3   4  -347315.97  561.75  -2
   4  -3   347315.97  561.75   1
   1   3  -347056.08  579.37  -2
   3   1   347056.08  579.37   1
  -3   4  -347374.17  578.95  -2
   4  -3   347374.17  578.95   1
  -4   1  -347496.27  564.51  -2
   1  -4   347496.27  564.51   1
  -1  -3  -346976.38  578.39  -2
  -3  -1   346976.38  578.39   1
  -1  -3  -347880.47  581.47  -2
  -3  -1   347880.47  581.47   1
  -4   1  -347619.97  582.97  -2
   1  -4   347619.97  582.97   1
  -3   4  -347831.27  563.17  -2
   4  -3   347831.27  563.17   1
  -4   1  -346453.18  578.44  -2
   1  -4   346453.18  578.44   1
  -4   1  -4  572.49   19.12  -2
   1  -4   4  572.49   19.12   1
   4  -1  -4  568.53   25.75  -2
  -1   4   4  568.53   25.75   1
  -3   4  -4  578.43   22.59  -2
   4  -3   4  578.43   22.59   1
   3  -4  -4  562.84   23.65  -2
  -4   3   4  562.84   23.65   1
   4  -1  -4  590.66   18.01  -2
  -1   4   4  590.66   18.01   1
  -4   1  -4  607.04   22.25  -2
   1  -4   4  607.04   22.25   1
   1   3  -4  621.15   20.33  -2
   3   1   4  621.15   20.33   1
   4  -1  -4  655.12   26.27  -2
  -1   4   4  655.12   26.27   1
   3  -4  -4  612.38   28.18  -2
  -4   3   4  612.38   28.18   1
   4  -1  -4  569.77   19.30  -2
  -1   4   4  569.77   19.30   1
  -1  -3  -4  560.69   26.02  -2
  -3  -1   4  560.69   26.02   1
  -3   4  -4  584.91   25.86  -2
   4  -3   4  584.91   25.86   1
   1   3  -4  606.20   26.76  -2
   3   1   4  606.20   26.76   1
  -1  -3  -4  572.03   24.87  -2
  -3  -1   4  572.03   24.87   1
  -4   1  -4  579.29   26.52  -2
   1  -4   4  579.29   26.52   1
  -4   1  -4  569.81   21.08  -2
   1  -4   4  569.81   21.08   1
  -3   4  -4  606.51   17.68  -2
   4  -3   4  606.51   17.68   1
  -4   1  -4  496.32   24.04  -2
   1  -4   4  496.32   24.04   1
  -4   1  -5 8642.63  124.62  -2
   1  -4   5 8642.63  124.62   1
   4  -1  -5 8991.28  135.01  -2
  -1   4   5 8991.28  135.01   1
  -3   4  -5 8703.21  128.35  -2
   4  -3   5 8703.21  128.35   1
   4  -1  -5 8465.20  114.84  -2
  -1   4   5 8465.20  114.84   1
   3  -4  -5 8704.03  131.21  -2
  -4   3   5 8704.03  131.21   1
   4  -1  -5 8986.81  130.86  -2
  -1   4   5 8986.81  130.86   1
  -4   1  -5 8605.86  124.14  -2
   1  -4   5 8605.86  124.14   1
   1   3  -5 8768.15  119.02  -2
   3   1   5 8768.15  119.02   1
   3  -4  -5 8909.67  136.78  -2
  -4   3   5 8909.67  136.78   1
  -3   4  -5 8639.38  134.06  -2
   4  -3   5 8639.38  134.06   1
   4  -1  -5 8718.01  123.27  -2
  -1   4   5 8718.01  123.27   1
  -1  -3  -5 8343.59  134.41  -2
  -3  -1   5 8343.59  134.41   1
   1   3  -5 9244.58  136.84  -2
   3   1   5 9244.58  136.84   1
  -1  -3  -5 8960.56  134.61  -2
  -3  -1   5 8960.56  134.61   1
  -4   1  -5 8810.45  137.53  -2
   1  -4   5 8810.45  137.53   1
  -4   1  -5 8717.11  123.85  -2
   1  -4   5 8717.11  123.85   1
  -3   4  -5 8809.49  118.61  -2
   4  -3   5 8809.49  118.61   1
  -4   1  -5 8563.57  132.21  -2
   1  -4   5 8563.57  132.21   1
  -4   1  -6 1061.97   32.18  -2
   1  -4   6 1061.97   32.18   1
   1   3  -6  999.61   37.27  -2
   3   1   6  999.61   37.27   1
   4  -1  -6 1064.98   38.85  -2
  -1   4   6 1064.98   38.85   1
   4  -1  -6 1028.10   22.36  -2
  -1   4   6 1028.10   22.36   1
  -3   4  -6 1069.10   35.49  -2
   4  -3   6 1069.10   35.49   1
   3  -4  -6 1021.45   37.46  -2
  -4   3   6 1021.45   37.46   1
   1   3  -6 1048.07   25.90  -2
   3   1   6 1048.07   25.90   1
  -4   1  -6  990.61   29.08  -2
   1  -4   6  990.61   29.08   1
   4  -1  -6  995.56   33.34  -2
  -1   4   6  995.56   33.34   1
   3  -4  -6 1051.08   38.38  -2
  -4   3   6 1051.08   38.38   1
  -3   4  -6 1055.71   38.42  -2
   4  -3   6 1055.71   38.42   1
   3  -4  -6 1051.51   38.67  -2
  -4   3   6 1051.51   38.67   1
  -1  -3  -6 1014.68   38.90  -2
  -3  -1   6 1014.68   38.90   1
  -4   1  -6 1056.47   29.50  -2
   1  -4   6 1056.47   29.50   1
  -1  -3  -6 1006.03   36.78  -2
  -3  -1   6 1006.03   36.78   1
  -4   1  -6  952.53   35.78  -2
   1  -4   6  952.53   35.78   1
   4  -1  -6 1052.83   32.51  -2
  -1   4   6 1052.83   32.51   1
  -1  -3  -7 4663.38   87.86  -2
  -3  -1   7 4663.38   87.86   1
   1   3  -7 4761.52   94.13  -2
   3   1   7 4761.52   94.13   1
  -4   1  -7 4695.57   85.23  -2
   1  -4   7 4695.57   85.23   1
   4  -1  -7 4677.95   93.05  -2
  -1   4   7 4677.95   93.05   1
  -1  -3  -7 4640.10   81.02  -2
  -3  -1   7 4640.10   81.02   1
   3  -4  -7 4643.11   90.61  -2
  -4   3   7 4643.11   90.61   1
  -3   4  -7 4701.86   88.87  -2
   4  -3   7 4701.86   88.87   1
  -4   1  -7 4609.42   78.00  -2
   1  -4   7 4609.42   78.00   1
   1   3  -7 4644.65   71.42  -2
   3   1   7 4644.65   71.42   1
   3  -4  -7 4552.12   90.86  -2
  -4   3   7 4552.12   90.86   1
   4  -1  -7 4631.55   84.00  -2
  -1   4   7 4631.55   84.00   1
  -3   4  -7 4603.82   91.10  -2
   4  -3   7 4603.82   91.10   1
   3  -4  -7 4743.60   91.48  -2
  -4   3   7 4743.60   91.48   1
  -1  -3  -7 4500.79   92.96  -2
  -3  -1   7 4500.79   92.96   1
  -1  -3  -7 4760.16   88.93  -2
  -3  -1   7 4760.16   88.93   1
  -4   1  -7 4664.24   78.09  -2
   1  -4   7 4664.24   78.09   1
  -4   1  -7 4808.25   93.96  -2
   1  -4   7 4808.25   93.96   1
   4  -1  -7 4597.86   83.78  -2
  -1   4   7 4597.86   83.78   1
   1   3  -8 7852.85  138.43  -2
   3   1   8 7852.85  138.43   1
  -1  -3  -8 7782.01  131.40  -2
  -3  -1   8 7782.01  131.40   1
   4  -1  -8 8047.93  139.20  -2
  -1   4   8 8047.93  139.20   1
   3  -4  -8 7903.89  136.92  -2
  -4   3   8 7903.89  136.92   1
  -4   1  -8 7624.76  128.67  -2
   1  -4   8 7624.76  128.67   1
  -1  -3  -8 7629.26  120.59  -2
  -3  -1   8 7629.26  120.59   1
  -3   4  -8 7624.82  131.40  -2
   4  -3   8 7624.82  131.40   1
   3  -4  -8 7920.07  134.95  -2
  -4   3   8 7920.07  134.95   1
   1   3  -8 7725.20  109.17  -2
   3   1   8 7725.20  109.17   1
   4  -1  -8 7972.62  125.44  -2
  -1   4   8 7972.62  125.44   1
   3  -4  -8 7841.33  134.17  -2
  -4   3   8 7841.33  134.17   1
  -3   4  -8 7868.53  135.33  -2
   4  -3   8 7868.53  135.33   1
  -1  -3  -8 7795.96  137.77  -2
  -3  -1   8 7795.96  137.77   1
   3  -4  -8 7725.87  133.71  -2
  -4   3   8 7725.87  133.71   1
  -4   1  -8 7720.34  117.54  -2
   1  -4   8 7720.34  117.54   1
  -1  -3  -8 7998.83  130.84  -2
  -3  -1   8 7998.83  130.84   1
  -4   1  -8 7920.15  136.35  -2
   1  -4   8 7920.15  136.35   1
   4  -1  -8 7659.25  127.14  -2
  -1   4   8 7659.25  127.14   1
  -3   4  -9 5191.28  104.44  -2
   4  -3   9 5191.28  104.44   1
   3  -4  -9 5165.79  105.97  -2
  -4   3   9 5165.79  105.97   1
  -1  -3  -9 5022.48   90.26  -2
  -3  -1   9 5022.48   90.26   1
   1   3  -9 5273.60   80.11  -2
   3   1   9 5273.60   80.11   1
   4  -1  -9 5248.55   94.85  -2
  -1   4   9 5248.55   94.85   1
   3  -4  -9 5285.92  104.39  -2
  -4   3   9 5285.92  104.39   1
   3  -4  -9 5170.96  105.58  -2
  -4   3   9 5170.96  105.58   1
  -1  -3  -9 5277.18  109.04  -2
  -3  -1   9 5277.18  109.04   1
  -4   1  -9 5306.19   88.61  -2
   1  -4   9 5306.19   88.61   1
  -1  -3  -9 5218.11  100.93  -2
  -3  -1   9 5218.11  100.93   1
  -4   1  -9 5203.40  101.03  -2
   1  -4   9 5203.40  101.03   1
  -1  -3  -9 5210.49  102.93  -2
  -3  -1   9 5210.49  102.93   1
   4  -1  -9 5226.33   99.92  -2
  -1   4   9 5226.33   99.92   1
  -1  -3 -10 3769.61   75.63  -2
  -3  -1  10 3769.61   75.63   1
   1   3 -10 4120.87   66.63  -2
   3   1  10 4120.87   66.63   1
   3  -4 -10 4112.54   89.94  -2
  -4   3  10 4112.54   89.94   1
   4  -1 -10 3957.60   80.67  -2
  -1   4  10 3957.60   80.67   1
   3  -4 -10 4107.72   93.22  -2
  -4   3  10 4107.72   93.22   1
  -1  -3 -10 3896.91   85.99  -2
  -3  -1  10 3896.91   85.99   1
  -4   1 -10 4025.71   75.13  -2
   1  -4  10 4025.71   75.13   1
  -1  -3 -10 3838.63   95.28  -2
  -3  -1  10 3838.63   95.28   1
   4  -1 -10 3992.17   87.03  -2
  -1   4  10 3992.17   87.03   1
   4  -1 -10 3997.19   70.62  -2
  -1   4  10 3997.19   70.62   1
  -4   1 -10 3903.67   87.94  -2
   1  -4  10 3903.67   87.94   1
  -1  -3 -11 4755.46   88.38  -2
  -3  -1  11 4755.46   88.38   1
   1   3 -11 4723.79   76.36  -2
   3   1  11 4723.79   76.36   1
   4  -1 -11 4696.77   92.89  -2
  -1   4  11 4696.77   92.89   1
   3  -4 -11 4724.12  106.65  -2
  -4   3  11 4724.12  106.65   1
  -1  -3 -11 4657.30   98.63  -2
  -3  -1  11 4657.30   98.63   1
  -4   1 -11 4916.76   87.47  -2
   1  -4  11 4916.76   87.47   1
   4  -1 -11 4732.32   83.45  -2
  -1   4  11 4732.32   83.45   1
  -1  -3 -11 4720.24  110.79  -2
  -3  -1  11 4720.24  110.79   1
   4  -1 -11 4833.86  102.76  -2
  -1   4  11 4833.86  102.76   1
  -1  -3 -12 3031.68   68.03  -2
  -3  -1  12 3031.68   68.03   1
   1   3 -12 3097.99   57.69  -2
   3   1  12 3097.99   57.69   1
   4  -1 -12 3204.20   73.65  -2
  -1   4  12 3204.20   73.65   1
   3  -4 -12 2964.37   85.99  -2
  -4   3  12 2964.37   85.99   1
  -4   1 -12 3240.05   68.06  -2
   1  -4  12 3240.05   68.06   1
   4  -1 -12 3222.55   65.75  -2
  -1   4  12 3222.55   65.75   1
   4  -1 -12 3268.32   83.62  -2
  -1   4  12 3268.32   83.62   1
  -1  -3 -12 3113.60   90.79  -2
  -3  -1  12 3113.60   90.79   1
  -1  -3 -13 1008.63   37.98  -2
  -3  -1  13 1008.63   37.98   1
   1   3 -13 1058.83   30.33  -2
   3   1  13 1058.83   30.33   1
   4  -1 -13 1052.72   41.23  -2
  -1   4  13 1052.72   41.23   1
   3  -4 -13  992.86   52.13  -2
  -4   3  13  992.86   52.13   1
  -4   1 -13 1068.65   37.96  -2
   1  -4  13 1068.65   37.96   1
   4  -1 -13 1024.60   35.95  -2
  -1   4  13 1024.60   35.95   1
   4  -1 -13  993.68   49.55  -2
  -1   4  13  993.68   49.55   1
  -1  -3 -13 1067.25   56.40  -2
  -3  -1  13 1067.25   56.40   1
  -1  -3 -14 1434.98   46.21  -2
  -3  -1  14 1434.98   46.21   1
   4  -1 -14 1331.54   47.61  -2
  -1   4  14 1331.54   47.61   1
  -4   1 -14 1423.35   45.52  -2
   1  -4  14 1423.35   45.52   1
   1   3 -14 1393.36   36.95  -2
   3   1  14 1393.36   36.95   1
   3  -4 -14 1368.12   62.77  -2
  -4   3  14 1368.12   62.77   1
   4  -1 -14 1443.38   45.46  -2
  -1   4  14 1443.38   45.46   1
   4  -1 -14 1434.93   61.24  -2
  -1   4  14 1434.93   61.24   1
  -1  -3 -14 1404.95   66.92  -2
  -3  -1  14 1404.95   66.92   1
  -4   1 -15  312.07   24.58  -2
   1  -4  15  312.07   24.58   1
  -3   4 -15  354.69   11.42  -2
   4  -3  15  354.69   11.42   1
   1   3 -15  351.27   19.68  -2
   3   1  15  351.27   19.68   1
   4  -1 -15  364.90   39.12  -2
  -1   4  15  364.90   39.12   1
  -1  -3 -15  305.59   40.21  -2
  -3  -1  15  305.59   40.21   1
   3  -4 -15  359.29   41.46  -2
  -4   3  15  359.29   41.46   1
   4  -1 -15  324.41   24.80  -2
  -1   4  15  324.41   24.80   1
  -1  -3 -15  321.55   25.10  -2
  -3  -1  15  321.55   25.10   1
  -1  -3 -16 1618.55   50.61  -2
  -3  -1  16 1618.55   50.61   1
  -4   1 -16 1588.02   51.56  -2
   1  -4  16 1588.02   51.56   1
   1   3 -16 1544.11   40.57  -2
   3   1  16 1544.11   40.57   1
  -3   4 -16 1447.48   26.82  -2
   4  -3  16 1447.48   26.82   1
  -3   4 -16 1519.71   27.51  -2
   4  -3  16 1519.71   27.51   1
   4  -1 -16 1486.48   50.09  -2
  -1   4  16 1486.48   50.09   1
   3  -4 -16 1655.61   73.62  -2
  -4   3  16 1655.61   73.62   1
  -1  -3 -16 1636.13   76.11  -2
  -3  -1  16 1636.13   76.11   1
   4  -1 -16 1608.32   69.86  -2
  -1   4  16 1608.32   69.86   1
   4  -1 -17 1429.28   68.71  -2
  -1   4  17 1429.28   68.71   1
  -1  -3 -17 1252.46   71.64  -2
  -3  -1  17 1252.46   71.64   1
   3  -4 -17 1216.14   67.00  -2
  -4   3  17 1216.14   67.00   1
  -1  -3 -17 1257.48   45.85  -2
  -3  -1  17 1257.48   45.85   1
   3  -4 -18  429.89   46.94  -2
  -4   3  18  429.89   46.94   1
   4  -1 -18  470.74   47.37  -2
  -1   4  18  470.74   47.37   1
  -1  -3 -18  511.77   51.07  -2
  -3  -1  18  511.77   51.07   1
  -1  -3 -18  474.55   31.09  -2
  -3  -1  18  474.55   31.09   1
   4  -1 -19 1584.98   76.78  -2
  -1   4  19 1584.98   76.78   1
   3  -4 -19 1620.27   80.82  -2
  -4   3  19 1620.27   80.82   1
  -1  -3 -19 1632.36   85.54  -2
  -3  -1  19 1632.36   85.54   1
  -1  -3 -19 1486.05   52.34  -2
  -3  -1  19 1486.05   52.34   1
  -1  -3 -20  286.84   47.97  -2
  -3  -1  20  286.84   47.97   1
   3  -4 -20  321.49   50.68  -2
  -4   3  20  321.49   50.68   1
   4  -1 -20  270.12   43.85  -2
  -1   4  20  270.12   43.85   1
  -4   1 -20  304.51   56.70  -2
   1  -4  20  304.51   56.70   1
  -4   1 -21  268.73   52.92  -2
   1  -4  21  268.73   52.92   1
  -1  -3 -21  206.07   50.86  -2
  -3  -1  21  206.07   50.86   1
   3  -4 -21  275.53   48.72  -2
  -4   3  21  275.53   48.72   1
   4  -1 -21  161.36   44.72  -2
  -1   4  21  161.36   44.72   1
  -4   1 -21  207.41   32.00  -2
   1  -4  21  207.41   32.00   1
   3  -4 -22   87.10   39.94  -2
  -4   3  22   87.10   39.94   1
   4  -1 -22   79.44   42.49  -2
  -1   4  22   79.44   42.49   1
  -1  -3 -22   96.43   48.83  -2
  -3  -1  22   96.43   48.83   1
  -4   1 -22  100.03   45.03  -2
   1  -4  22  100.03   45.03   1
   4  -1 -23   43.23   41.19  -2
  -1   4  23   43.23   41.19   1
   3  -4 -23  156.59   47.68  -2
  -4   3  23  156.59   47.68   1
  -1  -3 -23   59.24   42.91  -2
  -3  -1  23   59.24   42.91   1
   1   3 -23  116.04   42.61  -2
   3   1  23  116.04   42.61   1
   4  -1 -24   78.78   44.12  -2
  -1   4  24   78.78   44.12   1
  -4   1 -24  -16.20   46.15  -2
   1  -4  24  -16.20   46.15   1
  -1  -3 -24    9.63   39.27  -2
  -3  -1  24    9.63   39.27   1
   3  -4 -24   21.58   37.27  -2
  -4   3  24   21.58   37.27   1
   1   3 -24   36.98   43.47  -2
   3   1  24   36.98   43.47   1
  -4   1 -25   77.48   49.37  -2
   1  -4  25   77.48   49.37   1
   4  -1 -25  159.00   46.66  -2
  -1   4  25  159.00   46.66   1
   3  -4 -25  206.77   52.39  -2
  -4   3  25  206.77   52.39   1
  -1  -3 -25  119.79   49.59  -2
  -3  -1  25  119.79   49.59   1
   1   3 -25   90.99   47.73  -2
   3   1  25   90.99   47.73   1
  -1  -3 -26  -46.53   52.38  -2
  -3  -1  26  -46.53   52.38   1
   3  -4 -26  -36.20   52.11  -2
  -4   3  26  -36.20   52.11   1
   4  -1 -26   -5.14   41.79  -2
  -1   4  26   -5.14   41.79   1
  -4   1 -26   66.66   54.13  -2
   1  -4  26   66.66   54.13   1
  -3   4 -26   11.12   48.64  -2
   4  -3  26   11.12   48.64   1
   1   3 -26   -6.43   38.91  -2
   3   1  26   -6.43   38.91   1
   4  -1 -27   65.68   44.13  -2
  -1   4  27   65.68   44.13   1
   1   3 -27  114.33   54.93  -2
   3   1  27  114.33   54.93   1
   2  -4  26   94.12   42.76  -2
  -4   2 -26   94.12   42.76   1
   2  -4  25   37.66   48.80  -2
  -4   2 -25   37.66   48.80   1
  -2  -2  25   49.01   52.74  -2
  -2  -2 -25   49.01   52.74   1
  -2  -2  24  214.65   57.04  -2
  -2  -2 -24  214.65   57.04   1
   2  -4  24  161.40   46.42  -2
  -4   2 -24  161.40   46.42   1
   2  -4  23   29.43   46.85  -2
  -4   2 -23   29.43   46.85   1
   4  -2  23   -8.21   38.88  -2
  -2   4 -23   -8.21   38.88   1
  -2  -2  23   18.41   40.22  -2
  -2  -2 -23   18.41   40.22   1
  -2   4  23   17.65   29.44  -2
   4  -2 -23   17.65   29.44   1
   2  -4  22  501.65   60.69  -2
  -4   2 -22  501.65   60.69   1
  -2  -2  22  483.65   59.34  -2
  -2  -2 -22  483.65   59.34   1
   4  -2  22  430.84   55.33  -2
  -2   4 -22  430.84   55.33   1
  -2   4  22  518.80   46.11  -2
   4  -2 -22  518.80   46.11   1
  -4   2  22  510.55   44.61  -2
   2  -4 -22  510.55   44.61   1
   2  -4  21   61.68   45.40  -2
  -4   2 -21   61.68   45.40   1
  -2  -2  21   49.15   48.22  -2
  -2  -2 -21   49.15   48.22   1
   4  -2  21    0.34   42.55  -2
  -2   4 -21    0.34   42.55   1
  -4   2  21   32.97   27.69  -2
   2  -4 -21   32.97   27.69   1
   2   2  21    0.71   25.83  -2
   2   2 -21    0.71   25.83   1
  -2   4  21   31.64   29.91  -2
   4  -2 -21   31.64   29.91   1
   2  -4  20  369.59   50.23  -2
  -4   2 -20  369.59   50.23   1
   4  -2  20  548.67   55.99  -2
  -2   4 -20  548.67   55.99   1
  -2  -2  20  500.84   58.94  -2
  -2  -2 -20  500.84   58.94   1
  -4   2  20  396.66   39.76  -2
   2  -4 -20  396.66   39.76   1
  -2   4  20  430.08   43.63  -2
   4  -2 -20  430.08   43.63   1
   2   2  20  472.28   39.27  -2
   2   2 -20  472.28   39.27   1
   2  -4  19   73.99   43.08  -2
  -4   2 -19   73.99   43.08   1
  -2  -2  19   35.27   37.40  -2
  -2  -2 -19   35.27   37.40   1
   4  -2  19   32.94   37.66  -2
  -2   4 -19   32.94   37.66   1
   2   2  19   62.34   26.69  -2
   2   2 -19   62.34   26.69   1
  -2   4  19   49.25   29.19  -2
   4  -2 -19   49.25   29.19   1
  -4   2  19   35.24   28.02  -2
   2  -4 -19   35.24   28.02   1
  -2  -2  19   45.69   21.35  -2
  -2  -2 -19   45.69   21.35   1
   4  -2  18  993.43   39.07  -2
  -2   4 -18  993.43   39.07   1
   4  -2  18  924.95   62.55  -2
  -2   4 -18  924.95   62.55   1
  -2  -2  18  966.06   66.57  -2
  -2  -2 -18  966.06   66.57   1
   2  -4  18  851.23   61.63  -2
  -4   2 -18  851.23   61.63   1
   2   2  18  994.04   48.99  -2
   2   2 -18  994.04   48.99   1
  -2   4  18  958.25   54.95  -2
   4  -2 -18  958.25   54.95   1
  -2  -2  18  904.87   42.16  -2
  -2  -2 -18  904.87   42.16   1
  -4   2  18 1066.40   54.00  -2
   2  -4 -18 1066.40   54.00   1
   2  -4  17  328.68   44.60  -2
  -4   2 -17  328.68   44.60   1
  -2  -2  17  276.05   47.82  -2
  -2  -2 -17  276.05   47.82   1
   4  -2  17  323.39   43.89  -2
  -2   4 -17  323.39   43.89   1
   4  -2  17  295.39   24.27  -2
  -2   4 -17  295.39   24.27   1
  -2  -2  17  277.25   47.59  -2
  -2  -2 -17  277.25   47.59   1
   2   2  17  270.16   30.59  -2
   2   2 -17  270.16   30.59   1
   2  -4  17  297.82   18.97  -2
  -4   2 -17  297.82   18.97   1
  -2  -2  17  291.35   28.04  -2
  -2  -2 -17  291.35   28.04   1
  -2   4  17  304.42   36.06  -2
   4  -2 -17  304.42   36.06   1
  -4   2  17  304.13   34.23  -2
   2  -4 -17  304.13   34.23   1
   4  -2  16  699.56   51.48  -2
  -2   4 -16  699.56   51.48   1
  -2  -2  16  638.44   53.30  -2
  -2  -2 -16  638.44   53.30   1
   2  -4  16  641.48   54.43  -2
  -4   2 -16  641.48   54.43   1
   4  -2  16  651.83   30.87  -2
  -2   4 -16  651.83   30.87   1
  -2  -2  16  585.24   53.09  -2
  -2  -2 -16  585.24   53.09   1
  -4   2  16  602.37   40.91  -2
   2  -4 -16  602.37   40.91   1
  -2  -2  16  643.12   34.71  -2
  -2  -2 -16  643.12   34.71   1
  -2   4  16  559.00   41.58  -2
   4  -2 -16  559.00   41.58   1
   2   2  16  656.03   38.99  -2
   2   2 -16  656.03   38.99   1
   2  -4  16  616.88   24.26  -2
  -4   2 -16  616.88   24.26   1
   2  -4  15   12.64   35.00  -2
  -4   2 -15   12.64   35.00   1
   4  -2  15   24.28   28.20  -2
  -2   4 -15   24.28   28.20   1
  -2  -2  15   17.45   34.59  -2
  -2  -2 -15   17.45   34.59   1
   2   2  15    8.30   23.04  -2
   2   2 -15    8.30   23.04   1
  -2   4  15   -7.78   24.88  -2
   4  -2 -15   -7.78   24.88   1
   2  -4  15   -7.04   11.74  -2
  -4   2 -15   -7.04   11.74   1
  -4   2  15   31.98   25.45  -2
   2  -4 -15   31.98   25.45   1
  -2  -2  15   11.22   18.29  -2
  -2  -2 -15   11.22   18.29   1
   4  -2  15   37.80   15.43  -2
  -2   4 -15   37.80   15.43   1
  -4   2  15   40.07   37.28  -2
   2  -4 -15   40.07   37.28   1
  -2  -2  15   13.71   30.26  -2
  -2  -2 -15   13.71   30.26   1
  -4   2  14  837.13   53.92  -2
   2  -4 -14  837.13   53.92   1
  -2  -2  14  903.04   53.84  -2
  -2  -2 -14  903.04   53.84   1
  -4   2  14  923.93   46.09  -2
   2  -4 -14  923.93   46.09   1
  -2  -2  14  955.11   38.53  -2
  -2  -2 -14  955.11   38.53   1
   2  -4  14  926.71   46.20  -2
  -4   2 -14  926.71   46.20   1
   2  -4  14  871.03   25.98  -2
  -4   2 -14  871.03   25.98   1
  -2   4  14  946.83   47.92  -2
   4  -2 -14  946.83   47.92   1
   2   2  14  886.73   42.49  -2
   2   2 -14  886.73   42.49   1
   4  -2  14  931.05   33.21  -2
  -2   4 -14  931.05   33.21   1
   2  -4  14  898.58   54.68  -2
  -4   2 -14  898.58   54.68   1
  -2  -2  14  942.11   57.28  -2
  -2  -2 -14  942.11   57.28   1
   4  -2  14  852.29   50.71  -2
  -2   4 -14  852.29   50.71   1
  -2  -2  13  979.78   37.23  -2
  -2  -2 -13  979.78   37.23   1
  -4   2  13  988.33   45.66  -2
   2  -4 -13  988.33   45.66   1
  -2  -2  13  998.73   55.30  -2
  -2  -2 -13  998.73   55.30   1
   4  -2  13  945.12   50.00  -2
  -2   4 -13  945.12   50.00   1
   2  -4  13  945.22   54.52  -2
  -4   2 -13  945.22   54.52   1
   2   2  13  933.74   41.83  -2
   2   2 -13  933.74   41.83   1
   2  -4  13  956.48   25.64  -2
  -4   2 -13  956.48   25.64   1
  -2   4  13  911.78   45.96  -2
   4  -2 -13  911.78   45.96   1
   4  -2  13  904.13   32.81  -2
  -2   4 -13  904.13   32.81   1
   2  -4  13  962.75   45.61  -2
  -4   2 -13  962.75   45.61   1
  -4   2  13  876.94   51.14  -2
   2  -4 -13  876.94   51.14   1
  -2  -2  13  907.96   52.14  -2
  -2  -2 -13  907.96   52.14   1
  -4   2  12 1140.13   48.08  -2
   2  -4 -12 1140.13   48.08   1
  -2  -2  12 1160.09   39.85  -2
  -2  -2 -12 1160.09   39.85   1
   4  -2  12 1176.09   53.01  -2
  -2   4 -12 1176.09   53.01   1
   2  -4  12 1096.90   54.46  -2
  -4   2 -12 1096.90   54.46   1
  -2  -2  12 1056.92   54.82  -2
  -2  -2 -12 1056.92   54.82   1
   2   2  12 1038.74   43.42  -2
   2   2 -12 1038.74   43.42   1
  -2   4  12 1190.93   49.42  -2
   4  -2 -12 1190.93   49.42   1
   2  -4  12 1096.86   26.20  -2
  -4   2 -12 1096.86   26.20   1
   2  -4  12 1140.24   46.16  -2
  -4   2 -12 1140.24   46.16   1
   4  -2  12 1069.76   34.23  -2
  -2   4 -12 1069.76   34.23   1
  -2  -2  12 1155.28   54.64  -2
  -2  -2 -12 1155.28   54.64   1
  -4   2  12 1167.94   56.15  -2
   2  -4 -12 1167.94   56.15   1
  -4   2  11 2224.20   63.48  -2
   2  -4 -11 2224.20   63.48   1
  -2  -2  11 2308.87   75.66  -2
  -2  -2 -11 2308.87   75.66   1
   4  -2  11 2322.75   69.31  -2
  -2   4 -11 2322.75   69.31   1
   2  -4  11 2392.73   74.07  -2
  -4   2 -11 2392.73   74.07   1
   2   2  11 2141.09   60.24  -2
   2   2 -11 2141.09   60.24   1
  -2   4  11 2292.70   67.51  -2
   4  -2 -11 2292.70   67.51   1
   2  -4  11 2202.29   38.71  -2
  -4   2 -11 2202.29   38.71   1
   2  -4  11 2259.22   61.27  -2
  -4   2 -11 2259.22   61.27   1
   4  -2  11 2192.86   48.35  -2
  -2   4 -11 2192.86   48.35   1
  -2  -2  11 2508.58   79.47  -2
  -2  -2 -11 2508.58   79.47   1
  -4   2  11 2260.75   73.59  -2
   2  -4 -11 2260.75   73.59   1
  -2  -2  10 7035.90  138.51  -2
  -2  -2 -10 7035.90  138.51   1
  -4   2  10 7067.33  137.53  -2
   2  -4 -10 7067.33  137.53   1
  -2  -2  10 7236.62  110.06  -2
  -2  -2 -10 7236.62  110.06   1
  -4   2  10 7356.43  129.57  -2
   2  -4 -10 7356.43  129.57   1
   4  -2  10 7249.10  134.55  -2
  -2   4 -10 7249.10  134.55   1
   2  -4  10 7108.07   95.14  -2
  -4   2 -10 7108.07   95.14   1
   2   2  10 7025.07  124.22  -2
   2   2 -10 7025.07  124.22   1
  -2   4  10 7338.83  131.67  -2
   4  -2 -10 7338.83  131.67   1
   2  -4  10 7128.80  124.48  -2
  -4   2 -10 7128.80  124.48   1
   4  -2  10 7232.50  108.64  -2
  -2   4 -10 7232.50  108.64   1
   4  -2  10 7364.19  133.06  -2
  -2   4 -10 7364.19  133.06   1
  -2  -2  10 7244.18  141.02  -2
  -2  -2 -10 7244.18  141.02   1
   2  -4  10 7498.68  140.15  -2
  -4   2 -10 7498.68  140.15   1
  -4   2   9 8362.32  140.04  -2
   2  -4  -9 8362.32  140.04   1
  -2  -2   9 8361.72  122.31  -2
  -2  -2  -9 8361.72  122.31   1
   4  -2   9 8393.92  142.42  -2
  -2   4  -9 8393.92  142.42   1
   2  -4   9 8368.51  148.86  -2
  -4   2  -9 8368.51  148.86   1
  -2  -2   9 8479.02  151.22  -2
  -2  -2  -9 8479.02  151.22   1
   2   2   9 8231.92  136.15  -2
   2   2  -9 8231.92  136.15   1
  -2   4   9 8394.36  142.55  -2
   4  -2  -9 8394.36  142.55   1
   2  -4   9 8344.83  135.64  -2
  -4   2  -9 8344.83  135.64   1
   4  -2   9 8481.95  120.36  -2
  -2   4  -9 8481.95  120.36   1
   4  -2   9 8318.65  145.67  -2
  -2   4  -9 8318.65  145.67   1
  -2  -2   9 7831.66  145.26  -2
  -2  -2  -9 7831.66  145.26   1
   2  -4   9 8337.32  144.85  -2
  -4   2  -9 8337.32  144.85   1
  -4   2   9 8301.71  146.51  -2
   2  -4  -9 8301.71  146.51   1
   2  -4   8 6593.37  117.93  -2
  -4   2  -8 6593.37  117.93   1
  -2  -2   8 6432.82  120.92  -2
  -2  -2  -8 6432.82  120.92   1
  -4   2   8 6583.70  121.52  -2
   2  -4  -8 6583.70  121.52   1
  -2  -2   8 6632.74  100.12  -2
  -2  -2  -8 6632.74  100.12   1
  -4   2   8 6527.36  115.83  -2
   2  -4  -8 6527.36  115.83   1
  -2   4   8 6979.10  121.90  -2
   4  -2  -8 6979.10  121.90   1
   2   2   8 6406.32  111.94  -2
   2   2  -8 6406.32  111.94   1
  -2   4   8 6521.48  118.52  -2
   4  -2  -8 6521.48  118.52   1
   2  -4   8 6651.57  111.38  -2
  -4   2  -8 6651.57  111.38   1
   4  -2   8 6612.94  120.50  -2
  -2   4  -8 6612.94  120.50   1
  -2  -2   8 6709.79  123.91  -2
  -2  -2  -8 6709.79  123.91   1
   4  -2   8 6650.83  115.99  -2
  -2   4  -8 6650.83  115.99   1
   2  -4   8 6541.49  122.11  -2
  -4   2  -8 6541.49  122.11   1
  -4   2   7  400.02   29.74  -2
   2  -4  -7  400.02   29.74   1
  -2   4   7  386.83   15.46  -2
   4  -2  -7  386.83   15.46   1
   2  -4   7  414.50   28.31  -2
  -4   2  -7  414.50   28.31   1
  -2   4   7  410.24   27.87  -2
   4  -2  -7  410.24   27.87   1
  -4   2   7  382.52   25.98  -2
   2  -4  -7  382.52   25.98   1
  -2  -2   7  412.70   19.62  -2
  -2  -2  -7  412.70   19.62   1
  -2   4   7  420.44   29.50  -2
   4  -2  -7  420.44   29.50   1
   2   2   7  407.82   26.51  -2
   2   2  -7  407.82   26.51   1
  -2  -2   7  428.58   15.85  -2
  -2  -2  -7  428.58   15.85   1
   2  -4   7  375.64   24.93  -2
  -4   2  -7  375.64   24.93   1
   4  -2   7  403.88   29.82  -2
  -2   4  -7  403.88   29.82   1
   4  -2   7  399.25   26.40  -2
  -2   4  -7  399.25   26.40   1
   2  -4   7  438.64   32.07  -2
  -4   2  -7  438.64   32.07   1
  -2  -2   7  379.37   29.70  -2
  -2  -2  -7  379.37   29.70   1
   4  -2   6  747.76   30.37  -2
  -2   4  -6  747.76   30.37   1
  -2  -2   6  719.56   34.05  -2
  -2  -2  -6  719.56   34.05   1
   2  -4   6  708.31   33.29  -2
  -4   2  -6  708.31   33.29   1
  -4   2   6  710.62   30.83  -2
   2  -4  -6  710.62   30.83   1
  -2  -2   6  705.24   24.02  -2
  -2  -2  -6  705.24   24.02   1
  -2   4   6  827.08   33.78  -2
   4  -2  -6  827.08   33.78   1
  -2   4   6  684.96   33.04  -2
   4  -2  -6  684.96   33.04   1
   2   2   6  748.22   31.65  -2
   2   2  -6  748.22   31.65   1
  -2  -2   6  759.07   18.36  -2
  -2  -2  -6  759.07   18.36   1
   4  -2   6  749.20   34.48  -2
  -2   4  -6  749.20   34.48   1
   2  -4   6  746.42   29.28  -2
  -4   2  -6  746.42   29.28   1
  -2   4   6  748.59   20.52  -2
   4  -2  -6  748.59   20.52   1
   2  -4   6  762.17   31.63  -2
  -4   2  -6  762.17   31.63   1
  -4   2   6  761.58   33.93  -2
   2  -4  -6  761.58   33.93   1
   4  -2   5 2973.02   59.12  -2
  -2   4  -5 2973.02   59.12   1
  -2  -2   5 2985.77   65.75  -2
  -2  -2  -5 2985.77   65.75   1
   2  -4   5 3156.06   60.51  -2
  -4   2  -5 3156.06   60.51   1
  -2  -2   5 3100.41   54.43  -2
  -2  -2  -5 3100.41   54.43   1
  -4   2   5 3121.83   62.48  -2
   2  -4  -5 3121.83   62.48   1
  -2   4   5 3210.41   64.99  -2
   4  -2  -5 3210.41   64.99   1
   2  -4   5 3037.25   65.53  -2
  -4   2  -5 3037.25   65.53   1
   2   2   5 3063.07   62.49  -2
   2   2  -5 3063.07   62.49   1
  -2   4   5 3052.69   66.07  -2
   4  -2  -5 3052.69   66.07   1
  -2  -2   5 3064.12   44.47  -2
  -2  -2  -5 3064.12   44.47   1
   4  -2   5 3076.66   65.82  -2
  -2   4  -5 3076.66   65.82   1
  -4   2   5 3022.77   57.98  -2
   2  -4  -5 3022.77   57.98   1
  -4   2   4 7081.42   90.57  -2
   2  -4  -4 7081.42   90.57   1
   2   2   4 7140.65  106.54  -2
   2   2  -4 7140.65  106.54   1
   2  -4   4 6818.91  101.52  -2
  -4   2  -4 6818.91  101.52   1
   4  -2   4 6989.48   98.10  -2
  -2   4  -4 6989.48   98.10   1
  -2  -2   4 6671.74   99.57  -2
  -2  -2  -4 6671.74   99.57   1
  -4   2   4 6910.06  107.42  -2
   2  -4  -4 6910.06  107.42   1
  -2   4   4 6993.54  109.46  -2
   4  -2  -4 6993.54  109.46   1
   2  -4   4 6657.82  109.54  -2
  -4   2  -4 6657.82  109.54   1
  -4   2   4 7037.14  100.20  -2
   2  -4  -4 7037.14  100.20   1
  -2   4   4 6563.02  110.76  -2
   4  -2  -4 6563.02  110.76   1
   2   2   4 6594.73  107.13  -2
   2   2  -4 6594.73  107.13   1
   4  -2   4 6662.97  110.46  -2
  -2   4  -4 6662.97  110.46   1
   4  -2   4 6967.17  100.67  -2
  -2   4  -4 6967.17  100.67   1
  -2  -2   4 6627.83  108.29  -2
  -2  -2  -4 6627.83  108.29   1
  -2  -2   336414.57  458.50  -2
  -2  -2  -336414.57  458.50   1
   2  -4   336996.07  450.02  -2
  -4   2  -336996.07  450.02   1
   2   2   337377.26  459.54  -2
   2   2  -337377.26  459.54   1
  -2  -2   337447.46  453.26  -2
  -2  -2  -337447.46  453.26   1
   4  -2   337776.96  452.16  -2
  -2   4  -337776.96  452.16   1
  -4   2   337174.17  460.32  -2
   2  -4  -337174.17  460.32   1
  -4   2   336068.08  449.26  -2
   2  -4  -336068.08  449.26   1
   4  -2   337416.06  449.64  -2
  -2   4  -337416.06  449.64   1
   2  -4   337013.57  461.65  -2
  -4   2  -337013.57  461.65   1
  -2   4   337170.07  462.89  -2
   4  -2  -337170.07  462.89   1
   2  -4   337137.87  442.56  -2
  -4   2  -337137.87  442.56   1
   2   2   337261.06  460.46  -2
   2   2  -337261.06  460.46   1
   4  -2   336758.17  462.64  -2
  -2   4  -336758.17  462.64   1
   2   2   337232.96  458.62  -2
   2   2  -337232.96  458.62   1
   4  -2   338218.26  457.38  -2
  -2   4  -338218.26  457.38   1
  -2  -2   211999.19  161.19  -2
  -2  -2  -211999.19  161.19   1
   2   2   212294.09  166.27  -2
   2   2  -212294.09  166.27   1
   4  -2   212091.69  160.45  -2
  -2   4  -212091.69  160.45   1
  -2  -2   211957.09  161.73  -2
  -2  -2  -211957.09  161.73   1
  -4   2   212116.09  165.91  -2
   2  -4  -212116.09  165.91   1
   2   2   212215.39  161.33  -2
   2   2  -212215.39  161.33   1
   4  -2   212286.89  154.09  -2
  -2   4  -212286.89  154.09   1
   2  -4   212274.59  166.35  -2
  -4   2  -212274.59  166.35   1
   2  -4   212180.69  154.43  -2
  -4   2  -212180.69  154.43   1
  -2   4   211966.79  166.76  -2
   4  -2  -211966.79  166.76   1
   4  -2   212116.29  166.70  -2
  -2   4  -212116.29  166.70   1
   2   2   211816.89  165.72  -2
   2   2  -211816.89  165.72   1
   4  -2   212310.29  163.28  -2
  -2   4  -212310.29  163.28   1
  -2  -2   120421.12  261.99  -2
  -2  -2  -120421.12  261.99   1
   4  -2   120599.71  260.90  -2
  -2   4  -120599.71  260.90   1
  -4   2   120899.81  263.91  -2
   2  -4  -120899.81  263.91   1
  -2   4   120631.41  263.97  -2
   4  -2  -120631.41  263.97   1
   2  -4   120447.82  257.36  -2
  -4   2  -120447.82  257.36   1
  -2  -2   120593.51  256.67  -2
  -2  -2  -120593.51  256.67   1
   2   2   120673.51  256.32  -2
   2   2  -120673.51  256.32   1
   4  -2   120384.62  263.03  -2
  -2   4  -120384.62  263.03   1
   4  -2   121071.71  261.90  -2
  -2   4  -121071.71  261.90   1
  -2  -2   120975.71  257.23  -2
  -2  -2  -120975.71  257.23   1
   2  -4   0 3330.07   57.63  -2
  -4   2   0 3330.07   57.63   1
  -2   4   0 3318.74   57.43  -2
   4  -2   0 3318.74   57.43   1
  -2  -2   0 3459.85   51.82  -2
  -2  -2   0 3459.85   51.82   1
  -4   2   0 3428.18   59.70  -2
   2  -4   0 3428.18   59.70   1
   4  -2   0 3426.94   59.30  -2
  -2   4   0 3426.94   59.30   1
  -2  -2   0 3369.56   59.85  -2
  -2  -2   0 3369.56   59.85   1
   2   2   0 3508.96   56.69  -2
   2   2   0 3508.96   56.69   1
  -2  -2   0 3384.53   56.36  -2
  -2  -2   0 3384.53   56.36   1
  -4   2  -120237.52  262.42  -2
   2  -4   120237.52  262.42   1
   4  -2  -121039.81  266.05  -2
  -2   4   121039.81  266.05   1
   2   2  -120926.51  258.16  -2
   2   2   120926.51  258.16   1
   2  -4  -120578.91  265.77  -2
  -4   2   120578.91  265.77   1
  -2   4  -120762.51  258.62  -2
   4  -2   120762.51  258.62   1
  -2  -2  -121220.81  266.52  -2
  -2  -2   121220.81  266.52   1
   2   2  -121017.41  258.77  -2
   2   2   121017.41  258.77   1
  -2  -2  -120687.31  262.79  -2
  -2  -2   120687.31  262.79   1
   2   2  -212923.48  168.85  -2
   2   2   212923.48  168.85   1
  -4   2  -212817.78  167.19  -2
   2  -4   212817.78  167.19   1
   4  -2  -212998.18  173.09  -2
  -2   4   212998.18  173.09   1
  -2  -2  -212455.89  167.34  -2
  -2  -2   212455.89  167.34   1
   2   2  -212570.19  168.07  -2
   2   2   212570.19  168.07   1
  -2   4  -212730.89  161.26  -2
   4  -2   212730.89  161.26   1
   2  -4  -213265.48  174.94  -2
  -4   2   213265.48  174.94   1
  -2  -2  -212989.08  173.29  -2
  -2  -2   212989.08  173.29   1
  -4   2  -212719.69  173.55  -2
   2  -4   212719.69  173.55   1
   2   2  -212676.09  163.87  -2
   2   2   212676.09  163.87   1
  -4   2  -212233.19  169.24  -2
   2  -4   212233.19  169.24   1
  -2  -2  -336434.97  457.19  -2
  -2  -2   336434.97  457.19   1
   2   2  -336939.07  451.85  -2
   2   2   336939.07  451.85   1
  -4   2  -336951.77  449.73  -2
   2  -4   336951.77  449.73   1
   4  -2  -337491.96  458.71  -2
  -2   4   337491.96  458.71   1
  -4   2  -336785.47  447.42  -2
   2  -4   336785.47  447.42   1
   2   2  -337021.37  456.41  -2
   2   2   337021.37  456.41   1
  -2  -2  -335785.78  455.46  -2
  -2  -2   335785.78  455.46   1
  -2   4  -337013.77  459.18  -2
   4  -2   337013.77  459.18   1
  -2  -2  -337756.66  458.84  -2
  -2  -2   337756.66  458.84   1
  -2   4  -337449.36  440.32  -2
   4  -2   337449.36  440.32   1
   2  -4  -337426.46  461.68  -2
  -4   2   337426.46  461.68   1
  -4   2  -337080.37  461.07  -2
   2  -4   337080.37  461.07   1
  -4   2  -336186.97  454.23  -2
   2  -4   336186.97  454.23   1
   4  -2  -4 7315.84  109.81  -2
  -2   4   4 7315.84  109.81   1
   2   2  -4 7102.58  110.01  -2
   2   2   4 7102.58  110.01   1
   2  -4  -4 7050.29  106.28  -2
  -4   2   4 7050.29  106.28   1
  -2  -2  -4 6867.86  106.93  -2
  -2  -2   4 6867.86  106.93   1
  -4   2  -4 6816.88   98.89  -2
   2  -4   4 6816.88   98.89   1
   2   2  -4 7119.15  101.49  -2
   2   2   4 7119.15  101.49   1
   2  -4  -4 7182.71  112.79  -2
  -4   2   4 7182.71  112.79   1
   4  -2  -4 7300.07  109.47  -2
  -2   4   4 7300.07  109.47   1
  -4   2  -4 6976.72  101.70  -2
   2  -4   4 6976.72  101.70   1
  -2  -2  -4 6674.43  108.65  -2
  -2  -2   4 6674.43  108.65   1
  -2   4  -4 7016.35  110.61  -2
   4  -2   4 7016.35  110.61   1
  -2  -2  -4 7059.95  109.32  -2
  -2  -2   4 7059.95  109.32   1
  -4   2  -4 6894.79  111.29  -2
   2  -4   4 6894.79  111.29   1
  -4   2  -4 6996.00  106.40  -2
   2  -4   4 6996.00  106.40   1
  -2   4  -4 6893.22   90.33  -2
   4  -2   4 6893.22   90.33   1
   4  -2  -5 3251.24   65.82  -2
  -2   4   5 3251.24   65.82   1
  -2  -2  -5 3097.55   59.36  -2
  -2  -2   5 3097.55   59.36   1
   2   2  -5 3143.18   66.12  -2
   2   2   5 3143.18   66.12   1
  -2  -2  -5 3069.19   61.10  -2
  -2  -2   5 3069.19   61.10   1
   2  -4  -5 3149.40   63.88  -2
  -4   2   5 3149.40   63.88   1
   2   2  -5 3087.82   54.96  -2
   2   2   5 3087.82   54.96   1
  -4   2  -5 3109.72   53.20  -2
   2  -4   5 3109.72   53.20   1
   4  -2  -5 3182.48   63.04  -2
  -2   4   5 3182.48   63.04   1
   2  -4  -5 3152.90   66.10  -2
  -4   2   5 3152.90   66.10   1
  -4   2  -5 3145.93   58.94  -2
   2  -4   5 3145.93   58.94   1
   4  -2  -5 3127.26   58.29  -2
  -2   4   5 3127.26   58.29   1
  -2   4  -5 3285.95   66.58  -2
   4  -2   5 3285.95   66.58   1
  -2  -2  -5 3130.79   62.58  -2
  -2  -2   5 3130.79   62.58   1
  -4   2  -5 3256.06   52.84  -2
   2  -4   5 3256.06   52.84   1
  -4   2  -5 3131.07   66.28  -2
   2  -4   5 3131.07   66.28   1
  -2  -2  -5 3060.60   65.01  -2
  -2  -2   5 3060.60   65.01   1
  -4   2  -5 3017.79   61.91  -2
   2  -4   5 3017.79   61.91   1
  -4   2  -6  578.44   25.46  -2
   2  -4   6  578.44   25.46   1
   4  -2  -6  472.88   29.18  -2
  -2   4   6  472.88   29.18   1
   2   2  -6  527.28   28.87  -2
   2   2   6  527.28   28.87   1
  -2  -2  -6  523.84   25.05  -2
  -2  -2   6  523.84   25.05   1
   2  -4  -6  557.53   28.72  -2
  -4   2   6  557.53   28.72   1
  -2   4  -6  509.17   26.48  -2
   4  -2   6  509.17   26.48   1
  -2  -2  -6  549.35   25.71  -2
  -2  -2   6  549.35   25.71   1
   2   2  -6  500.85   19.92  -2
   2   2   6  500.85   19.92   1
  -4   2  -6  513.78   19.62  -2
   2  -4   6  513.78   19.62   1
   4  -2  -6  537.04   26.38  -2
  -2   4   6  537.04   26.38   1
   2  -4  -6  550.49   29.02  -2
  -4   2   6  550.49   29.02   1
   2  -4  -6  544.70   30.80  -2
  -4   2   6  544.70   30.80   1
   4  -2  -6  562.35   25.78  -2
  -2   4   6  562.35   25.78   1
  -2   4  -6  517.43   28.14  -2
   4  -2   6  517.43   28.14   1
  -4   2  -6  538.19   19.18  -2
   2  -4   6  538.19   19.18   1
  -2  -2  -6  554.65   26.52  -2
  -2  -2   6  554.65   26.52   1
  -4   2  -6  532.63   28.75  -2
   2  -4   6  532.63   28.75   1
  -2  -2  -6  497.87   29.30  -2
  -2  -2   6  497.87   29.30   1
  -2  -2  -7  452.27   26.04  -2
  -2  -2   7  452.27   26.04   1
   2   2  -7  415.28   27.26  -2
   2   2   7  415.28   27.26   1
  -4   2  -7  414.28   25.02  -2
   2  -4   7  414.28   25.02   1
   4  -2  -7  472.78   29.83  -2
  -2   4   7  472.78   29.83   1
  -2   4  -7  439.03   27.12  -2
   4  -2   7  439.03   27.12   1
  -2  -2  -7  423.29   24.79  -2
  -2  -2   7  423.29   24.79   1
   2  -4  -7  497.35   30.59  -2
  -4   2   7  497.35   30.59   1
  -4   2  -7  442.13   19.19  -2
   2  -4   7  442.13   19.19   1
   2   2  -7  426.69   19.34  -2
   2   2   7  426.69   19.34   1
   2  -4  -7  461.20   28.10  -2
  -4   2   7  461.20   28.10   1
   4  -2  -7  490.08   25.83  -2
  -2   4   7  490.08   25.83   1
   4  -2  -7  421.23   25.80  -2
  -2   4   7  421.23   25.80   1
   2  -4  -7  457.56   32.56  -2
  -4   2   7  457.56   32.56   1
  -2   4  -7  428.84   26.33  -2
   4  -2   7  428.84   26.33   1
  -2  -2  -7  456.21   25.30  -2
  -2  -2   7  456.21   25.30   1
  -4   2  -7  447.63   18.44  -2
   2  -4   7  447.63   18.44   1
  -4   2  -7  473.84   29.18  -2
   2  -4   7  473.84   29.18   1
  -2  -2  -7  527.84   33.75  -2
  -2  -2   7  527.84   33.75   1
  -2  -2  -8 6412.61  112.81  -2
  -2  -2   8 6412.61  112.81   1
   2  -4  -8 6234.77  117.40  -2
  -4   2   8 6234.77  117.40   1
  -4   2  -8 6381.12  112.01  -2
   2  -4   8 6381.12  112.01   1
   4  -2  -8 6546.41  120.40  -2
  -2   4   8 6546.41  120.40   1
   2   2  -8 6336.53  119.02  -2
   2   2   8 6336.53  119.02   1
  -2   4  -8 6537.91  115.15  -2
   4  -2   8 6537.91  115.15   1
   2  -4  -8 6649.54  118.64  -2
  -4   2   8 6649.54  118.64   1
  -2  -2  -8 6181.88  106.28  -2
  -2  -2   8 6181.88  106.28   1
   2   2  -8 6457.17   97.42  -2
   2   2   8 6457.17   97.42   1
  -4   2  -8 6216.51   94.83  -2
   2  -4   8 6216.51   94.83   1
   4  -2  -8 6251.28  108.36  -2
  -2   4   8 6251.28  108.36   1
   2  -4  -8 6478.94  116.37  -2
  -4   2   8 6478.94  116.37   1
  -2   4  -8 6328.66  118.44  -2
   4  -2   8 6328.66  118.44   1
   4  -2  -8 6265.52  110.71  -2
  -2   4   8 6265.52  110.71   1
   2  -4  -8 6144.39  116.80  -2
  -4   2   8 6144.39  116.80   1
  -4   2  -8 6349.71   95.19  -2
   2  -4   8 6349.71   95.19   1
  -2  -2  -8 6420.97  110.25  -2
  -2  -2   8 6420.97  110.25   1
  -4   2  -8 6572.85  117.66  -2
   2  -4   8 6572.85  117.66   1
  -2  -2  -8 6045.59  118.70  -2
  -2  -2   8 6045.59  118.70   1
  -2  -2  -9 8749.58  143.47  -2
  -2  -2   9 8749.58  143.47   1
  -4   2  -9 8423.09  142.49  -2
   2  -4   9 8423.09  142.49   1
   2  -4  -9 8620.83  148.42  -2
  -4   2   9 8620.83  148.42   1
  -2   4  -9 8571.00  145.35  -2
   4  -2   9 8571.00  145.35   1
  -2  -2  -9 8142.69  132.77  -2
  -2  -2   9 8142.69  132.77   1
  -4   2  -9 8105.03  120.50  -2
   2  -4   9 8105.03  120.50   1
   2   2  -9 8370.60  123.56  -2
   2   2   9 8370.60  123.56   1
   2  -4  -9 8658.16  145.61  -2
  -4   2   9 8658.16  145.61   1
   4  -2  -9 8529.00  136.86  -2
  -2   4   9 8529.00  136.86   1
   2  -4  -9 8325.91  147.43  -2
  -4   2   9 8325.91  147.43   1
   4  -2  -9 8668.12  141.37  -2
  -2   4   9 8668.12  141.37   1
  -2  -2  -9 8645.31  138.97  -2
  -2  -2   9 8645.31  138.97   1
  -4   2  -9 8372.26  122.08  -2
   2  -4   9 8372.26  122.08   1
  -4   2  -9 8526.57  145.98  -2
   2  -4   9 8526.57  145.98   1
  -2  -2  -9 8447.56  150.10  -2
  -2  -2   9 8447.56  150.10   1
  -4   2 -10 6830.17  127.16  -2
   2  -4  10 6830.17  127.16   1
  -2  -2 -10 6767.84  126.85  -2
  -2  -2  10 6767.84  126.85   1
  -2  -2 -10 6649.40  115.24  -2
  -2  -2  10 6649.40  115.24   1
   2   2 -10 6815.85  105.96  -2
   2   2  10 6815.85  105.96   1
   4  -2 -10 6781.41  118.81  -2
  -2   4  10 6781.41  118.81   1
   2  -4 -10 6721.46  126.53  -2
  -4   2  10 6721.46  126.53   1
   2  -4 -10 6490.60  130.59  -2
  -4   2  10 6490.60  130.59   1
  -2  -2 -10 7216.34  122.04  -2
  -2  -2  10 7216.34  122.04   1
  -4   2 -10 6817.79  104.95  -2
   2  -4  10 6817.79  104.95   1
   2   2 -10 6917.42  104.64  -2
   2   2  10 6917.42  104.64   1
   4  -2 -10 6788.44  125.62  -2
  -2   4  10 6788.44  125.62   1
  -2  -2 -10 6738.10  134.65  -2
  -2  -2  10 6738.10  134.65   1
  -2  -2 -11 2228.81   56.92  -2
  -2  -2  11 2228.81   56.92   1
   2   2 -11 2247.68   49.22  -2
   2   2  11 2247.68   49.22   1
   4  -2 -11 2066.13   57.27  -2
  -2   4  11 2066.13   57.27   1
   2  -4 -11 2134.92   69.71  -2
  -4   2  11 2134.92   69.71   1
  -2  -2 -11 2266.03   60.47  -2
  -2  -2  11 2266.03   60.47   1
  -4   2 -11 2230.77   49.01  -2
   2  -4  11 2230.77   49.01   1
   2   2 -11 2145.97   49.08  -2
   2   2  11 2145.97   49.08   1
  -2  -2 -11 2072.85   72.63  -2
  -2  -2  11 2072.85   72.63   1
   4  -2 -11 2102.35   65.03  -2
  -2   4  11 2102.35   65.03   1
  -2  -2 -12  885.60   36.51  -2
  -2  -2  12  885.60   36.51   1
   2   2 -12  934.15   31.19  -2
   2   2  12  934.15   31.19   1
   4  -2 -12  955.51   39.51  -2
  -2   4  12  955.51   39.51   1
   2  -4 -12  939.50   51.56  -2
  -4   2  12  939.50   51.56   1
  -2  -2 -12  977.32   41.62  -2
  -2  -2  12  977.32   41.62   1
  -4   2 -12  895.84   30.89  -2
   2  -4  12  895.84   30.89   1
   2   2 -12  929.36   32.52  -2
   2   2  12  929.36   32.52   1
   4  -2 -12  909.37   45.92  -2
  -2   4  12  909.37   45.92   1
  -2  -2 -12  920.49   52.10  -2
  -2  -2  12  920.49   52.10   1
  -2  -2 -13  950.85   39.14  -2
  -2  -2  13  950.85   39.14   1
  -4   2 -13 1000.64   33.60  -2
   2  -4  13 1000.64   33.60   1
   2   2 -13  983.31   33.26  -2
   2   2  13  983.31   33.26   1
   2  -4 -13  911.44   52.22  -2
  -4   2  13  911.44   52.22   1
   2   2 -13 1007.83   35.76  -2
   2   2  13 1007.83   35.76   1
   4  -2 -13 1028.15   38.52  -2
  -2   4  13 1028.15   38.52   1
  -2  -2 -13  927.90   53.69  -2
  -2  -2  13  927.90   53.69   1
   4  -2 -13  912.92   48.53  -2
  -2   4  13  912.92   48.53   1
  -2  -2 -14  953.23   40.08  -2
  -2  -2  14  953.23   40.08   1
  -4   2 -14  893.15   33.66  -2
   2  -4  14  893.15   33.66   1
   2   2 -14  923.03   33.28  -2
   2   2  14  923.03   33.28   1
   2  -4 -14  846.17   51.53  -2
  -4   2  14  846.17   51.53   1
   2   2 -14  936.51   36.19  -2
   2   2  14  936.51   36.19   1
   4  -2 -14  929.06   38.48  -2
  -2   4  14  929.06   38.48   1
  -2  -2 -14  939.37   57.00  -2
  -2  -2  14  939.37   57.00   1
   4  -2 -14  915.07   50.07  -2
  -2   4  14  915.07   50.07   1
  -4   2 -15    9.34   14.07  -2
   2  -4  15    9.34   14.07   1
   2   2 -15   21.18   13.49  -2
   2   2  15   21.18   13.49   1
  -2   4 -15   16.89    5.76  -2
   4  -2  15   16.89    5.76   1
   2  -4 -15    4.23   30.01  -2
  -4   2  15    4.23   30.01   1
   4  -2 -15   30.98   30.48  -2
  -2   4  15   30.98   30.48   1
  -2  -2 -15   56.50   33.01  -2
  -2  -2  15   56.50   33.01   1
   2   2 -15   13.69   15.41  -2
   2   2  15   13.69   15.41   1
   4  -2 -15   15.96   16.66  -2
  -2   4  15   15.96   16.66   1
  -2  -2 -15   42.24   20.84  -2
  -2  -2  15   42.24   20.84   1
  -2  -2 -16  798.39   39.20  -2
  -2  -2  16  798.39   39.20   1
  -4   2 -16  777.64   33.31  -2
   2  -4  16  777.64   33.31   1
  -2   4 -16  697.79   17.45  -2
   4  -2  16  697.79   17.45   1
   2   2 -16  752.55   31.65  -2
   2   2  16  752.55   31.65   1
   2   2 -16  744.87   35.92  -2
   2   2  16  744.87   35.92   1
   2  -4 -16  788.36   55.14  -2
  -4   2  16  788.36   55.14   1
  -2  -2 -16  774.77   58.67  -2
  -2  -2  16  774.77   58.67   1
   4  -2 -16  723.37   50.65  -2
  -2   4  16  723.37   50.65   1
   4  -2 -17  289.29   42.02  -2
  -2   4  17  289.29   42.02   1
   2  -4 -17  311.22   42.85  -2
  -4   2  17  311.22   42.85   1
  -2  -2 -17  284.71   44.78  -2
  -2  -2  17  284.71   44.78   1
  -2  -2 -17  267.64   27.70  -2
  -2  -2  17  267.64   27.70   1
  -2  -2 -18 1049.22   68.32  -2
  -2  -2  18 1049.22   68.32   1
   4  -2 -18 1031.62   62.21  -2
  -2   4  18 1031.62   62.21   1
   2  -4 -18  961.07   64.94  -2
  -4   2  18  961.07   64.94   1
  -2  -2 -18 1025.22   44.71  -2
  -2  -2  18 1025.22   44.71   1
   4  -2 -19   49.34   38.55  -2
  -2   4  19   49.34   38.55   1
   2  -4 -19   23.22   39.69  -2
  -4   2  19   23.22   39.69   1
  -2  -2 -19   49.54   42.49  -2
  -2  -2  19   49.54   42.49   1
  -2  -2 -19   45.69   21.68  -2
  -2  -2  19   45.69   21.68   1
   4  -2 -20  536.22   54.36  -2
  -2   4  20  536.22   54.36   1
   2  -4 -20  520.62   54.88  -2
  -4   2  20  520.62   54.88   1
  -2  -2 -20  474.38   55.30  -2
  -2  -2  20  474.38   55.30   1
  -2  -2 -21   78.56   40.24  -2
  -2  -2  21   78.56   40.24   1
   2  -4 -21   48.00   44.94  -2
  -4   2  21   48.00   44.94   1
   4  -2 -21   67.20   38.46  -2
  -2   4  21   67.20   38.46   1
   2   2 -21    5.60   37.12  -2
   2   2  21    5.60   37.12   1
   4  -2 -22  515.18   55.71  -2
  -2   4  22  515.18   55.71   1
   2  -4 -22  443.75   55.29  -2
  -4   2  22  443.75   55.29   1
  -2  -2 -22  621.75   66.45  -2
  -2  -2  22  621.75   66.45   1
  -4   2 -22  458.77   60.01  -2
   2  -4  22  458.77   60.01   1
   2   2 -22  654.22   62.29  -2
   2   2  22  654.22   62.29   1
   4  -2 -23  -17.03   42.73  -2
  -2   4  23  -17.03   42.73   1
   2  -4 -23  -38.80   43.73  -2
  -4   2  23  -38.80   43.73   1
  -2  -2 -23   23.66   48.33  -2
  -2  -2  23   23.66   48.33   1
   2   2 -23    3.95   39.38  -2
   2   2  23    3.95   39.38   1
  -4   2 -23   40.92   48.45  -2
   2  -4  23   40.92   48.45   1
   4  -2 -24  237.70   51.94  -2
  -2   4  24  237.70   51.94   1
   2  -4 -24  130.48   49.01  -2
  -4   2  24  130.48   49.01   1
  -2  -2 -24  154.93   52.35  -2
  -2  -2  24  154.93   52.35   1
   2   2 -24  189.25   44.88  -2
   2   2  24  189.25   44.88   1
  -4   2 -24  178.38   50.01  -2
   2  -4  24  178.38   50.01   1
   2  -4 -25   55.91   41.75  -2
  -4   2  25   55.91   41.75   1
   2   2 -25  -26.50   44.12  -2
   2   2  25  -26.50   44.12   1
   4  -2 -25  -26.28   44.22  -2
  -2   4  25  -26.28   44.22   1
  -2  -2 -25   31.50   47.52  -2
  -2  -2  25   31.50   47.52   1
  -2   4 -25  -25.26   44.52  -2
   4  -2  25  -25.26   44.52   1
  -4   2 -25  -29.51   41.67  -2
   2  -4  25  -29.51   41.67   1
   2  -4 -26  131.51   46.17  -2
  -4   2  26  131.51   46.17   1
   2   2 -26   70.19   48.52  -2
   2   2  26   70.19   48.52   1
  -2  -2 -26  100.31   49.73  -2
  -2  -2  26  100.31   49.73   1
   4  -2 -26  229.29   50.00  -2
  -2   4  26  229.29   50.00   1
  -4   2 -26  267.86   60.65  -2
   2  -4  26  267.86   60.65   1
  -2   4 -26   33.98   49.21  -2
   4  -2  26   33.98   49.21   1
   2   2 -27   -8.65   45.54  -2
   2   2  27   -8.65   45.54   1
   4  -2 -27   81.19   43.86  -2
  -2   4  27   81.19   43.86   1
   1  -4  26   33.46   48.66  -2
  -4   1 -26   33.46   48.66   1
   4  -3  25  169.52   46.13  -2
  -3   4 -25  169.52   46.13   1
   1  -4  25  157.05   54.96  -2
  -4   1 -25  157.05   54.96   1
   1  -4  24   74.92   46.50  -2
  -4   1 -24   74.92   46.50   1
   4  -3  24   49.89   46.31  -2
  -3   4 -24   49.89   46.31   1
   1  -4  23  214.58   54.47  -2
  -4   1 -23  214.58   54.47   1
  -3  -1  23  127.14   54.73  -2
  -1  -3 -23  127.14   54.73   1
   4  -3  23  152.04   44.50  -2
  -3   4 -23  152.04   44.50   1
  -1   4  23  181.13   37.71  -2
   4  -1 -23  181.13   37.71   1
   1  -4  22   83.55   39.03  -2
  -4   1 -22   83.55   39.03   1
   4  -3  22  149.04   43.19  -2
  -3   4 -22  149.04   43.19   1
  -3  -1  22  164.55   52.63  -2
  -1  -3 -22  164.55   52.63   1
  -4   3  22  101.77   32.92  -2
   3  -4 -22  101.77   32.92   1
  -1   4  22  115.17   32.12  -2
   4  -1 -22  115.17   32.12   1
   1  -4  21  443.99   60.91  -2
  -4   1 -21  443.99   60.91   1
   4  -3  21  308.66   53.07  -2
  -3   4 -21  308.66   53.07   1
  -3  -1  21  390.27   57.75  -2
  -1  -3 -21  390.27   57.75   1
  -1   4  21  416.08   42.20  -2
   4  -1 -21  416.08   42.20   1
  -4   3  21  401.84   41.90  -2
   3  -4 -21  401.84   41.90   1
   4  -3  20  518.08   55.78  -2
  -3   4 -20  518.08   55.78   1
   1  -4  20  426.91   53.02  -2
  -4   1 -20  426.91   53.02   1
  -3  -1  20  447.75   55.59  -2
  -1  -3 -20  447.75   55.59   1
  -1   4  20  530.34   45.00  -2
   4  -1 -20  530.34   45.00   1
   3   1  20  451.52   36.48  -2
   1   3 -20  451.52   36.48   1
  -3  -1  20  406.88   36.33  -2
  -1  -3 -20  406.88   36.33   1
  -4   3  20  511.88   44.68  -2
   3  -4 -20  511.88   44.68   1
   4  -3  19  955.13   66.81  -2
  -3   4 -19  955.13   66.81   1
   1  -4  19  955.56   69.93  -2
  -4   1 -19  955.56   69.93   1
  -3  -1  19  843.89   62.60  -2
  -1  -3 -19  843.89   62.60   1
  -4   3  19 1017.06   55.65  -2
   3  -4 -19 1017.06   55.65   1
  -1   4  19  908.54   53.36  -2
   4  -1 -19  908.54   53.36   1
   3   1  19  901.37   46.51  -2
   1   3 -19  901.37   46.51   1
  -3  -1  19  899.12   46.57  -2
  -1  -3 -19  899.12   46.57   1
   1  -4  18  635.11   59.67  -2
  -4   1 -18  635.11   59.67   1
   4  -3  18  518.99   53.37  -2
  -3   4 -18  518.99   53.37   1
   4  -3  18  621.47   28.89  -2
  -3   4 -18  621.47   28.89   1
  -3  -1  18  684.70   60.42  -2
  -1  -3 -18  684.70   60.42   1
  -3  -1  18  616.40   57.28  -2
  -1  -3 -18  616.40   57.28   1
  -4   3  18  653.38   45.74  -2
   3  -4 -18  653.38   45.74   1
   3   1  18  663.44   40.75  -2
   1   3 -18  663.44   40.75   1
   1  -4  18  621.08   28.20  -2
  -4   1 -18  621.08   28.20   1
  -1   4  18  576.92   44.78  -2
   4  -1 -18  576.92   44.78   1
  -3  -1  18  660.14   41.23  -2
  -1  -3 -18  660.14   41.23   1
   4  -3  17 2425.60   91.73  -2
  -3   4 -17 2425.60   91.73   1
  -3  -1  17 2462.52   95.13  -2
  -1  -3 -17 2462.52   95.13   1
   1  -4  17 2260.15   90.58  -2
  -4   1 -17 2260.15   90.58   1
  -3  -1  17 2374.21   70.44  -2
  -1  -3 -17 2374.21   70.44   1
   1  -4  17 2284.45   53.44  -2
  -4   1 -17 2284.45   53.44   1
   3   1  17 2397.94   71.24  -2
   1   3 -17 2397.94   71.24   1
  -1   4  17 2460.60   78.63  -2
   4  -1 -17 2460.60   78.63   1
  -4   3  17 2401.84   78.80  -2
   3  -4 -17 2401.84   78.80   1
   4  -3  17 2305.97   54.59  -2
  -3   4 -17 2305.97   54.59   1
  -3  -1  17 2403.82   94.77  -2
  -1  -3 -17 2403.82   94.77   1
  -3  -1  16 1290.66   51.19  -2
  -1  -3 -16 1290.66   51.19   1
  -3  -1  16 1238.96   69.38  -2
  -1  -3 -16 1238.96   69.38   1
   4  -3  16 1295.81   66.90  -2
  -3   4 -16 1295.81   66.90   1
   1  -4  16 1228.49   67.83  -2
  -4   1 -16 1228.49   67.83   1
   3   1  16 1228.38   49.96  -2
   1   3 -16 1228.38   49.96   1
  -4   3  16 1245.19   56.07  -2
   3  -4 -16 1245.19   56.07   1
   1  -4  16 1205.60   35.98  -2
  -4   1 -16 1205.60   35.98   1
  -1   4  16 1244.73   56.93  -2
   4  -1 -16 1244.73   56.93   1
   4  -3  16 1238.54   37.24  -2
  -3   4 -16 1238.54   37.24   1
  -3  -1  16 1294.19   69.32  -2
  -1  -3 -16 1294.19   69.32   1
  -3  -1  15  560.46   34.23  -2
  -1  -3 -15  560.46   34.23   1
   1  -4  15  546.70   50.08  -2
  -4   1 -15  546.70   50.08   1
  -3  -1  15  561.83   50.56  -2
  -1  -3 -15  561.83   50.56   1
   4  -3  15  569.88   46.87  -2
  -3   4 -15  569.88   46.87   1
   1  -4  15  559.19   24.12  -2
  -4   1 -15  559.19   24.12   1
   3   1  15  544.28   34.36  -2
   1   3 -15  544.28   34.36   1
  -1   4  15  641.72   40.92  -2
   4  -1 -15  641.72   40.92   1
  -4   3  15  596.32   41.20  -2
   3  -4 -15  596.32   41.20   1
   4  -3  15  548.59   24.96  -2
  -3   4 -15  548.59   24.96   1
  -3  -1  15  614.79   50.92  -2
  -1  -3 -15  614.79   50.92   1
  -3  -1  14  795.20   39.91  -2
  -1  -3 -14  795.20   39.91   1
   1  -4  14  808.70   53.47  -2
  -4   1 -14  808.70   53.47   1
  -3  -1  14  795.46   52.22  -2
  -1  -3 -14  795.46   52.22   1
   4  -3  14  798.24   50.06  -2
  -3   4 -14  798.24   50.06   1
   3   1  14  751.96   37.79  -2
   1   3 -14  751.96   37.79   1
   1  -4  14  836.39   27.29  -2
  -4   1 -14  836.39   27.29   1
  -4   3  14  808.74   45.25  -2
   3  -4 -14  808.74   45.25   1
  -1   4  14  790.57   44.03  -2
   4  -1 -14  790.57   44.03   1
   4  -3  14  801.84   27.91  -2
  -3   4 -14  801.84   27.91   1
  -3  -1  14  776.62   52.38  -2
  -1  -3 -14  776.62   52.38   1
  -3  -1  13 1607.37   67.66  -2
  -1  -3 -13 1607.37   67.66   1
   1  -4  13 1578.78   65.35  -2
  -4   1 -13 1578.78   65.35   1
  -4   3  13 1682.05   67.83  -2
   3  -4 -13 1682.05   67.83   1
  -3  -1  13 1485.08   49.57  -2
  -1  -3 -13 1485.08   49.57   1
   4  -3  13 1538.15   59.71  -2
  -3   4 -13 1538.15   59.71   1
   1  -4  13 1606.05   37.16  -2
  -4   1 -13 1606.05   37.16   1
   3   1  13 1470.34   49.96  -2
   1   3 -13 1470.34   49.96   1
  -4   3  13 1491.52   56.84  -2
   3  -4 -13 1491.52   56.84   1
  -1   4  13 1592.92   57.67  -2
   4  -1 -13 1592.92   57.67   1
   1  -4  13 1626.99   53.42  -2
  -4   1 -13 1626.99   53.42   1
   4  -3  13 1582.20   38.20  -2
  -3   4 -13 1582.20   38.20   1
  -3  -1  13 1493.11   65.06  -2
  -1  -3 -13 1493.11   65.06   1
   1  -4  13 1557.66   68.11  -2
  -4   1 -13 1557.66   68.11   1
   4  -3  13 1476.96   62.69  -2
  -3   4 -13 1476.96   62.69   1
  -4   3  12 2809.23   75.32  -2
   3  -4 -12 2809.23   75.32   1
  -3  -1  12 2624.85   65.54  -2
  -1  -3 -12 2624.85   65.54   1
  -3  -1  12 2822.76   84.66  -2
  -1  -3 -12 2822.76   84.66   1
   1  -4  12 2642.94   82.74  -2
  -4   1 -12 2642.94   82.74   1
   4  -3  12 2718.56   80.41  -2
  -3   4 -12 2718.56   80.41   1
   3   1  12 2572.31   65.96  -2
   1   3 -12 2572.31   65.96   1
   1  -4  12 2727.55   50.00  -2
  -4   1 -12 2727.55   50.00   1
  -1   4  12 2784.25   74.99  -2
   4  -1 -12 2784.25   74.99   1
   4  -3  12 2783.85   77.84  -2
  -3   4 -12 2783.85   77.84   1
   1  -4  12 2714.03   68.06  -2
  -4   1 -12 2714.03   68.06   1
   4  -3  12 2596.70   51.42  -2
  -3   4 -12 2596.70   51.42   1
   1  -4  12 2816.16   82.08  -2
  -4   1 -12 2816.16   82.08   1
  -3  -1  12 2649.40   81.17  -2
  -1  -3 -12 2649.40   81.17   1
   3   1  12 2823.71   78.17  -2
   1   3 -12 2823.71   78.17   1
  -4   3  12 2561.20   81.68  -2
   3  -4 -12 2561.20   81.68   1
  -4   3  11 4555.54   99.54  -2
   3  -4 -11 4555.54   99.54   1
   4  -3  11 4560.07  104.33  -2
  -3   4 -11 4560.07  104.33   1
   1  -4  11 4704.59  110.70  -2
  -4   1 -11 4704.59  110.70   1
  -3  -1  11 4772.30  110.31  -2
  -1  -3 -11 4772.30  110.31   1
   1  -4  11 4701.55   71.92  -2
  -4   1 -11 4701.55   71.92   1
   3   1  11 4471.04   90.96  -2
   1   3 -11 4471.04   90.96   1
  -1   4  11 4482.46   99.10  -2
   4  -1 -11 4482.46   99.10   1
   4  -3  11 4583.27   74.03  -2
  -3   4 -11 4583.27   74.03   1
   1  -4  11 4696.70   91.86  -2
  -4   1 -11 4696.70   91.86   1
   4  -3  11 4724.41  102.99  -2
  -3   4 -11 4724.41  102.99   1
  -3  -1  11 4923.05  112.42  -2
  -1  -3 -11 4923.05  112.42   1
   1  -4  11 4689.80  106.45  -2
  -4   1 -11 4689.80  106.45   1
   3   1  11 4518.33  101.20  -2
   1   3 -11 4518.33  101.20   1
  -4   3  11 4803.09  109.65  -2
   3  -4 -11 4803.09  109.65   1
  -3  -1  10 6115.18  102.02  -2
  -1  -3 -10 6115.18  102.02   1
   1  -4  10 6143.66   86.81  -2
  -4   1 -10 6143.66   86.81   1
  -4   3  10 6000.46  116.71  -2
   3  -4 -10 6000.46  116.71   1
  -3  -1  10 5945.57  124.68  -2
  -1  -3 -10 5945.57  124.68   1
   1  -4  10 6052.16  125.08  -2
  -4   1 -10 6052.16  125.08   1
   4  -3  10 6288.99  120.72  -2
  -3   4 -10 6288.99  120.72   1
  -1   4  10 5971.92  115.88  -2
   4  -1 -10 5971.92  115.88   1
   3   1  10 6043.22  107.26  -2
   1   3 -10 6043.22  107.26   1
   1  -4  10 6059.78  106.60  -2
  -4   1 -10 6059.78  106.60   1
   4  -3  10 6029.16  119.21  -2
  -3   4 -10 6029.16  119.21   1
   3   1  10 5572.72  116.24  -2
   1   3 -10 5572.72  116.24   1
  -3  -1  10 5720.85  122.45  -2
  -1  -3 -10 5720.85  122.45   1
  -4   3  10 6291.54  124.41  -2
   3  -4 -10 6291.54  124.41   1
   1  -4  10 6102.92  120.88  -2
  -4   1 -10 6102.92  120.88   1
   1  -4   9 8066.52  105.71  -2
  -4   1  -9 8066.52  105.71   1
  -4   3   9 8032.28  137.02  -2
   3  -4  -9 8032.28  137.02   1
  -3  -1   9 7827.98  120.87  -2
  -1  -3  -9 7827.98  120.87   1
  -3  -1   9 8132.19  145.39  -2
  -1  -3  -9 8132.19  145.39   1
   4  -3   9 7884.26  138.29  -2
  -3   4  -9 7884.26  138.29   1
   1  -4   9 7942.15  143.76  -2
  -4   1  -9 7942.15  143.76   1
   3   1   9 7685.66  127.18  -2
   1   3  -9 7685.66  127.18   1
  -1   4   9 7755.11  135.20  -2
   4  -1  -9 7755.11  135.20   1
   1  -4   9 7618.92  124.87  -2
  -4   1  -9 7618.92  124.87   1
   4  -3   9 7630.36  137.10  -2
  -3   4  -9 7630.36  137.10   1
   1  -4   9 7538.24  138.04  -2
  -4   1  -9 7538.24  138.04   1
   3   1   9 7484.33  133.56  -2
   1   3  -9 7484.33  133.56   1
  -4   3   9 7798.85  140.23  -2
   3  -4  -9 7798.85  140.23   1
  -3  -1   9 7269.69  139.12  -2
  -1  -3  -9 7269.69  139.12   1
   1  -4   8 5828.56  109.50  -2
  -4   1  -8 5828.56  109.50   1
  -3  -1   8 5921.05  113.40  -2
  -1  -3  -8 5921.05  113.40   1
  -4   3   8 5808.59  111.85  -2
   3  -4  -8 5808.59  111.85   1
  -3  -1   8 5889.03   96.15  -2
  -1  -3  -8 5889.03   96.15   1
  -4   3   8 6068.90  109.83  -2
   3  -4  -8 6068.90  109.83   1
  -1   4   8 6329.89  114.50  -2
   4  -1  -8 6329.89  114.50   1
   3   1   8 5707.73  101.14  -2
   1   3  -8 5707.73  101.14   1
  -1   4   8 5767.39  108.98  -2
   4  -1  -8 5767.39  108.98   1
   1  -4   8 5861.11   99.16  -2
  -4   1  -8 5861.11   99.16   1
   4  -3   8 5869.57  110.98  -2
  -3   4  -8 5869.57  110.98   1
  -3  -1   8 5790.52  114.31  -2
  -1  -3  -8 5790.52  114.31   1
   4  -3   8 5887.13  109.24  -2
  -3   4  -8 5887.13  109.24   1
   1  -4   8 6211.34  116.17  -2
  -4   1  -8 6211.34  116.17   1
  -1   4   7 6330.13   94.56  -2
   4  -1  -7 6330.13   94.56   1
   1  -4   7 6308.98  110.11  -2
  -4   1  -7 6308.98  110.11   1
  -4   3   7 6245.92  112.31  -2
   3  -4  -7 6245.92  112.31   1
  -4   3   7 6321.33  108.24  -2
   3  -4  -7 6321.33  108.24   1
  -1   4   7 6430.71  115.32  -2
   4  -1  -7 6430.71  115.32   1
  -4   3   7 6524.29  112.42  -2
   3  -4  -7 6524.29  112.42   1
  -3  -1   7 6330.37   99.35  -2
  -1  -3  -7 6330.37   99.35   1
  -1   4   7 6004.81  110.31  -2
   4  -1  -7 6004.81  110.31   1
   1  -4   7 6193.15  101.18  -2
  -4   1  -7 6193.15  101.18   1
   4  -3   7 6151.96  112.04  -2
  -3   4  -7 6151.96  112.04   1
   3   1   7 6250.36  104.37  -2
   1   3  -7 6250.36  104.37   1
   1  -4   7 6354.21  115.50  -2
  -4   1  -7 6354.21  115.50   1
   4  -3   7 6465.58  110.11  -2
  -3   4  -7 6465.58  110.11   1
  -3  -1   7 6303.22  115.10  -2
  -1  -3  -7 6303.22  115.10   1
   1  -4   6 1401.57   42.95  -2
  -4   1  -6 1401.57   42.95   1
  -1   4   6 1552.57   34.65  -2
   4  -1  -6 1552.57   34.65   1
  -4   3   6 1542.35   45.00  -2
   3  -4  -6 1542.35   45.00   1
  -4   3   6 1493.88   41.71  -2
   3  -4  -6 1493.88   41.71   1
  -3  -1   6 1465.71   38.24  -2
  -1  -3  -6 1465.71   38.24   1
  -4   3   6 1401.50   45.26  -2
   3  -4  -6 1401.50   45.26   1
  -1   4   6 1524.47   45.19  -2
   4  -1  -6 1524.47   45.19   1
  -1   4   6 1484.59   45.85  -2
   4  -1  -6 1484.59   45.85   1
   1  -4   6 1429.64   37.97  -2
  -4   1  -6 1429.64   37.97   1
   3   1   6 1479.07   40.66  -2
   1   3  -6 1479.07   40.66   1
   4  -3   6 1482.56   46.04  -2
  -3   4  -6 1482.56   46.04   1
  -3  -1   6 1489.57   47.98  -2
  -1  -3  -6 1489.57   47.98   1
   4  -3   6 1489.41   43.70  -2
  -3   4  -6 1489.41   43.70   1
   1  -4   6 1440.05   47.19  -2
  -4   1  -6 1440.05   47.19   1
  -4   3   511813.49  171.53  -2
   3  -4  -511813.49  171.53   1
   1  -4   511677.99  168.40  -2
  -4   1  -511677.99  168.40   1
  -3  -1   512189.39  164.80  -2
  -1  -3  -512189.39  164.80   1
   4  -3   512144.89  154.51  -2
  -3   4  -512144.89  154.51   1
  -4   3   511905.49  175.05  -2
   3  -4  -511905.49  175.05   1
  -4   3   512193.89  168.22  -2
   3  -4  -512193.89  168.22   1
  -1   4   512301.89  175.70  -2
   4  -1  -512301.89  175.70   1
  -1   4   511810.59  174.85  -2
   4  -1  -511810.59  174.85   1
   3   1   512194.99  169.05  -2
   1   3  -512194.99  169.05   1
   1  -4   512115.19  150.18  -2
  -4   1  -512115.19  150.18   1
   4  -3   511572.20  174.40  -2
  -3   4  -511572.20  174.40   1
   4  -3   511838.99  168.66  -2
  -3   4  -511838.99  168.66   1
   1  -4   511720.39  175.63  -2
  -4   1  -511720.39  175.63   1
  -3  -1   511919.89  174.14  -2
  -1  -3  -511919.89  174.14   1
   4  -3   4  951.44   23.53  -2
  -3   4  -4  951.44   23.53   1
  -3  -1   4  961.14   29.66  -2
  -1  -3  -4  961.14   29.66   1
  -4   3   4  929.35   33.27  -2
   3  -4  -4  929.35   33.27   1
   1  -4   4  963.51   35.49  -2
  -4   1  -4  963.51   35.49   1
   4  -3   4  880.94   29.36  -2
  -3   4  -4  880.94   29.36   1
  -4   3   4  975.40   29.25  -2
   3  -4  -4  975.40   29.25   1
  -1   4   4  962.02   32.14  -2
   4  -1  -4  962.02   32.14   1
  -1   4   4 1007.34   35.45  -2
   4  -1  -4 1007.34   35.45   1
   1  -4   4 1045.20   21.20  -2
  -4   1  -4 1045.20   21.20   1
   3   1   4  957.21   31.41  -2
   1   3  -4  957.21   31.41   1
   4  -3   4  996.28   35.23  -2
  -3   4  -4  996.28   35.23   1
  -3  -1   4  949.73   32.65  -2
  -1  -3  -4  949.73   32.65   1
  -3  -1   326333.46  331.67  -2
  -1  -3  -326333.46  331.67   1
  -3  -1   325811.67  330.46  -2
  -1  -3  -325811.67  330.46   1
   4  -3   326729.76  323.39  -2
  -3   4  -326729.76  323.39   1
  -4   3   325891.17  335.56  -2
   3  -4  -325891.17  335.56   1
   4  -3   326617.06  328.55  -2
  -3   4  -326617.06  328.55   1
   1  -4   326562.76  336.61  -2
  -4   1  -326562.76  336.61   1
  -1   4   326437.36  337.05  -2
   4  -1  -326437.36  337.05   1
   1  -4   326478.86  320.44  -2
  -4   1  -326478.86  320.44   1
   4  -3   325540.57  336.40  -2
  -3   4  -325540.57  336.40   1
   4  -3   326580.46  328.36  -2
  -3   4  -326580.46  328.36   1
   3   1   222987.09  292.69  -2
   1   3  -222987.09  292.69   1
  -3  -1   222520.90  288.55  -2
  -1  -3  -222520.90  288.55   1
   4  -3   223009.59  283.34  -2
  -3   4  -223009.59  283.34   1
  -4   3   222706.60  291.99  -2
   3  -4  -222706.60  291.99   1
   1  -4   222743.60  291.29  -2
  -4   1  -222743.60  291.29   1
   4  -3   222787.59  283.54  -2
  -3   4  -222787.59  283.54   1
   1  -4   222698.90  281.10  -2
  -4   1  -222698.90  281.10   1
  -1   4   222238.00  292.17  -2
   4  -1  -222238.00  292.17   1
  -3  -1   222628.20  284.03  -2
  -1  -3  -222628.20  284.03   1
   4  -3   223300.89  285.26  -2
  -3   4  -223300.89  285.26   1
   3   1   142694.82  522.27  -2
   1   3  -142694.82  522.27   1
  -4   3   141834.22  521.01  -2
   3  -4  -141834.22  521.01   1
   4  -3   142732.52  517.17  -2
  -3   4  -142732.52  517.17   1
  -3  -1   143472.21  521.01  -2
  -1  -3  -143472.21  521.01   1
  -1   4   141712.72  521.32  -2
   4  -1  -141712.72  521.32   1
   1  -4   142659.52  515.89  -2
  -4   1  -142659.52  515.89   1
  -3  -1   143030.51  510.80  -2
  -1  -3  -143030.51  510.80   1
   3   1   143070.11  520.70  -2
   1   3  -143070.11  520.70   1
   3   1   0 1456.90   35.58  -2
   1   3   0 1456.90   35.58   1
  -3  -1   0 1508.57   37.17  -2
  -1  -3   0 1508.57   37.17   1
   4  -3   0 1518.80   35.41  -2
  -3   4   0 1518.80   35.41   1
  -4   3   0 1628.86   37.00  -2
   3  -4   0 1628.86   37.00   1
   1  -4   0 1642.57   36.08  -2
  -4   1   0 1642.57   36.08   1
  -1   4   0 1668.99   36.19  -2
   4  -1   0 1668.99   36.19   1
   3   1   0 1565.19   38.77  -2
   1   3   0 1565.19   38.77   1
   3   1   0 1526.64   35.08  -2
   1   3   0 1526.64   35.08   1
  -3  -1   0 1632.41   36.42  -2
  -1  -3   0 1632.41   36.42   1
   3   1  -143419.51  522.91  -2
   1   3   143419.51  522.91   1
  -3  -1  -143131.51  523.42  -2
  -1  -3   143131.51  523.42   1
   4  -3  -142676.52  523.08  -2
  -3   4   142676.52  523.08   1
  -4   3  -142647.12  518.79  -2
   3  -4   142647.12  518.79   1
   3   1  -143084.11  511.95  -2
   1   3   143084.11  511.95   1
  -3  -1  -142550.12  511.88  -2
  -1  -3   142550.12  511.88   1
   1  -4  -143346.01  523.68  -2
  -4   1   143346.01  523.68   1
  -1   4  -142631.22  516.99  -2
   4  -1   142631.22  516.99   1
   3   1  -143041.21  519.39  -2
   1   3   143041.21  519.39   1
  -3  -1  -142490.52  521.83  -2
  -1  -3   142490.52  521.83   1
  -3  -1  -142429.92  524.07  -2
  -1  -3   142429.92  524.07   1
   3   1  -142522.32  521.70  -2
   1   3   142522.32  521.70   1
   3   1  -222389.60  284.22  -2
   1   3   222389.60  284.22   1
  -3  -1  -222312.40  292.43  -2
  -1  -3   222312.40  292.43   1
  -3  -1  -222524.30  290.90  -2
  -1  -3   222524.30  290.90   1
   3   1  -222892.59  289.51  -2
   1   3   222892.59  289.51   1
  -4   3  -222849.09  283.87  -2
   3  -4   222849.09  283.87   1
   4  -3  -223875.29  292.89  -2
  -3   4   223875.29  292.89   1
  -1   4  -222969.19  292.18  -2
   4  -1   222969.19  292.18   1
  -1   4  -223112.39  281.39  -2
   4  -1   223112.39  281.39   1
   1  -4  -223208.29  293.71  -2
  -4   1   223208.29  293.71   1
  -3  -1  -223478.89  291.68  -2
  -1  -3   223478.89  291.68   1
  -3  -1  -222377.70  290.99  -2
  -1  -3   222377.70  290.99   1
  -4   3  -222350.50  285.04  -2
   3  -4   222350.50  285.04   1
  -3  -1  -222673.60  284.63  -2
  -1  -3   222673.60  284.63   1
   3   1  -327098.56  331.39  -2
   1   3   327098.56  331.39   1
  -3  -1  -326277.66  320.02  -2
  -1  -3   326277.66  320.02   1
  -3  -1  -325941.77  334.53  -2
  -1  -3   325941.77  334.53   1
  -4   3  -326275.76  323.28  -2
   3  -4   326275.76  323.28   1
   3   1  -327069.06  330.75  -2
   1   3   327069.06  330.75   1
   4  -3  -326170.06  335.35  -2
  -3   4   326170.06  335.35   1
  -4   3  -326920.46  327.79  -2
   3  -4   326920.46  327.79   1
  -1   4  -327421.05  336.61  -2
   4  -1   327421.05  336.61   1
   1  -4  -326205.76  337.22  -2
  -4   1   326205.76  337.22   1
  -3  -1  -325834.37  332.86  -2
  -1  -3   325834.37  332.86   1
  -1   4  -326033.47  319.78  -2
   4  -1   326033.47  319.78   1
  -3  -1  -325801.07  337.13  -2
  -1  -3   325801.07  337.13   1
  -4   3  -325701.67  327.01  -2
   3  -4   325701.67  327.01   1
  -3  -1  -326205.36  330.62  -2
  -1  -3   326205.36  330.62   1
  -3  -1  -326100.77  335.75  -2
  -1  -3   326100.77  335.75   1
  -3  -1  -4  788.14   29.63  -2
  -1  -3   4  788.14   29.63   1
  -4   3  -4  837.65   21.67  -2
   3  -4   4  837.65   21.67   1
   3   1  -4  849.22   27.53  -2
   1   3   4  849.22   27.53   1
   4  -3  -4  857.93   31.82  -2
  -3   4   4  857.93   31.82   1
  -4   3  -4  867.78   27.87  -2
   3  -4   4  867.78   27.87   1
  -1   4  -4  937.96   32.59  -2
   4  -1   4  937.96   32.59   1
  -3  -1  -4  881.75   28.99  -2
  -1  -3   4  881.75   28.99   1
   1  -4  -4  847.45   31.59  -2
  -4   1   4  847.45   31.59   1
  -4   3  -4  815.99   26.61  -2
   3  -4   4  815.99   26.61   1
  -3  -1  -4  821.12   30.82  -2
  -1  -3   4  821.12   30.82   1
  -3  -1  -4  852.93   31.43  -2
  -1  -3   4  852.93   31.43   1
   3   1  -4  785.81   29.27  -2
   1   3   4  785.81   29.27   1
  -3  -1  -4  823.36   23.61  -2
  -1  -3   4  823.36   23.61   1
  -3  -1  -512521.99  167.51  -2
  -1  -3   512521.99  167.51   1
   3   1  -512656.29  178.10  -2
   1   3   512656.29  178.10   1
  -3  -1  -512029.49  174.41  -2
  -1  -3   512029.49  174.41   1
  -4   3  -512113.29  157.62  -2
   3  -4   512113.29  157.62   1
   3   1  -512269.39  168.39  -2
   1   3   512269.39  168.39   1
   4  -3  -512383.89  176.26  -2
  -3   4   512383.89  176.26   1
  -4   3  -512410.69  172.18  -2
   3  -4   512410.69  172.18   1
  -1   4  -512127.59  178.85  -2
   4  -1   512127.59  178.85   1
   1  -4  -511898.09  178.26  -2
  -4   1   511898.09  178.26   1
   1  -4  -512546.59  179.54  -2
  -4   1   512546.59  179.54   1
  -3  -1  -512533.79  172.44  -2
  -1  -3   512533.79  172.44   1
  -4   3  -512565.99  178.75  -2
   3  -4   512565.99  178.75   1
  -4   3  -512015.79  167.86  -2
   3  -4   512015.79  167.86   1
  -3  -1  -512198.89  180.76  -2
  -1  -3   512198.89  180.76   1
  -3  -1  -6 1380.10   37.64  -2
  -1  -3   6 1380.10   37.64   1
   3   1  -6 1459.92   44.92  -2
   1   3   6 1459.92   44.92   1
   4  -3  -6 1463.28   45.49  -2
  -3   4   6 1463.28   45.49   1
  -3  -1  -6 1275.40   39.83  -2
  -1  -3   6 1275.40   39.83   1
  -4   3  -6 1409.70   29.09  -2
   3  -4   6 1409.70   29.09   1
   3   1  -6 1521.55   37.20  -2
   1   3   6 1521.55   37.20   1
   4  -3  -6 1414.36   42.56  -2
  -3   4   6 1414.36   42.56   1
   4  -3  -6 1421.26   41.11  -2
  -3   4   6 1421.26   41.11   1
  -1   4  -6 1441.35   45.37  -2
   4  -1   6 1441.35   45.37   1
  -4   3  -6 1423.29   41.57  -2
   3  -4   6 1423.29   41.57   1
   1  -4  -6 1349.23   44.97  -2
  -4   1   6 1349.23   44.97   1
   1  -4  -6 1438.35   43.37  -2
  -4   1   6 1438.35   43.37   1
  -4   3  -6 1387.25   27.60  -2
   3  -4   6 1387.25   27.60   1
  -3  -1  -6 1452.74   39.61  -2
  -1  -3   6 1452.74   39.61   1
  -4   3  -6 1463.93   43.68  -2
   3  -4   6 1463.93   43.68   1
  -3  -1  -6 1398.89   44.16  -2
  -1  -3   6 1398.89   44.16   1
  -4   3  -6 1480.42   38.91  -2
   3  -4   6 1480.42   38.91   1
  -3  -1  -7 6195.58  106.05  -2
  -1  -3   7 6195.58  106.05   1
   3   1  -7 6217.66   99.59  -2
   1   3   7 6217.66   99.59   1
  -4   3  -7 6368.12   87.86  -2
   3  -4   7 6368.12   87.86   1
   4  -3  -7 6402.02  108.97  -2
  -3   4   7 6402.02  108.97   1
  -1   4  -7 6046.86  113.45  -2
   4  -1   7 6046.86  113.45   1
   1  -4  -7 6062.51  113.40  -2
  -4   1   7 6062.51  113.40   1
   4  -3  -7 6222.94  107.46  -2
  -3   4   7 6222.94  107.46   1
  -4   3  -7 6334.58  108.96  -2
   3  -4   7 6334.58  108.96   1
  -4   3  -7 6363.36   87.25  -2
   3  -4   7 6363.36   87.25   1
   1  -4  -7 6528.53  112.23  -2
  -4   1   7 6528.53  112.23   1
  -3  -1  -7 6418.50  104.69  -2
  -1  -3   7 6418.50  104.69   1
  -4   3  -7 6446.79  112.31  -2
   3  -4   7 6446.79  112.31   1
  -3  -1  -7 6287.89  114.69  -2
  -1  -3   7 6287.89  114.69   1
   3   1  -7 6306.50   84.26  -2
   1   3   7 6306.50   84.26   1
   4  -3  -7 6310.75  114.85  -2
  -3   4   7 6310.75  114.85   1
   3   1  -7 6188.26  114.27  -2
   1   3   7 6188.26  114.27   1
  -3  -1  -7 6202.06  106.06  -2
  -1  -3   7 6202.06  106.06   1
   1  -4  -8 6570.67  117.74  -2
  -4   1   8 6570.67  117.74   1
   1  -4  -8 6383.70  115.31  -2
  -4   1   8 6383.70  115.31   1
  -3  -1  -8 5981.38  107.19  -2
  -1  -3   8 5981.38  107.19   1
   3   1  -8 6249.04  100.24  -2
   1   3   8 6249.04  100.24   1
  -4   3  -8 6180.57   87.67  -2
   3  -4   8 6180.57   87.67   1
   4  -3  -8 6132.10  109.51  -2
  -3   4   8 6132.10  109.51   1
   4  -3  -8 6021.48  110.55  -2
  -3   4   8 6021.48  110.55   1
  -1   4  -8 6090.58  117.10  -2
   4  -1   8 6090.58  117.10   1
   1  -4  -8 5949.63  116.02  -2
  -4   1   8 5949.63  116.02   1
  -3  -1  -8 6293.42  105.70  -2
  -1  -3   8 6293.42  105.70   1
   1  -4  -8 6448.64  114.53  -2
  -4   1   8 6448.64  114.53   1
  -4   3  -8 6223.40   87.99  -2
   3  -4   8 6223.40   87.99   1
   3   1  -8 6260.30   87.49  -2
   1   3   8 6260.30   87.49   1
  -4   3  -8 6210.77  113.87  -2
   3  -4   8 6210.77  113.87   1
  -3  -1  -8 6557.25  118.12  -2
  -1  -3   8 6557.25  118.12   1
  -3  -1  -8 6347.61  110.24  -2
  -1  -3   8 6347.61  110.24   1
   4  -3  -8 6211.46  117.11  -2
  -3   4   8 6211.46  117.11   1
  -4   3  -8 6188.93  112.33  -2
   3  -4   8 6188.93  112.33   1
   3   1  -8 6495.90  119.06  -2
   1   3   8 6495.90  119.06   1
  -3  -1  -9 7579.32  128.41  -2
  -1  -3   9 7579.32  128.41   1
  -4   3  -9 7991.89  140.04  -2
   3  -4   9 7991.89  140.04   1
   3   1  -9 7768.10  120.58  -2
   1   3   9 7768.10  120.58   1
  -4   3  -9 7512.31  106.26  -2
   3  -4   9 7512.31  106.26   1
   1  -4  -9 8033.25  136.13  -2
  -4   1   9 8033.25  136.13   1
   4  -3  -9 7693.31  131.25  -2
  -3   4   9 7693.31  131.25   1
   1  -4  -9 7879.88  142.28  -2
  -4   1   9 7879.88  142.28   1
   4  -3  -9 7861.30  134.91  -2
  -3   4   9 7861.30  134.91   1
  -4   3  -9 7797.20  107.84  -2
   3  -4   9 7797.20  107.84   1
  -3  -1  -9 7878.76  127.29  -2
  -1  -3   9 7878.76  127.29   1
   3   1  -9 7732.94  109.31  -2
   1   3   9 7732.94  109.31   1
  -4   3  -9 7805.04  136.80  -2
   3  -4   9 7805.04  136.80   1
  -3  -1  -9 7723.31  133.45  -2
  -1  -3   9 7723.31  133.45   1
  -4   3  -9 7803.79  135.91  -2
   3  -4   9 7803.79  135.91   1
  -3  -1 -10 6621.01  116.36  -2
  -1  -3  10 6621.01  116.36   1
   3   1 -10 6568.96  108.71  -2
   1   3  10 6568.96  108.71   1
  -4   3 -10 6438.77   94.03  -2
   3  -4  10 6438.77   94.03   1
   1  -4 -10 6759.17  124.60  -2
  -4   1  10 6759.17  124.60   1
   4  -3 -10 6714.36  119.79  -2
  -3   4  10 6714.36  119.79   1
   1  -4 -10 6397.36  130.26  -2
  -4   1  10 6397.36  130.26   1
   4  -3 -10 6416.39  124.10  -2
  -3   4  10 6416.39  124.10   1
  -4   3 -10 6728.39   96.79  -2
   3  -4  10 6728.39   96.79   1
  -3  -1 -10 6753.29  116.04  -2
  -1  -3  10 6753.29  116.04   1
   3   1 -10 6630.02   99.69  -2
   1   3  10 6630.02   99.69   1
  -3  -1 -10 6715.44  124.71  -2
  -1  -3  10 6715.44  124.71   1
   3   1 -11 4577.86   85.32  -2
   1   3  11 4577.86   85.32   1
  -4   3 -11 4587.80   71.36  -2
   3  -4  11 4587.80   71.36   1
   4  -3 -11 4644.40   94.85  -2
  -3   4  11 4644.40   94.85   1
  -4   3 -11 4636.93   74.24  -2
   3  -4  11 4636.93   74.24   1
   4  -3 -11 4483.99  101.08  -2
  -3   4  11 4483.99  101.08   1
   1  -4 -11 4511.16  106.45  -2
  -4   1  11 4511.16  106.45   1
  -3  -1 -11 4686.77   92.12  -2
  -1  -3  11 4686.77   92.12   1
   3   1 -11 4542.40   78.37  -2
   1   3  11 4542.40   78.37   1
  -3  -1 -11 4548.41   91.93  -2
  -1  -3  11 4548.41   91.93   1
  -3  -1 -12 2807.08   69.53  -2
  -1  -3  12 2807.08   69.53   1
  -1   4 -12 2783.31   42.70  -2
   4  -1  12 2783.31   42.70   1
   3   1 -12 2940.45   63.84  -2
   1   3  12 2940.45   63.84   1
  -4   3 -12 2734.07   50.78  -2
   3  -4  12 2734.07   50.78   1
  -4   3 -12 2873.63   54.86  -2
   3  -4  12 2873.63   54.86   1
   1  -4 -12 2941.74   85.76  -2
  -4   1  12 2941.74   85.76   1
   4  -3 -12 2771.82   78.82  -2
  -3   4  12 2771.82   78.82   1
  -3  -1 -12 2915.70   70.16  -2
  -1  -3  12 2915.70   70.16   1
   3   1 -12 2872.86   59.05  -2
   1   3  12 2872.86   59.05   1
  -3  -1 -12 2760.07   85.12  -2
  -1  -3  12 2760.07   85.12   1
  -3  -1 -13 1922.31   57.97  -2
  -1  -3  13 1922.31   57.97   1
   3   1 -13 1599.09   49.95  -2
   1   3  13 1599.09   49.95   1
  -4   3 -13 1767.22   39.04  -2
   3  -4  13 1767.22   39.04   1
  -1   4 -13 1849.29   32.24  -2
   4  -1  13 1849.29   32.24   1
  -4   3 -13 1919.01   43.23  -2
   3  -4  13 1919.01   43.23   1
   1  -4 -13 1981.24   73.42  -2
  -4   1  13 1981.24   73.42   1
   4  -3 -13 1943.90   67.96  -2
  -3   4  13 1943.90   67.96   1
  -3  -1 -13 1857.58   56.63  -2
  -1  -3  13 1857.58   56.63   1
   3   1 -13 1821.13   47.90  -2
   1   3  13 1821.13   47.90   1
  -3  -1 -13 1978.53   74.37  -2
  -1  -3  13 1978.53   74.37   1
  -3  -1 -14  819.62   39.48  -2
  -1  -3  14  819.62   39.48   1
  -4   3 -14  754.98   27.61  -2
   3  -4  14  754.98   27.61   1
   4  -3 -14  839.73   49.52  -2
  -3   4  14  839.73   49.52   1
   1  -4 -14  816.38   52.16  -2
  -4   1  14  816.38   52.16   1
  -1   4 -14  840.43   20.15  -2
   4  -1  14  840.43   20.15   1
  -4   3 -14  829.78   26.06  -2
   3  -4  14  829.78   26.06   1
   3   1 -14  846.39   34.52  -2
   1   3  14  846.39   34.52   1
   3   1 -14  859.53   33.54  -2
   1   3  14  859.53   33.54   1
  -3  -1 -14  868.41   55.29  -2
  -1  -3  14  868.41   55.29   1
  -3  -1 -15  624.44   36.76  -2
  -1  -3  15  624.44   36.76   1
  -1   4 -15  589.08   17.68  -2
   4  -1  15  589.08   17.68   1
   3   1 -15  627.52   32.04  -2
   1   3  15  627.52   32.04   1
  -4   3 -15  567.97   22.73  -2
   3  -4  15  567.97   22.73   1
   4  -3 -15  601.21   46.78  -2
  -3   4  15  601.21   46.78   1
   1  -4 -15  607.92   50.06  -2
  -4   1  15  607.92   50.06   1
   3   1 -15  586.48   30.13  -2
   1   3  15  586.48   30.13   1
  -3  -1 -15  549.33   48.78  -2
  -1  -3  15  549.33   48.78   1
  -3  -1 -16 1167.07   48.65  -2
  -1  -3  16 1167.07   48.65   1
  -4   3 -16 1128.82   32.50  -2
   3  -4  16 1128.82   32.50   1
  -4   3 -16 1193.24   33.14  -2
   3  -4  16 1193.24   33.14   1
   3   1 -16 1190.95   43.66  -2
   1   3  16 1190.95   43.66   1
  -1   4 -16 1185.20   26.08  -2
   4  -1  16 1185.20   26.08   1
   1  -4 -16 1300.44   67.92  -2
  -4   1  16 1300.44   67.92   1
   4  -3 -16 1230.43   63.22  -2
  -3   4  16 1230.43   63.22   1
   3   1 -16 1200.86   43.83  -2
   1   3  16 1200.86   43.83   1
  -3  -1 -16 1214.83   67.28  -2
  -1  -3  16 1214.83   67.28   1
   4  -3 -17 2371.61   87.71  -2
  -3   4  17 2371.61   87.71   1
   1  -4 -17 2299.23   92.37  -2
  -4   1  17 2299.23   92.37   1
  -4   3 -17 2195.88   48.39  -2
   3  -4  17 2195.88   48.39   1
  -3  -1 -17 2418.18   94.85  -2
  -1  -3  17 2418.18   94.85   1
  -3  -1 -17 2291.82   70.07  -2
  -1  -3  17 2291.82   70.07   1
  -3  -1 -18  792.28   64.40  -2
  -1  -3  18  792.28   64.40   1
   3   1 -18  649.75   53.24  -2
   1   3  18  649.75   53.24   1
   4  -3 -18  645.29   54.27  -2
  -3   4  18  645.29   54.27   1
   1  -4 -18  747.47   59.64  -2
  -4   1  18  747.47   59.64   1
  -3  -1 -18  684.10   41.49  -2
  -1  -3  18  684.10   41.49   1
  -3  -1 -19  885.24   68.77  -2
  -1  -3  19  885.24   68.77   1
   3   1 -19  821.45   60.19  -2
   1   3  19  821.45   60.19   1
   1  -4 -19  858.27   64.40  -2
  -4   1  19  858.27   64.40   1
   4  -3 -19 1000.21   66.54  -2
  -3   4  19 1000.21   66.54   1
  -3  -1 -19  909.88   45.96  -2
  -1  -3  19  909.88   45.96   1
   3   1 -20  535.65   55.86  -2
   1   3  20  535.65   55.86   1
   4  -3 -20  454.74   51.74  -2
  -3   4  20  454.74   51.74   1
  -3  -1 -20  532.46   62.72  -2
  -1  -3  20  532.46   62.72   1
   1  -4 -20  413.41   55.55  -2
  -4   1  20  413.41   55.55   1
  -3  -1 -20  405.52   35.27  -2
  -1  -3  20  405.52   35.27   1
  -3  -1 -21  339.31   51.76  -2
  -1  -3  21  339.31   51.76   1
   4  -3 -21  499.62   57.00  -2
  -3   4  21  499.62   57.00   1
   1  -4 -21  369.87   52.22  -2
  -4   1  21  369.87   52.22   1
   3   1 -21  412.68   54.59  -2
   1   3  21  412.68   54.59   1
   1  -4 -22   65.09   44.51  -2
  -4   1  22   65.09   44.51   1
   3   1 -22  157.56   44.82  -2
   1   3  22  157.56   44.82   1
   4  -3 -22  146.58   43.15  -2
  -3   4  22  146.58   43.15   1
  -3  -1 -22   71.01   40.96  -2
  -1  -3  22   71.01   40.96   1
  -3  -1 -23  186.51   46.43  -2
  -1  -3  23  186.51   46.43   1
   4  -3 -23  217.95   45.60  -2
  -3   4  23  217.95   45.60   1
   1  -4 -23  188.00   52.18  -2
  -4   1  23  188.00   52.18   1
   3   1 -23  172.80   44.79  -2
   1   3  23  172.80   44.79   1
   4  -3 -24   95.39   46.53  -2
  -3   4  24   95.39   46.53   1
  -3  -1 -24  111.20   45.44  -2
  -1  -3  24  111.20   45.44   1
   1  -4 -24   15.62   39.79  -2
  -4   1  24   15.62   39.79   1
   3   1 -24   60.55   42.62  -2
   1   3  24   60.55   42.62   1
  -4   3 -24   86.90   50.88  -2
   3  -4  24   86.90   50.88   1
   3   1 -25  142.85   45.02  -2
   1   3  25  142.85   45.02   1
   1  -4 -25   89.92   49.94  -2
  -4   1  25   89.92   49.94   1
  -3  -1 -25  115.97   48.29  -2
  -1  -3  25  115.97   48.29   1
   4  -3 -25  124.82   51.05  -2
  -3   4  25  124.82   51.05   1
  -1   4 -25  259.98   57.33  -2
   4  -1  25  259.98   57.33   1
  -4   3 -25  249.38   52.44  -2
   3  -4  25  249.38   52.44   1
   1  -4 -26  -27.41   48.31  -2
  -4   1  26  -27.41   48.31   1
  -3  -1 -26    9.56   45.02  -2
  -1  -3  26    9.56   45.02   1
   3   1 -26  104.16   48.80  -2
   1   3  26  104.16   48.80   1
   4  -3 -26  -41.69   40.49  -2
  -3   4  26  -41.69   40.49   1
  -4   3 -26  -74.17   50.11  -2
   3  -4  26  -74.17   50.11   1
  -1   4 -26  -14.26   40.19  -2
   4  -1  26  -14.26   40.19   1
   3   1 -27   58.56   49.27  -2
   1   3  27   58.56   49.27   1
   4  -3 -27   14.60   40.87  -2
  -3   4  27   14.60   40.87   1
   4  -4  26   26.62   47.37  -2
  -4   4 -26   26.62   47.37   1
   4  -4  25   74.39   50.91  -2
  -4   4 -25   74.39   50.91   1
   0  -4  25   18.08   47.40  -2
  -4   0 -25   18.08   47.40   1
   4  -4  24    2.99   37.25  -2
  -4   4 -24    2.99   37.25   1
   0  -4  24   27.88   49.40  -2
  -4   0 -24   27.88   49.40   1
   4  -4  23   89.08   47.27  -2
  -4   4 -23   89.08   47.27   1
   0  -4  23   87.33   49.23  -2
  -4   0 -23   87.33   49.23   1
  -4   4  23   99.09   33.42  -2
   4  -4 -23   99.09   33.42   1
   0  -4  22  178.86   44.93  -2
  -4   0 -22  178.86   44.93   1
   4  -4  22  207.48   45.46  -2
  -4   4 -22  207.48   45.46   1
  -4   4  22  222.58   37.18  -2
   4  -4 -22  222.58   37.18   1
   0   4  22  156.50   34.37  -2
   4   0 -22  156.50   34.37   1
  -4   0  21  360.72   55.96  -2
   0  -4 -21  360.72   55.96   1
   4  -4  21  429.62   56.91  -2
  -4   4 -21  429.62   56.91   1
   0  -4  21  250.45   55.02  -2
  -4   0 -21  250.45   55.02   1
   0   4  21  292.79   38.63  -2
   4   0 -21  292.79   38.63   1
  -4   4  21  308.92   41.22  -2
   4  -4 -21  308.92   41.22   1
  -4   0  21  290.86   35.83  -2
   0  -4 -21  290.86   35.83   1
  -4   0  20  121.92   40.71  -2
   0  -4 -20  121.92   40.71   1
   4   0  20  137.65   24.85  -2
   0   4 -20  137.65   24.85   1
   0  -4  20  127.05   41.45  -2
  -4   0 -20  127.05   41.45   1
   4  -4  20   85.31   44.87  -2
  -4   4 -20   85.31   44.87   1
  -4   0  20  155.65   30.94  -2
   0  -4 -20  155.65   30.94   1
   0   4  20  184.09   34.88  -2
   4   0 -20  184.09   34.88   1
  -4   4  20  171.10   36.71  -2
   4  -4 -20  171.10   36.71   1
  -4   0  19  323.49   48.03  -2
   0  -4 -19  323.49   48.03   1
  -4   0  19  330.37   47.37  -2
   0  -4 -19  330.37   47.37   1
   4   0  19  354.86   30.90  -2
   0   4 -19  354.86   30.90   1
   0  -4  19  478.56   58.87  -2
  -4   0 -19  478.56   58.87   1
   4  -4  19  323.88   48.11  -2
  -4   4 -19  323.88   48.11   1
  -4   4  19  315.94   40.70  -2
   4  -4 -19  315.94   40.70   1
   0   4  19  324.38   37.73  -2
   4   0 -19  324.38   37.73   1
  -4   0  19  344.82   35.04  -2
   0  -4 -19  344.82   35.04   1
  -4   0  18  731.46   60.01  -2
   0  -4 -18  731.46   60.01   1
   4   0  18  705.88   39.80  -2
   0   4 -18  705.88   39.80   1
   0  -4  18  724.32   59.23  -2
  -4   0 -18  724.32   59.23   1
   4  -4  18  681.20   57.64  -2
  -4   4 -18  681.20   57.64   1
  -4   0  18  738.17   57.96  -2
   0  -4 -18  738.17   57.96   1
  -4   4  18  782.40   51.76  -2
   4  -4 -18  782.40   51.76   1
  -4   0  18  776.80   44.73  -2
   0  -4 -18  776.80   44.73   1
   0  -4  18  756.86   33.26  -2
  -4   0 -18  756.86   33.26   1
   0   4  18  682.97   47.30  -2
   4   0 -18  682.97   47.30   1
   4   0  17  382.73   46.54  -2
   0   4 -17  382.73   46.54   1
  -4   0  17  460.10   53.58  -2
   0  -4 -17  460.10   53.58   1
  -4   0  17  429.48   46.43  -2
   0  -4 -17  429.48   46.43   1
   0  -4  17  466.39   25.98  -2
  -4   0 -17  466.39   25.98   1
  -4   4  17  439.18   41.33  -2
   4  -4 -17  439.18   41.33   1
  -4   0  17  448.93   35.69  -2
   0  -4 -17  448.93   35.69   1
   0   4  17  421.06   39.21  -2
   4   0 -17  421.06   39.21   1
   4   0  17  448.82   33.41  -2
   0   4 -17  448.82   33.41   1
   4  -4  17  461.92   21.17  -2
  -4   4 -17  461.92   21.17   1
   0  -4  17  450.15   48.66  -2
  -4   0 -17  450.15   48.66   1
   4  -4  17  468.12   50.28  -2
  -4   4 -17  468.12   50.28   1
  -4   0  16 3086.76   82.26  -2
   0  -4 -16 3086.76   82.26   1
  -4   0  16 3122.05  103.00  -2
   0  -4 -16 3122.05  103.00   1
   0  -4  16 2916.01   99.92  -2
  -4   0 -16 2916.01   99.92   1
   0  -4  16 2982.39   63.65  -2
  -4   0 -16 2982.39   63.65   1
   0   4  16 2987.70   87.52  -2
   4   0 -16 2987.70   87.52   1
  -4   4  16 2985.72   88.68  -2
   4  -4 -16 2985.72   88.68   1
   4   0  16 2888.60   75.33  -2
   0   4 -16 2888.60   75.33   1
   4  -4  16 2948.69   55.48  -2
  -4   4 -16 2948.69   55.48   1
  -4   0  16 2970.32  101.29  -2
   0  -4 -16 2970.32  101.29   1
   4  -4  16 3023.96   99.11  -2
  -4   4 -16 3023.96   99.11   1
   0  -4  16 3118.90  103.67  -2
  -4   0 -16 3118.90  103.67   1
   4   0  16 3027.95   95.43  -2
   0   4 -16 3027.95   95.43   1
  -4   0  15  498.20   34.81  -2
   0  -4 -15  498.20   34.81   1
   0  -4  15  456.93   44.54  -2
  -4   0 -15  456.93   44.54   1
  -4   0  15  412.45   43.60  -2
   0  -4 -15  412.45   43.60   1
   4   0  15  482.32   41.54  -2
   0   4 -15  482.32   41.54   1
  -4   0  15  463.32   46.84  -2
   0  -4 -15  463.32   46.84   1
   0  -4  15  456.21   24.30  -2
  -4   0 -15  456.21   24.30   1
   0   4  15  491.62   38.67  -2
   4   0 -15  491.62   38.67   1
  -4   4  15  512.63   40.18  -2
   4  -4 -15  512.63   40.18   1
   4   0  15  461.23   30.78  -2
   0   4 -15  461.23   30.78   1
   4  -4  15  481.33   19.70  -2
  -4   4 -15  481.33   19.70   1
   0  -4  15  459.86   49.05  -2
  -4   0 -15  459.86   49.05   1
   4  -4  15  489.67   44.49  -2
  -4   4 -15  489.67   44.49   1
   4  -4  14  748.43   45.52  -2
  -4   4 -14  748.43   45.52   1
  -4   0  14  755.61   40.19  -2
   0  -4 -14  755.61   40.19   1
  -4   0  14  872.44   56.51  -2
   0  -4 -14  872.44   56.51   1
   0  -4  14  772.51   51.31  -2
  -4   0 -14  772.51   51.31   1
   0  -4  14  765.47   28.94  -2
  -4   0 -14  765.47   28.94   1
   0   4  14  750.37   42.90  -2
   4   0 -14  750.37   42.90   1
  -4   4  14  800.32   45.64  -2
   4  -4 -14  800.32   45.64   1
   4  -4  14  810.04   23.65  -2
  -4   4 -14  810.04   23.65   1
   4   0  14  795.68   36.75  -2
   0   4 -14  795.68   36.75   1
   4   0  14  774.33   47.11  -2
   0   4 -14  774.33   47.11   1
  -4   0  14  711.09   49.26  -2
   0  -4 -14  711.09   49.26   1
   4  -4  14  817.82   51.22  -2
  -4   4 -14  817.82   51.22   1
   0  -4  14  763.95   54.90  -2
  -4   0 -14  763.95   54.90   1
   0  -4  13  228.95   24.43  -2
  -4   0 -13  228.95   24.43   1
   4  -4  13  272.08   31.96  -2
  -4   4 -13  272.08   31.96   1
  -4   0  13  231.34   27.65  -2
   0  -4 -13  231.34   27.65   1
   4   0  13  205.91   32.00  -2
   0   4 -13  205.91   32.00   1
   0  -4  13  237.37   35.15  -2
  -4   0 -13  237.37   35.15   1
  -4   0  13  211.66   36.95  -2
   0  -4 -13  211.66   36.95   1
  -4   4  13  213.46   30.12  -2
   4  -4 -13  213.46   30.12   1
   0  -4  13  215.75   17.41  -2
  -4   0 -13  215.75   17.41   1
   0   4  13  261.40   30.78  -2
   4   0 -13  261.40   30.78   1
   4   0  13  240.70   24.33  -2
   0   4 -13  240.70   24.33   1
   4  -4  13  260.78   35.24  -2
  -4   4 -13  260.78   35.24   1
  -4   0  13  208.73   36.80  -2
   0  -4 -13  208.73   36.80   1
   0  -4  13  242.56   40.05  -2
  -4   0 -13  242.56   40.05   1
   4  -4  12  358.95   34.25  -2
  -4   4 -12  358.95   34.25   1
   0  -4  12  391.14   20.24  -2
  -4   0 -12  391.14   20.24   1
  -4   0  12  435.39   30.49  -2
   0  -4 -12  435.39   30.49   1
  -4   0  12  333.74   35.36  -2
   0  -4 -12  333.74   35.36   1
   0  -4  12  425.56   39.35  -2
  -4   0 -12  425.56   39.35   1
   4   0  12  400.29   33.90  -2
   0   4 -12  400.29   33.90   1
  -4   4  12  433.84   34.90  -2
   4  -4 -12  433.84   34.90   1
   0   4  12  322.16   31.33  -2
   4   0 -12  322.16   31.33   1
   4   0  12  358.93   26.01  -2
   0   4 -12  358.93   26.01   1
   0  -4  12  352.16   26.39  -2
  -4   0 -12  352.16   26.39   1
   4  -4  12  379.65   37.92  -2
  -4   4 -12  379.65   37.92   1
   0  -4  12  344.21   39.79  -2
  -4   0 -12  344.21   39.79   1
  -4   0  12  424.20   41.00  -2
   0  -4 -12  424.20   41.00   1
   0  -4  11 1395.00   35.34  -2
  -4   0 -11 1395.00   35.34   1
  -4   4  11 1495.88   58.89  -2
   4  -4 -11 1495.88   58.89   1
   0  -4  11 1552.15   62.18  -2
  -4   0 -11 1552.15   62.18   1
   0   4  11 1379.60   52.60  -2
   4   0 -11 1379.60   52.60   1
  -4   4  11 1350.20   52.76  -2
   4  -4 -11 1350.20   52.76   1
   4   0  11 1382.04   44.53  -2
   0   4 -11 1382.04   44.53   1
   4  -4  11 1437.79   54.24  -2
  -4   4 -11 1437.79   54.24   1
   0  -4  11 1357.41   43.46  -2
  -4   0 -11 1357.41   43.46   1
   4   0  11 1286.71   53.53  -2
   0   4 -11 1286.71   53.53   1
  -4   0  11 1412.92   60.69  -2
   0  -4 -11 1412.92   60.69   1
   0  -4  11 1354.17   58.76  -2
  -4   0 -11 1354.17   58.76   1
   4  -4  11 1430.89   56.46  -2
  -4   4 -11 1430.89   56.46   1
  -4   0  10  748.30   33.22  -2
   0  -4 -10  748.30   33.22   1
   0  -4  10  559.53   39.02  -2
  -4   0 -10  559.53   39.02   1
  -4   0  10  513.96   36.26  -2
   0  -4 -10  513.96   36.26   1
  -4   4  10  792.40   44.02  -2
   4  -4 -10  792.40   44.02   1
   0   4  10  822.68   40.52  -2
   4   0 -10  822.68   40.52   1
  -4   4  10  784.41   41.09  -2
   4  -4 -10  784.41   41.09   1
   4  -4  10  729.84   39.69  -2
  -4   4 -10  729.84   39.69   1
   0  -4  10  781.83   31.72  -2
  -4   0 -10  781.83   31.72   1
   4   0  10  780.73   32.55  -2
   0   4 -10  780.73   32.55   1
   0  -4  10  732.98   45.10  -2
  -4   0 -10  732.98   45.10   1
   4   0  10  671.33   37.33  -2
   0   4 -10  671.33   37.33   1
   4  -4  10  743.96   41.76  -2
  -4   4 -10  743.96   41.76   1
  -4   0  10  714.61   44.41  -2
   0  -4 -10  714.61   44.41   1
  -4   4   9 3073.23   77.38  -2
   4  -4  -9 3073.23   77.38   1
  -4   0   9 3033.78   68.07  -2
   0  -4  -9 3033.78   68.07   1
   0  -4   9 3313.89   50.57  -2
  -4   0  -9 3313.89   50.57   1
  -4   4   9 3228.11   79.96  -2
   4  -4  -9 3228.11   79.96   1
  -4   0   9 3166.96   84.50  -2
   0  -4  -9 3166.96   84.50   1
   0  -4   9 3403.98   83.57  -2
  -4   0  -9 3403.98   83.57   1
   0   4   9 3202.23   76.02  -2
   4   0  -9 3202.23   76.02   1
   4  -4   9 3021.15   76.21  -2
  -4   4  -9 3021.15   76.21   1
   0  -4   9 3198.60   64.33  -2
  -4   0  -9 3198.60   64.33   1
   4   0   9 3092.21   67.06  -2
   0   4  -9 3092.21   67.06   1
   4   0   9 3057.97   73.50  -2
   0   4  -9 3057.97   73.50   1
   4  -4   9 3200.65   78.94  -2
  -4   4  -9 3200.65   78.94   1
  -4   0   9 3180.58   82.96  -2
   0  -4  -9 3180.58   82.96   1
   0  -4   9 3238.40   83.56  -2
  -4   0  -9 3238.40   83.56   1
   0   4   8 7778.46  136.55  -2
   4   0  -8 7778.46  136.55   1
  -4   4   8 7687.25  130.80  -2
   4  -4  -8 7687.25  130.80   1
  -4   4   8 7580.17  132.78  -2
   4  -4  -8 7580.17  132.78   1
  -4   0   8 7579.78  120.58  -2
   0  -4  -8 7579.78  120.58   1
   0  -4   8 7663.61  101.38  -2
  -4   0  -8 7663.61  101.38   1
   0  -4   8 7548.09  131.19  -2
  -4   0  -8 7548.09  131.19   1
  -4   4   8 7422.23  133.26  -2
   4  -4  -8 7422.23  133.26   1
   0   4   8 7453.19  130.04  -2
   4   0  -8 7453.19  130.04   1
   4   0   8 7380.23  119.27  -2
   0   4  -8 7380.23  119.27   1
   4  -4   8 7527.43  130.28  -2
  -4   4  -8 7527.43  130.28   1
   0  -4   8 7533.86  115.40  -2
  -4   0  -8 7533.86  115.40   1
   4   0   8 7420.21  124.67  -2
   0   4  -8 7420.21  124.67   1
   0  -4   8 7388.72  136.08  -2
  -4   0  -8 7388.72  136.08   1
   4  -4   8 7589.93  131.87  -2
  -4   4  -8 7589.93  131.87   1
  -4   0   8 7476.39  135.19  -2
   0  -4  -8 7476.39  135.19   1
  -4   0   7 3043.62   72.84  -2
   0  -4  -7 3043.62   72.84   1
   4  -4   7 3141.54   71.05  -2
  -4   4  -7 3141.54   71.05   1
   4   0   7 2977.14   64.06  -2
   0   4  -7 2977.14   64.06   1
   0  -4   7 3089.10   74.24  -2
  -4   0  -7 3089.10   74.24   1
   0   4   7 2998.73   59.95  -2
   4   0  -7 2998.73   59.95   1
   0  -4   7 2982.74   69.58  -2
  -4   0  -7 2982.74   69.58   1
  -4   4   7 3046.26   71.09  -2
   4  -4  -7 3046.26   71.09   1
   0  -4   7 3142.81   48.56  -2
  -4   0  -7 3142.81   48.56   1
  -4   0   7 3008.62   63.36  -2
   0  -4  -7 3008.62   63.36   1
  -4   4   7 3182.79   72.97  -2
   4  -4  -7 3182.79   72.97   1
   0   4   7 3063.38   70.89  -2
   4   0  -7 3063.38   70.89   1
   4   0   7 2950.15   62.89  -2
   0   4  -7 2950.15   62.89   1
   0  -4   7 3139.35   58.38  -2
  -4   0  -7 3139.35   58.38   1
   4  -4   7 2998.84   69.81  -2
  -4   4  -7 2998.84   69.81   1
  -4   4   7 3148.46   69.39  -2
   4  -4  -7 3148.46   69.39   1
   0   4   7 3155.81   72.72  -2
   4   0  -7 3155.81   72.72   1
   4   0   6 4376.96   77.15  -2
   0   4  -6 4376.96   77.15   1
   0  -4   6 4350.09   88.66  -2
  -4   0  -6 4350.09   88.66   1
   4  -4   6 4304.97   84.46  -2
  -4   4  -6 4304.97   84.46   1
  -4   0   6 4532.32   87.39  -2
   0  -4  -6 4532.32   87.39   1
  -4   4   6 4210.92   84.79  -2
   4  -4  -6 4210.92   84.79   1
   0   4   6 4606.92   76.52  -2
   4   0  -6 4606.92   76.52   1
   4  -4   6 4434.17   62.31  -2
  -4   4  -6 4434.17   62.31   1
   0  -4   6 4573.88   65.17  -2
  -4   0  -6 4573.88   65.17   1
  -4   0   6 4271.85   79.68  -2
   0  -4  -6 4271.85   79.68   1
  -4   4   6 4701.89   89.96  -2
   4  -4  -6 4701.89   89.96   1
  -4   4   6 4438.20   83.62  -2
   4  -4  -6 4438.20   83.62   1
   0   4   6 4439.70   86.74  -2
   4   0  -6 4439.70   86.74   1
   4   0   6 4379.77   78.46  -2
   0   4  -6 4379.77   78.46   1
   4  -4   6 4428.86   86.04  -2
  -4   4  -6 4428.86   86.04   1
   0   4   6 4705.91   88.79  -2
   4   0  -6 4705.91   88.79   1
  -4   4   5  692.36   30.24  -2
   4  -4  -5  692.36   30.24   1
   0   4   5  772.52   26.71  -2
   4   0  -5  772.52   26.71   1
   0  -4   5  694.62   20.17  -2
  -4   0  -5  694.62   20.17   1
   4  -4   5  734.17   17.97  -2
  -4   4  -5  734.17   17.97   1
  -4   0   5  742.46   28.99  -2
   0  -4  -5  742.46   28.99   1
  -4   4   5  772.75   35.30  -2
   4  -4  -5  772.75   35.30   1
   4  -4   5  689.08   29.90  -2
  -4   4  -5  689.08   29.90   1
   0   4   5  815.43   32.52  -2
   4   0  -5  815.43   32.52   1
  -4   4   5  789.78   30.22  -2
   4  -4  -5  789.78   30.22   1
   0   4   5  710.61   32.71  -2
   4   0  -5  710.61   32.71   1
   4  -4   5  679.28   32.47  -2
  -4   4  -5  679.28   32.47   1
  -4   0   5  730.69   31.81  -2
   0  -4  -5  730.69   31.81   1
   4   0   5  645.57   24.63  -2
   0   4  -5  645.57   24.63   1
   0  -4   5  713.08   33.43  -2
  -4   0  -5  713.08   33.43   1
  -4   0   4 9941.54  151.35  -2
   0  -4  -4 9941.54  151.35   1
   4   0   410677.40  139.73  -2
   0   4  -410677.40  139.73   1
  -4   4   410576.60  148.80  -2
   4  -4  -410576.60  148.80   1
   0  -4   410648.10  139.55  -2
  -4   0  -410648.10  139.55   1
   4  -4   410745.40  137.28  -2
  -4   4  -410745.40  137.28   1
  -4   0   410531.61  151.25  -2
   0  -4  -410531.61  151.25   1
  -4   4   410755.60  158.31  -2
   4  -4  -410755.60  158.31   1
   4  -4   410308.81  151.66  -2
  -4   4  -410308.81  151.66   1
   0   4   410897.20  155.69  -2
   4   0  -410897.20  155.69   1
   0  -4   410073.71  155.98  -2
  -4   0  -410073.71  155.98   1
   0   4   410475.71  156.39  -2
   4   0  -410475.71  156.39   1
   0  -4   410847.70  141.00  -2
  -4   0  -410847.70  141.00   1
   4  -4   410078.11  154.85  -2
  -4   4  -410078.11  154.85   1
   4  -4   410918.30  143.47  -2
  -4   4  -410918.30  143.47   1
  -4   0   326095.57  338.48  -2
   0  -4  -326095.57  338.48   1
  -4   4   327005.56  335.19  -2
   4  -4  -327005.56  335.19   1
   4  -4   326734.56  330.41  -2
  -4   4  -326734.56  330.41   1
  -4   0   327411.55  341.97  -2
   0  -4  -327411.55  341.97   1
  -4   4   326748.36  347.14  -2
   4  -4  -326748.36  347.14   1
   0   4   327534.95  344.59  -2
   4   0  -327534.95  344.59   1
   4  -4   326990.66  340.49  -2
  -4   4  -326990.66  340.49   1
   0  -4   326307.36  344.79  -2
  -4   0  -326307.36  344.79   1
   0   4   326573.46  345.90  -2
   4   0  -326573.46  345.90   1
   0  -4   327415.55  333.23  -2
  -4   0  -327415.55  333.23   1
   4  -4   327477.85  332.57  -2
  -4   4  -327477.85  332.57   1
   4   0   327293.15  345.33  -2
   0   4  -327293.15  345.33   1
   4   0   326620.06  347.06  -2
   0   4  -326620.06  347.06   1
  -4   0   298501.01 1169.82  -2
   0  -4  -298501.01 1169.82   1
   4   0   298959.51 1169.78  -2
   0   4  -298959.51 1169.78   1
  -4   4   296414.33 1172.85  -2
   4  -4  -296414.33 1172.85   1
   4  -4   298991.51 1161.33  -2
  -4   4  -298991.51 1161.33   1
   4  -4   298865.21 1166.62  -2
  -4   4  -298865.21 1166.62   1
   0  -4   298361.61 1170.43  -2
  -4   0  -298361.61 1170.43   1
   0   4   295266.84 1171.84  -2
   4   0  -295266.84 1171.84   1
   0  -4   299693.60 1163.08  -2
  -4   0  -299693.60 1163.08   1
   4   0   295876.64 1171.66  -2
   0   4  -295876.64 1171.66   1
   4  -4   298833.81 1160.24  -2
  -4   4  -298833.81 1160.24   1
   4   0   296876.73 1171.04  -2
   0   4  -296876.73 1171.04   1
  -4   0   116527.35  208.87  -2
   0  -4  -116527.35  208.87   1
  -4   0   116716.65  220.10  -2
   0  -4  -116716.65  220.10   1
   4   0   117027.25  222.59  -2
   0   4  -117027.25  222.59   1
  -4   0   117197.85  222.80  -2
   0  -4  -117197.85  222.80   1
   4  -4   117021.35  217.55  -2
  -4   4  -117021.35  217.55   1
  -4   4   116414.35  222.09  -2
   4  -4  -116414.35  222.09   1
   0  -4   117102.85  221.26  -2
  -4   0  -117102.85  221.26   1
   0  -4   117002.65  218.90  -2
  -4   0  -117002.65  218.90   1
   0   4   116506.85  222.63  -2
   4   0  -116506.85  222.63   1
  -4   0   116901.65  212.31  -2
   0  -4  -116901.65  212.31   1
   4   0   116677.35  220.46  -2
   0   4  -116677.35  220.46   1
   0  -4   117311.74  207.80  -2
  -4   0  -117311.74  207.80   1
   4   0   116751.75  222.38  -2
   0   4  -116751.75  222.38   1
   4   0   032364.01  402.68  -2
   0   4   032364.01  402.68   1
  -4   0   032164.61  401.97  -2
   0  -4   032164.61  401.97   1
   4  -4   032379.71  399.99  -2
  -4   4   032379.71  399.99   1
  -4   4   031698.21  399.74  -2
   4  -4   031698.21  399.74   1
  -4   0   032203.61  402.17  -2
   0  -4   032203.61  402.17   1
   4   0   033132.70  402.38  -2
   0   4   033132.70  402.38   1
   0  -4   032581.81  400.84  -2
  -4   0   032581.81  400.84   1
   0   4   032096.11  400.18  -2
   4   0   032096.11  400.18   1
  -4   0   032121.81  396.29  -2
   0  -4   032121.81  396.29   1
   4   0   032640.71  396.56  -2
   0   4   032640.71  396.56   1
  -4   0   031870.91  400.81  -2
   0  -4   031870.91  400.81   1
   4   0   032282.11  401.03  -2
   0   4   032282.11  401.03   1
   4   0  -117780.14  217.91  -2
   0   4   117780.14  217.91   1
   4   0  -117848.94  229.54  -2
   0   4   117848.94  229.54   1
  -4   0  -117797.44  233.14  -2
   0  -4   117797.44  233.14   1
   4   0  -118032.64  231.84  -2
   0   4   118032.64  231.84   1
  -4   0  -117240.94  231.08  -2
   0  -4   117240.94  231.08   1
   4  -4  -117939.04  231.51  -2
  -4   4   117939.04  231.51   1
  -4   4  -117439.14  226.48  -2
   4  -4   117439.14  226.48   1
   0  -4  -117495.14  231.76  -2
  -4   0   117495.14  231.76   1
   0   4  -117565.44  226.99  -2
   4   0   117565.44  226.99   1
  -4   0  -117546.34  229.39  -2
   0  -4   117546.34  229.39   1
   4   0  -117588.14  221.21  -2
   0   4   117588.14  221.21   1
  -4   0  -117412.24  230.99  -2
   0  -4   117412.24  230.99   1
   4   0  -117642.34  229.37  -2
   0   4   117642.34  229.37   1
   4   0  -297266.92 1156.91  -2
   0   4   297266.92 1156.91   1
   4   0  -298397.11 1161.18  -2
   0   4   298397.11 1161.18   1
  -4   0  -298019.22 1168.67  -2
   0  -4   298019.22 1168.67   1
   4   0  -298445.21 1165.96  -2
   0   4   298445.21 1165.96   1
  -4   0  -296319.43 1164.82  -2
   0  -4   296319.43 1164.82   1
  -4   4  -295688.74 1156.89  -2
   4  -4   295688.74 1156.89   1
   4  -4  -298746.71 1168.07  -2
  -4   4   298746.71 1168.07   1
   0   4  -299019.71 1165.81  -2
   4   0   299019.71 1165.81   1
   0  -4  -299999.00 1168.94  -2
  -4   0   299999.00 1168.94   1
   0   4  -297972.32 1158.33  -2
   4   0   297972.32 1158.33   1
  -4   0  -298492.31 1167.51  -2
   0  -4   298492.31 1167.51   1
  -4   0  -295306.24 1165.79  -2
   0  -4   295306.24 1165.79   1
   4   0  -326960.16  339.29  -2
   0   4   326960.16  339.29   1
  -4   0  -326882.06  325.93  -2
   0  -4   326882.06  325.93   1
   4   0  -327400.45  336.31  -2
   0   4   327400.45  336.31   1
  -4   0  -326640.66  345.81  -2
   0  -4   326640.66  345.81   1
   4   0  -327091.66  342.72  -2
   0   4   327091.66  342.72   1
  -4   0  -326323.36  341.42  -2
   0  -4   326323.36  341.42   1
  -4   4  -327254.95  331.08  -2
   4  -4   327254.95  331.08   1
   4  -4  -326930.56  346.59  -2
  -4   4   326930.56  346.59   1
  -4   4  -327669.65  340.93  -2
   4  -4   327669.65  340.93   1
   0   4  -326935.06  344.59  -2
   4   0   326935.06  344.59   1
   0  -4  -327531.05  347.53  -2
  -4   0   327531.05  347.53   1
  -4   0  -327392.65  347.34  -2
   0  -4   327392.65  347.34   1
  -4   4  -326548.66  332.20  -2
   4  -4   326548.66  332.20   1
   4   0  -327154.96  324.06  -2
   0   4   327154.96  324.06   1
  -4   0  -326139.16  344.38  -2
   0  -4   326139.16  344.38   1
  -4   0  -4 9812.31  132.80  -2
   0  -4   4 9812.31  132.80   1
   4   0  -4 9925.01  144.86  -2
   0   4   4 9925.01  144.86   1
   4   0  -4 9914.26  135.93  -2
   0   4   4 9914.26  135.93   1
  -4   0  -4 9929.91  143.02  -2
   0  -4   4 9929.91  143.02   1
   4   0  -410219.81  144.24  -2
   0   4   410219.81  144.24   1
   4  -4  -410413.71  149.10  -2
  -4   4   410413.71  149.10   1
  -4   4  -4 9912.63  129.98  -2
   4  -4   4 9912.63  129.98   1
  -4   4  -4 9842.38  143.66  -2
   4  -4   4 9842.38  143.66   1
   0   4  -410127.91  148.38  -2
   4   0   410127.91  148.38   1
   0  -4  -410274.81  149.83  -2
  -4   0   410274.81  149.83   1
  -4   0  -4 9964.20  142.70  -2
   0  -4   4 9964.20  142.70   1
  -4   0  -4 9978.47  149.98  -2
   0  -4   4 9978.47  149.98   1
  -4   4  -4 9881.68  134.83  -2
   4  -4   4 9881.68  134.83   1
  -4   0  -4 9593.28  147.07  -2
   0  -4   4 9593.28  147.07   1
  -4   0  -5  777.38   25.24  -2
   0  -4   5  777.38   25.24   1
   4   0  -5  797.91   31.85  -2
   0   4   5  797.91   31.85   1
   4   0  -5  794.59   28.99  -2
   0   4   5  794.59   28.99   1
  -4   0  -5  778.06   28.27  -2
   0  -4   5  778.06   28.27   1
  -4   4  -5  819.94   19.30  -2
   4  -4   5  819.94   19.30   1
   4  -4  -5  812.49   32.47  -2
  -4   4   5  812.49   32.47   1
   0   4  -5  847.17   33.65  -2
   4   0   5  847.17   33.65   1
  -4   4  -5  787.60   31.02  -2
   4  -4   5  787.60   31.02   1
   0  -4  -5  773.13   34.12  -2
  -4   0   5  773.13   34.12   1
   0  -4  -5  840.14   33.06  -2
  -4   0   5  840.14   33.06   1
  -4   0  -5  742.02   26.98  -2
   0  -4   5  742.02   26.98   1
  -4   0  -5  792.37   33.38  -2
   0  -4   5  792.37   33.38   1
  -4   0  -5  684.03   30.97  -2
   0  -4   5  684.03   30.97   1
  -4   4  -5  777.25   25.55  -2
   4  -4   5  777.25   25.55   1
   4   0  -6 4764.51   90.19  -2
   0   4   6 4764.51   90.19   1
  -4   0  -6 4603.76   78.50  -2
   0  -4   6 4603.76   78.50   1
  -4   4  -6 4580.32   84.59  -2
   4  -4   6 4580.32   84.59   1
   4   0  -6 4636.19   81.29  -2
   0   4   6 4636.19   81.29   1
  -4   4  -6 4477.71   63.41  -2
   4  -4   6 4477.71   63.41   1
   4  -4  -6 4683.13   87.04  -2
  -4   4   6 4683.13   87.04   1
   0   4  -6 4585.94   90.32  -2
   4   0   6 4585.94   90.32   1
   0  -4  -6 4594.43   89.88  -2
  -4   0   6 4594.43   89.88   1
  -4   4  -6 4649.47   86.49  -2
   4  -4   6 4649.47   86.49   1
  -4   0  -6 4566.63   79.64  -2
   0  -4   6 4566.63   79.64   1
   0  -4  -6 4638.49   88.52  -2
  -4   0   6 4638.49   88.52   1
  -4   0  -6 4656.91   90.30  -2
   0  -4   6 4656.91   90.30   1
  -4   4  -6 4375.46   75.96  -2
   4  -4   6 4375.46   75.96   1
  -4   4  -7 3385.19   72.43  -2
   4  -4   7 3385.19   72.43   1
   4  -4  -7 3498.46   76.49  -2
  -4   4   7 3498.46   76.49   1
  -4   4  -7 3345.55   48.11  -2
   4  -4   7 3345.55   48.11   1
   4   0  -7 3407.37   66.86  -2
   0   4   7 3407.37   66.86   1
   4  -4  -7 3451.20   73.32  -2
  -4   4   7 3451.20   73.32   1
   0  -4  -7 3185.34   75.84  -2
  -4   0   7 3185.34   75.84   1
   4  -4  -7 3358.19   72.83  -2
  -4   4   7 3358.19   72.83   1
  -4   4  -7 3274.21   72.57  -2
   4  -4   7 3274.21   72.57   1
   0   4  -7 3331.55   76.42  -2
   4   0   7 3331.55   76.42   1
  -4   0  -7 3352.64   65.37  -2
   0  -4   7 3352.64   65.37   1
   0  -4  -7 3332.06   73.93  -2
  -4   0   7 3332.06   73.93   1
   4   0  -7 3393.15   48.69  -2
   0   4   7 3393.15   48.69   1
  -4   0  -7 3259.76   75.39  -2
   0  -4   7 3259.76   75.39   1
  -4   0  -7 3203.89   66.78  -2
   0  -4   7 3203.89   66.78   1
   4   0  -7 3292.41   75.14  -2
   0   4   7 3292.41   75.14   1
   0  -4  -8 7595.56  131.75  -2
  -4   0   8 7595.56  131.75   1
   4  -4  -8 7729.52  133.17  -2
  -4   4   8 7729.52  133.17   1
  -4   4  -8 7764.15  131.99  -2
   4  -4   8 7764.15  131.99   1
   0   4  -8 7534.45  102.38  -2
   4   0   8 7534.45  102.38   1
   4   0  -8 7782.15  122.41  -2
   0   4   8 7782.15  122.41   1
  -4   4  -8 7518.25   97.60  -2
   4  -4   8 7518.25   97.60   1
   4  -4  -8 7608.11  129.47  -2
  -4   4   8 7608.11  129.47   1
   0   4  -8 7550.91  137.23  -2
   4   0   8 7550.91  137.23   1
   4  -4  -8 7721.40  131.18  -2
  -4   4   8 7721.40  131.18   1
  -4   4  -8 7489.77  130.94  -2
   4  -4   8 7489.77  130.94   1
   0  -4  -8 7328.19  135.51  -2
  -4   0   8 7328.19  135.51   1
  -4   0  -8 7803.21  121.04  -2
   0  -4   8 7803.21  121.04   1
   0  -4  -8 7742.16  131.35  -2
  -4   0   8 7742.16  131.35   1
  -4   0  -8 7741.22  136.42  -2
   0  -4   8 7741.22  136.42   1
   4   0  -8 7653.61  102.73  -2
   0   4   8 7653.61  102.73   1
  -4   0  -8 7808.57  126.59  -2
   0  -4   8 7808.57  126.59   1
   4   0  -8 7784.06  137.35  -2
   0   4   8 7784.06  137.35   1
   4  -4  -8 7666.88  135.68  -2
  -4   4   8 7666.88  135.68   1
  -4   4  -9 3358.20   80.65  -2
   4  -4   9 3358.20   80.65   1
   4   0  -9 3348.52   71.42  -2
   0   4   9 3348.52   71.42   1
   0   4  -9 3438.45   53.54  -2
   4   0   9 3438.45   53.54   1
  -4   4  -9 3534.80   49.70  -2
   4  -4   9 3534.80   49.70   1
   4  -4  -9 3411.30   77.90  -2
  -4   4   9 3411.30   77.90   1
  -4   4  -9 3369.94   80.46  -2
   4  -4   9 3369.94   80.46   1
   4  -4  -9 3454.66   81.51  -2
  -4   4   9 3454.66   81.51   1
   0  -4  -9 3444.97   86.24  -2
  -4   0   9 3444.97   86.24   1
   0  -4  -9 3609.15   80.72  -2
  -4   0   9 3609.15   80.72   1
  -4   0  -9 3384.96   70.10  -2
   0  -4   9 3384.96   70.10   1
   4   0  -9 3405.28   56.56  -2
   0   4   9 3405.28   56.56   1
  -4   4  -9 3378.79   79.45  -2
   4  -4   9 3378.79   79.45   1
  -4   0  -9 3499.92   77.15  -2
   0  -4   9 3499.92   77.15   1
   0  -4  -9 3468.57   80.82  -2
  -4   0   9 3468.57   80.82   1
   0   4 -10  805.12   21.10  -2
   4   0  10  805.12   21.10   1
  -4   4 -10  831.12   17.77  -2
   4  -4  10  831.12   17.77   1
   4   0 -10  741.27   33.45  -2
   0   4  10  741.27   33.45   1
   4  -4 -10  819.47   38.14  -2
  -4   4  10  819.47   38.14   1
  -4   4 -10  839.62   19.15  -2
   4  -4  10  839.62   19.15   1
  -4   0 -10  852.38   33.07  -2
   0  -4  10  852.38   33.07   1
   0  -4 -10  734.36   37.25  -2
  -4   0  10  734.36   37.25   1
   4  -4 -10  750.78   41.17  -2
  -4   4  10  750.78   41.17   1
   0  -4 -10  775.33   46.05  -2
  -4   0  10  775.33   46.05   1
   4   0 -10  807.67   24.76  -2
   0   4  10  807.67   24.76   1
  -4   0 -10  780.10   36.83  -2
   0  -4  10  780.10   36.83   1
   0  -4 -11 1546.48   60.86  -2
  -4   0  11 1546.48   60.86   1
   4  -4 -11 1515.03   57.12  -2
  -4   4  11 1515.03   57.12   1
   4   0 -11 1601.45   38.15  -2
   0   4  11 1601.45   38.15   1
   4   0 -11 1505.30   46.84  -2
   0   4  11 1505.30   46.84   1
  -4   4 -11 1596.69   27.31  -2
   4  -4  11 1596.69   27.31   1
   0   4 -11 1501.19   31.23  -2
   4   0  11 1501.19   31.23   1
  -4   0 -11 1497.27   45.70  -2
   0  -4  11 1497.27   45.70   1
   4  -4 -12  279.65   33.08  -2
  -4   4  12  279.65   33.08   1
   0  -4 -12  357.23   37.48  -2
  -4   0  12  357.23   37.48   1
  -4   0 -12  331.38   24.47  -2
   0  -4  12  331.38   24.47   1
   4   0 -12  314.07   19.39  -2
   0   4  12  314.07   19.39   1
  -4   4 -12  309.45   11.56  -2
   4  -4  12  309.45   11.56   1
   0   4 -12  311.03   14.22  -2
   4   0  12  311.03   14.22   1
   4   0 -12  314.83   24.50  -2
   0   4  12  314.83   24.50   1
   0   4 -13  205.53   12.88  -2
   4   0  13  205.53   12.88   1
  -4   4 -13  197.02   10.17  -2
   4  -4  13  197.02   10.17   1
  -4   4 -13  213.86   10.12  -2
   4  -4  13  213.86   10.12   1
   4   0 -13  197.17   21.32  -2
   0   4  13  197.17   21.32   1
   0  -4 -13  167.88   32.67  -2
  -4   0  13  167.88   32.67   1
   4  -4 -13  225.06   35.18  -2
  -4   4  13  225.06   35.18   1
  -4   0 -13  189.89   20.89  -2
   0  -4  13  189.89   20.89   1
   4   0 -13  218.54   18.74  -2
   0   4  13  218.54   18.74   1
   4   0 -13  245.49   31.33  -2
   0   4  13  245.49   31.33   1
   0   4 -14  851.06   23.81  -2
   4   0  14  851.06   23.81   1
   4   0 -14  810.03   37.00  -2
   0   4  14  810.03   37.00   1
  -4   4 -14  864.73   20.70  -2
   4  -4  14  864.73   20.70   1
  -4   4 -14  875.80   20.61  -2
   4  -4  14  875.80   20.61   1
   0  -4 -14  875.98   54.81  -2
  -4   0  14  875.98   54.81   1
   4  -4 -14  855.77   50.18  -2
  -4   4  14  855.77   50.18   1
  -4   0 -14  881.58   38.31  -2
   0  -4  14  881.58   38.31   1
   4   0 -14  915.36   34.01  -2
   0   4  14  915.36   34.01   1
   4   0 -14  847.10   47.80  -2
   0   4  14  847.10   47.80   1
   0   4 -15  528.52   19.58  -2
   4   0  15  528.52   19.58   1
  -4   4 -15  524.60   16.00  -2
   4  -4  15  524.60   16.00   1
   4   0 -15  565.95   33.28  -2
   0   4  15  565.95   33.28   1
  -4   4 -15  529.08   16.18  -2
   4  -4  15  529.08   16.18   1
   0  -4 -15  489.26   47.34  -2
  -4   0  15  489.26   47.34   1
   4  -4 -15  551.95   45.02  -2
  -4   4  15  551.95   45.02   1
  -4   0 -15  509.50   31.44  -2
   0  -4  15  509.50   31.44   1
   4   0 -15  551.09   28.92  -2
   0   4  15  551.09   28.92   1
   4   0 -15  589.67   44.83  -2
   0   4  15  589.67   44.83   1
   0   4 -16 2758.23   50.55  -2
   4   0  16 2758.23   50.55   1
  -4   4 -16 2790.19   45.45  -2
   4  -4  16 2790.19   45.45   1
   4  -4 -16 2851.14   94.20  -2
  -4   4  16 2851.14   94.20   1
   0  -4 -16 2652.84   95.67  -2
  -4   0  16 2652.84   95.67   1
   4   0 -16 2906.85   91.51  -2
   0   4  16 2906.85   91.51   1
   4   0 -16 2799.53   67.88  -2
   0   4  16 2799.53   67.88   1
  -4   4 -16 2723.61   44.96  -2
   4  -4  16 2723.61   44.96   1
   4  -4 -17  488.90   48.16  -2
  -4   4  17  488.90   48.16   1
   0  -4 -17  474.91   49.71  -2
  -4   0  17  474.91   49.71   1
   4   0 -17  527.82   48.35  -2
   0   4  17  527.82   48.35   1
  -4   0 -17  516.50   54.05  -2
   0  -4  17  516.50   54.05   1
  -4   0 -18  701.51   42.35  -2
   0  -4  18  701.51   42.35   1
   4  -4 -18  743.05   57.30  -2
  -4   4  18  743.05   57.30   1
   0  -4 -18  708.05   61.65  -2
  -4   0  18  708.05   61.65   1
  -4   0 -18  700.35   62.20  -2
   0  -4  18  700.35   62.20   1
   4   0 -18  663.10   52.21  -2
   0   4  18  663.10   52.21   1
  -4   0 -19  380.31   37.95  -2
   0  -4  19  380.31   37.95   1
   4   0 -19  419.89   47.93  -2
   0   4  19  419.89   47.93   1
   4  -4 -19  398.40   51.83  -2
  -4   4  19  398.40   51.83   1
   0  -4 -19  412.12   54.26  -2
  -4   0  19  412.12   54.26   1
  -4   0 -19  454.58   58.32  -2
   0  -4  19  454.58   58.32   1
  -4   0 -20  248.29   32.66  -2
   0  -4  20  248.29   32.66   1
   0  -4 -20  173.70   48.28  -2
  -4   0  20  173.70   48.28   1
   4   0 -20  138.73   39.85  -2
   0   4  20  138.73   39.85   1
   4  -4 -20  256.62   48.72  -2
  -4   4  20  256.62   48.72   1
  -4   0 -20  225.97   54.50  -2
   0  -4  20  225.97   54.50   1
   0  -4 -21  310.88   52.19  -2
  -4   0  21  310.88   52.19   1
   4  -4 -21  265.02   47.13  -2
  -4   4  21  265.02   47.13   1
   4   0 -21  307.93   47.05  -2
   0   4  21  307.93   47.05   1
  -4   0 -21  290.02   55.03  -2
   0  -4  21  290.02   55.03   1
   4   0 -22  168.16   43.57  -2
   0   4  22  168.16   43.57   1
   0  -4 -22  169.07   50.19  -2
  -4   0  22  169.07   50.19   1
  -4   0 -22  287.14   57.25  -2
   0  -4  22  287.14   57.25   1
   4  -4 -22  310.82   53.16  -2
  -4   4  22  310.82   53.16   1
  -4   0 -23   62.46   47.48  -2
   0  -4  23   62.46   47.48   1
   4   0 -23   10.14   36.36  -2
   0   4  23   10.14   36.36   1
   4  -4 -23  -25.83   42.51  -2
  -4   4  23  -25.83   42.51   1
   0  -4 -23  -45.80   41.08  -2
  -4   0  23  -45.80   41.08   1
  -4   0 -24  118.61   55.01  -2
   0  -4  24  118.61   55.01   1
   4   0 -24   66.94   40.03  -2
   0   4  24   66.94   40.03   1
   0  -4 -24  -14.03   48.65  -2
  -4   0  24  -14.03   48.65   1
   4  -4 -24  -26.67   43.28  -2
  -4   4  24  -26.67   43.28   1
   0  -4 -25   20.33   45.50  -2
  -4   0  25   20.33   45.50   1
   4  -4 -25  -52.14   47.40  -2
  -4   4  25  -52.14   47.40   1
   4   0 -25  -50.10   41.75  -2
   0   4  25  -50.10   41.75   1
   0   4 -25   30.17   41.70  -2
   4   0  25   30.17   41.70   1
   4   0 -26   57.11   41.88  -2
   0   4  26   57.11   41.88   1
   0  -4 -26  -14.07   39.72  -2
  -4   0  26  -14.07   39.72   1
   4  -4 -26   28.27   44.39  -2
  -4   4  26   28.27   44.39   1
   0   4 -26   25.06   47.65  -2
   4   0  26   25.06   47.65   1
  -4   4 -26  -39.31   52.32  -2
   4  -4  26  -39.31   52.32   1
   4   0 -27   92.14   49.98  -2
   0   4  27   92.14   49.98   1
   4  -5  26  -57.21   52.63  -2
  -5   4 -26  -57.21   52.63   1
  -1  -4  25   92.26   50.39  -2
  -4  -1 -25   92.26   50.39   1
   4  -5  25  110.25   47.94  -2
  -5   4 -25  110.25   47.94   1
  -1  -4  24  407.80   65.27  -2
  -4  -1 -24  407.80   65.27   1
   4  -5  24  286.99   59.22  -2
  -5   4 -24  286.99   59.22   1
   4  -5  23  337.35   50.94  -2
  -5   4 -23  337.35   50.94   1
  -1  -4  23  373.05   64.12  -2
  -4  -1 -23  373.05   64.12   1
  -4   5  23  453.87   48.05  -2
   5  -4 -23  453.87   48.05   1
   4  -5  22  153.88   46.45  -2
  -5   4 -22  153.88   46.45   1
  -1  -4  22  187.73   46.05  -2
  -4  -1 -22  187.73   46.05   1
  -4   5  22  185.44   38.12  -2
   5  -4 -22  185.44   38.12   1
   1   4  22  199.34   35.79  -2
   4   1 -22  199.34   35.79   1
   4  -5  21  684.99   62.79  -2
  -5   4 -21  684.99   62.79   1
  -1  -4  21  610.55   66.38  -2
  -4  -1 -21  610.55   66.38   1
   1   4  21  607.50   47.57  -2
   4   1 -21  607.50   47.57   1
  -4   5  21  610.25   50.51  -2
   5  -4 -21  610.25   50.51   1
  -5   1  21  664.03   48.44  -2
   1  -5 -21  664.03   48.44   1
   5  -1  20 1578.35   83.15  -2
  -1   5 -20 1578.35   83.15   1
  -1  -4  20 1601.30   85.74  -2
  -4  -1 -20 1601.30   85.74   1
   4  -5  20 1532.73   82.18  -2
  -5   4 -20 1532.73   82.18   1
  -5   1  20 1640.92   68.22  -2
   1  -5 -20 1640.92   68.22   1
   1   4  20 1586.18   69.98  -2
   4   1 -20 1586.18   69.98   1
  -4   5  20 1546.33   72.96  -2
   5  -4 -20 1546.33   72.96   1
  -5   1  19 1042.04   73.01  -2
   1  -5 -19 1042.04   73.01   1
   5  -1  19  954.24   44.02  -2
  -1   5 -19  954.24   44.02   1
   5  -1  19 1069.47   68.04  -2
  -1   5 -19 1069.47   68.04   1
   4  -5  19 1006.40   70.17  -2
  -5   4 -19 1006.40   70.17   1
  -1  -4  19 1097.85   77.15  -2
  -4  -1 -19 1097.85   77.15   1
  -4   5  19  970.71   57.70  -2
   5  -4 -19  970.71   57.70   1
  -5   1  19 1038.56   54.60  -2
   1  -5 -19 1038.56   54.60   1
   1   4  19 1004.89   56.72  -2
   4   1 -19 1004.89   56.72   1
  -1  -4  18  220.49   48.04  -2
  -4  -1 -18  220.49   48.04   1
   5  -1  18  209.18   41.71  -2
  -1   5 -18  209.18   41.71   1
  -5   1  18  239.23   51.57  -2
   1  -5 -18  239.23   51.57   1
  -5   1  18  256.26   34.51  -2
   1  -5 -18  256.26   34.51   1
  -1  -4  18  239.52   23.97  -2
  -4  -1 -18  239.52   23.97   1
   1   4  18  182.38   32.97  -2
   4   1 -18  182.38   32.97   1
  -4   5  18  197.41   37.31  -2
   5  -4 -18  197.41   37.31   1
   5  -1  18  256.59   27.25  -2
  -1   5 -18  256.59   27.25   1
   4  -5  18  231.42   46.40  -2
[truncated: 4,461,935 more chars]
