# Supplementary material for: Reductive Electropolymerization and Electrochromism of Iron(II) Complex with Styrene-Based Ligand
Source: Materials (Basel). 2021 Aug 25;14(17):4831. doi: 10.3390/ma14174831 (PMC8432686; doi:10.3390/ma14174831)
Supplement: Supplementary file 1 [file materials-14-04831-s001.zip › 2.cif]

data_2

_publ_contact_author
;
Maciej Kubicki   
Faculty of Chemistry 
Adam Mickiewicz University
Grunwaldzka 6              
60-780 Pozna\'n   
Poland             
;
_publ_contact_author_email           mkubicki@amu.edu.pl

_journal_name_full                   'Dalton'

loop_
_publ_author_name
_publ_author_address
'Wa\/l\,esa-Chorab, Monika'
;  Department of Chemistry
Adam Mickiewicz University
Grunwaldzka 6
60-780 Pozna\'n
Poland
;
'Kubicki, Maciej'
;  Department of Chemistry
Adam Mickiewicz University
Grunwaldzka 6
60-780 Pozna\'n
Poland
;
 
_audit_creation_method            'SHELXL-2014/7'
_shelx_SHELXL_version_number      '2014/7'
_chemical_name_systematic         ?
_chemical_name_common             ?
_chemical_melting_point           ?
_chemical_formula_moiety   '2(C44 H36 Fe N10), 4(B F4), 5(C2 H3 N)'
_chemical_formula_sum             'C98 H87 B4 F16 Fe2 N25' 
_chemical_formula_weight          2073.86

loop_
 _atom_type_symbol
 _atom_type_description
 _atom_type_scat_dispersion_real
 _atom_type_scat_dispersion_imag
 _atom_type_scat_source
 'C'  'C'   0.0033   0.0016
 'International Tables Vol C Tables 4.2.6.8 and 6.1.1.4'
 'H'  'H'   0.0000   0.0000
 'International Tables Vol C Tables 4.2.6.8 and 6.1.1.4'
 'B'  'B'   0.0013   0.0007
 'International Tables Vol C Tables 4.2.6.8 and 6.1.1.4'
 'F'  'F'   0.0171   0.0103
 'International Tables Vol C Tables 4.2.6.8 and 6.1.1.4'
 'Fe'  'Fe'   0.3463   0.8444
 'International Tables Vol C Tables 4.2.6.8 and 6.1.1.4'
 'N'  'N'   0.0061   0.0033
 'International Tables Vol C Tables 4.2.6.8 and 6.1.1.4'
 
_space_group_crystal_system       monoclinic
_space_group_IT_number            9
_space_group_name_H-M_alt         'C c'
_space_group_name_Hall            'C -2yc'
 
_shelx_space_group_comment
;
The symmetry employed for this shelxl refinement is uniquely defined
by the following loop, which should always be used as a source of
symmetry information in preference to the above space-group names.
They are only intended as comments.
;
 
loop_
 _space_group_symop_operation_xyz
 'x, y, z'
 'x, -y, z+1/2'
 'x+1/2, y+1/2, z'
 'x+1/2, -y+1/2, z+1/2'
 
_cell_length_a                    31.2280(10)
_cell_length_b                    11.6807(5)
_cell_length_c                    29.1181(17)
_cell_angle_alpha                 90
_cell_angle_beta                  92.196(4)
_cell_angle_gamma                 90
_cell_volume                      10613.5(8)
_cell_formula_units_Z             4
_cell_measurement_temperature     100(1)
_cell_measurement_reflns_used     6134
_cell_measurement_theta_min       3.3690
_cell_measurement_theta_max       26.1580
 
_exptl_crystal_description        block
_exptl_crystal_colour             red
_exptl_crystal_density_meas       ?
_exptl_crystal_density_method     ?
_exptl_crystal_density_diffrn     1.298          
_exptl_crystal_F_000              4264
_exptl_transmission_factor_min    ?
_exptl_transmission_factor_max    ?
_exptl_crystal_size_max           0.2
_exptl_crystal_size_mid           0.1
_exptl_crystal_size_min           0.1
_exptl_absorpt_coefficient_mu     0.358
_shelx_estimated_absorpt_T_min    ?
_shelx_estimated_absorpt_T_max    ?
_exptl_absorpt_correction_T_min                   0.51427
_exptl_absorpt_correction_T_max                   1.00000
_exptl_absorpt_correction_type            multi-scan
_exptl_absorpt_process_details
;
CrysAlisPro 1.171.40.82a (Rigaku Oxford Diffraction, 2020)
Empirical absorption correction using spherical harmonics,
implemented in SCALE3 ABSPACK scaling algorithm.
;
_exptl_absorpt_special_details    ?

_diffrn_ambient_temperature       100(1)
_diffrn_ambient_environment N~2~
_diffrn_source 'fine-focus sealed X-ray tube'
_diffrn_source_type 'Enhance (Mo) X-ray Source'
_diffrn_radiation_probe x-ray
_diffrn_radiation_type 'Mo K\a'
_diffrn_radiation_wavelength 0.71073
_diffrn_radiation_monochromator graphite
_diffrn_measurement_device 'four-circle diffractometer'
_diffrn_measurement_device_type 'Xcalibur, Eos'
_diffrn_detector 'CCD plate'
_diffrn_detector_type Eos
_diffrn_detector_area_resol_mean 16.2413
_diffrn_reflns_number             22167
_diffrn_reflns_av_unetI/netI      0.0874
_diffrn_reflns_av_R_equivalents   0.0458
_diffrn_reflns_limit_h_min        -38
_diffrn_reflns_limit_h_max        39
_diffrn_reflns_limit_k_min        -14
_diffrn_reflns_limit_k_max        8
_diffrn_reflns_limit_l_min        -32
_diffrn_reflns_limit_l_max        36
_diffrn_reflns_theta_min          3.010
_diffrn_reflns_theta_max          26.923
_diffrn_reflns_theta_full         25.000
_diffrn_measured_fraction_theta_max   0.904
_diffrn_measured_fraction_theta_full  0.997
_diffrn_reflns_Laue_measured_fraction_max    0.904
_diffrn_reflns_Laue_measured_fraction_full   0.997
_diffrn_reflns_point_group_measured_fraction_max   0.631
_diffrn_reflns_point_group_measured_fraction_full  0.709
_reflns_number_total              14487
_reflns_number_gt                 8953
_reflns_threshold_expression      'I > 2\s(I)'
_reflns_Friedel_coverage          0.396
_reflns_Friedel_fraction_max      0.358
_reflns_Friedel_fraction_full     0.421
 
_reflns_special_details
;
 Reflections were merged by SHELXL according to the crystal
 class for the calculation of statistics and refinement.
 
 Structure factors included contributions from the .fab file.
 
 _reflns_Friedel_fraction is defined as the number of unique
 Friedel pairs measured divided by the number that would be
 possible theoretically, ignoring centric projections and
 systematic absences.
;
 
_computing_data_collection        'CrysAlis Pro (Agilent Technologies (2011))'
_computing_cell_refinement        'CrysAlis Pro (Agilent Technologies (2011))'
_computing_data_reduction         'CrysAlis Pro (Agilent Technologies (2011))'
_computing_structure_solution     'SIR92 (Altomare et al., 1993)' 
_computing_structure_refinement   'SHELXL-2013 (Sheldrick, 2013)'
_computing_molecular_graphics     'Mercury (MacRae et al., 2009)'
_computing_publication_material   'SHELXL-2013 (Sheldrick, 2013)'

_refine_special_details           ?
_refine_ls_structure_factor_coef  Fsqd
_refine_ls_matrix_type            full
_refine_ls_weighting_scheme       calc
_refine_ls_weighting_details
'w=1/[\s^2^(Fo^2^)+(0.0960P)^2^+4.5000P] where P=(Fo^2^+2Fc^2^)/3'
_atom_sites_solution_primary      .
_atom_sites_solution_secondary    ?
_atom_sites_solution_hydrogens    mixed
_refine_ls_hydrogen_treatment     constr
_refine_ls_extinction_method      none
_refine_ls_extinction_coef        .
_refine_ls_abs_structure_details
;
 Flack x determined using 2460 quotients [(I+)-(I-)]/[(I+)+(I-)]
 (Parsons, Flack and Wagner, Acta Cryst. B69 (2013) 249-259).
;
_refine_ls_abs_structure_Flack    0.470(17)
_chemical_absolute_configuration  ?
_refine_ls_number_reflns          14487
_refine_ls_number_parameters      1310
_refine_ls_number_restraints      2
_refine_ls_R_factor_all           0.1141
_refine_ls_R_factor_gt            0.0722
_refine_ls_wR_factor_ref          0.2017
_refine_ls_wR_factor_gt           0.1789
_refine_ls_goodness_of_fit_ref    1.092
_refine_ls_restrained_S_all       1.092
_refine_ls_shift/su_max           0.035
_refine_ls_shift/su_mean          0.001
 
loop_
 _atom_site_label
 _atom_site_type_symbol
 _atom_site_fract_x
 _atom_site_fract_y
 _atom_site_fract_z
 _atom_site_U_iso_or_equiv
 _atom_site_adp_type
 _atom_site_occupancy
 _atom_site_site_symmetry_order  
 _atom_site_calc_flag
 _atom_site_refinement_flags_posn
 _atom_site_refinement_flags_adp
 _atom_site_refinement_flags_occupancy
 _atom_site_disorder_assembly
 _atom_site_disorder_group
Fe1A Fe 0.39504(4) 0.20806(10) 0.54342(5) 0.0435(4) Uani 1 1 d . . . . .
N1A N 0.3508(2) 0.5126(7) 0.6036(3) 0.046(2) Uani 1 1 d . . . . .
C2A C 0.3660(3) 0.4019(7) 0.5981(4) 0.035(2) Uani 1 1 d . . . . .
N3A N 0.36556(19) 0.3711(6) 0.5544(3) 0.0366(19) Uani 1 1 d . . . . .
C4A C 0.3482(2) 0.4614(7) 0.5283(4) 0.037(2) Uani 1 1 d . . . . .
C5A C 0.3392(3) 0.4714(8) 0.4818(4) 0.049(3) Uani 1 1 d . . . . .
H5A H 0.3452 0.4115 0.4609 0.058 Uiso 1 1 calc R U . . .
C6A C 0.3209(3) 0.5746(9) 0.4670(4) 0.047(3) Uani 1 1 d . . . . .
H6A H 0.3135 0.5837 0.4353 0.057 Uiso 1 1 calc R U . . .
C7A C 0.3132(3) 0.6624(8) 0.4960(5) 0.061(4) Uani 1 1 d . . . . .
H7A H 0.3016 0.7316 0.4836 0.074 Uiso 1 1 calc R U . . .
C8A C 0.3216(3) 0.6549(8) 0.5430(4) 0.047(3) Uani 1 1 d . . . . .
H8A H 0.3160 0.7159 0.5635 0.056 Uiso 1 1 calc R U . . .
C9A C 0.3390(3) 0.5514(8) 0.5580(5) 0.052(3) Uani 1 1 d . . . . .
N10A N 0.3800(2) 0.3329(7) 0.6329(3) 0.045(2) Uani 1 1 d . . . . .
C11A C 0.3728(4) 0.3525(10) 0.6815(4) 0.062(3) Uani 1 1 d . . . . .
H11A H 0.3632 0.4314 0.6859 0.093 Uiso 1 1 calc R U . . .
H11B H 0.3996 0.3397 0.6994 0.093 Uiso 1 1 calc R U . . .
H11C H 0.3509 0.2994 0.6919 0.093 Uiso 1 1 calc R U . . .
N12A N 0.3909(2) 0.2248(6) 0.6163(3) 0.042(2) Uani 1 1 d . . . . .
C13A C 0.3969(3) 0.1392(10) 0.6427(5) 0.063(3) Uani 1 1 d . . . . .
H13A H 0.3960 0.1459 0.6751 0.075 Uiso 1 1 calc R U . . .
C14A C 0.4051(3) 0.0339(9) 0.6212(6) 0.064(4) Uani 1 1 d . . . . .
N15A N 0.4116(2) 0.0352(6) 0.5738(4) 0.055(3) Uani 1 1 d . . . . .
C16A C 0.4184(3) -0.0689(9) 0.5534(5) 0.058(3) Uani 1 1 d . . . . .
C17A C 0.4151(3) -0.1698(9) 0.5761(6) 0.070(4) Uani 1 1 d . . . . .
H17A H 0.4184 -0.2395 0.5599 0.084 Uiso 1 1 calc R U . . .
C18A C 0.4073(3) -0.1729(9) 0.6217(6) 0.070(4) Uani 1 1 d . . . . .
H18A H 0.4043 -0.2437 0.6373 0.084 Uiso 1 1 calc R U . . .
C19A C 0.4037(3) -0.0703(10) 0.6443(5) 0.062(3) Uani 1 1 d . . . . .
H19A H 0.4002 -0.0704 0.6766 0.074 Uiso 1 1 calc R U . . .
C20A C 0.4318(3) -0.0648(8) 0.5049(5) 0.053(3) Uani 1 1 d . . . . .
C21A C 0.4651(3) 0.0067(8) 0.4923(5) 0.056(3) Uani 1 1 d . . . . .
H21A H 0.4773 0.0585 0.5143 0.067 Uiso 1 1 calc R U . . .
C22A C 0.4807(3) 0.0039(9) 0.4489(5) 0.061(3) Uani 1 1 d . . . . .
H22A H 0.5036 0.0530 0.4412 0.073 Uiso 1 1 calc R U . . .
C23A C 0.4630(4) -0.0708(11) 0.4161(6) 0.073(4) Uani 1 1 d . . . . .
C24A C 0.4289(4) -0.1402(10) 0.4298(6) 0.076(4) Uani 1 1 d . . . . .
H24A H 0.4160 -0.1909 0.4079 0.092 Uiso 1 1 calc R U . . .
C25A C 0.4138(3) -0.1384(9) 0.4718(6) 0.074(4) Uani 1 1 d . . . . .
H25A H 0.3908 -0.1874 0.4793 0.089 Uiso 1 1 calc R U . . .
C26A C 0.4784(5) -0.0737(12) 0.3681(6) 0.093(5) Uani 1 1 d . . . . .
H26A H 0.4654 -0.1295 0.3484 0.112 Uiso 1 1 calc R U . . .
C27A C 0.5069(5) -0.0106(15) 0.3501(6) 0.102(5) Uani 1 1 d . . . . .
H27A H 0.5212 0.0469 0.3680 0.122 Uiso 1 1 calc R U . . .
H27B H 0.5138 -0.0215 0.3189 0.122 Uiso 1 1 calc R U . . .
N1B N 0.5102(2) 0.3263(6) 0.4880(3) 0.046(2) Uani 1 1 d . . . . .
C2B C 0.4686(3) 0.2917(7) 0.4942(4) 0.046(3) Uani 1 1 d . . . . .
N3B N 0.4582(2) 0.2750(6) 0.5371(3) 0.043(2) Uani 1 1 d . . . . .
C4B C 0.4947(3) 0.3041(7) 0.5638(4) 0.049(3) Uani 1 1 d . . . . .
C5B C 0.5017(3) 0.3072(8) 0.6107(4) 0.046(3) Uani 1 1 d . . . . .
H5B H 0.4802 0.2852 0.6312 0.055 Uiso 1 1 calc R U . . .
C6B C 0.5417(3) 0.3443(8) 0.6263(4) 0.051(3) Uani 1 1 d . . . . .
H6B H 0.5470 0.3514 0.6585 0.061 Uiso 1 1 calc R U . . .
C7B C 0.5740(3) 0.3712(8) 0.5978(5) 0.055(3) Uani 1 1 d . . . . .
H7B H 0.6013 0.3910 0.6109 0.066 Uiso 1 1 calc R U . . .
C8B C 0.5679(3) 0.3704(8) 0.5501(4) 0.048(3) Uani 1 1 d . . . . .
H8B H 0.5901 0.3924 0.5304 0.058 Uiso 1 1 calc R U . . .
C9B C 0.5272(3) 0.3353(7) 0.5323(4) 0.043(3) Uani 1 1 d . . . . .
N10B N 0.4409(2) 0.2706(6) 0.4562(3) 0.042(2) Uani 1 1 d . . . . .
C11B C 0.4509(3) 0.2790(8) 0.4081(4) 0.050(3) Uani 1 1 d . . . . .
H11D H 0.4644 0.2079 0.3983 0.075 Uiso 1 1 calc R U . . .
H11E H 0.4704 0.3434 0.4037 0.075 Uiso 1 1 calc R U . . .
H11F H 0.4244 0.2916 0.3896 0.075 Uiso 1 1 calc R U . . .
N12B N 0.4043(2) 0.2134(6) 0.4703(4) 0.046(2) Uani 1 1 d . . . . .
C13B C 0.3788(3) 0.1643(8) 0.4425(4) 0.045(3) Uani 1 1 d . . . . .
H13B H 0.3819 0.1686 0.4102 0.054 Uiso 1 1 calc R U . . .
C14B C 0.3440(3) 0.0999(8) 0.4628(4) 0.047(3) Uani 1 1 d . . . . .
N15B N 0.3394(2) 0.1139(6) 0.5083(4) 0.050(2) Uani 1 1 d . . . . .
C16B C 0.3087(3) 0.0544(7) 0.5291(4) 0.047(3) Uani 1 1 d . . . . .
C17B C 0.2836(3) -0.0252(8) 0.5040(5) 0.051(3) Uani 1 1 d . . . . .
H17B H 0.2630 -0.0698 0.5192 0.061 Uiso 1 1 calc R U . . .
C18B C 0.2883(3) -0.0394(8) 0.4585(5) 0.061(4) Uani 1 1 d . . . . .
H18B H 0.2712 -0.0930 0.4415 0.073 Uiso 1 1 calc R U . . .
C19B C 0.3190(3) 0.0266(8) 0.4370(4) 0.055(3) Uani 1 1 d . . . . .
H19B H 0.3223 0.0207 0.4048 0.066 Uiso 1 1 calc R U . . .
C20B C 0.3004(3) 0.0785(8) 0.5768(4) 0.046(3) Uani 1 1 d . . . . .
C21B C 0.2972(3) -0.0088(9) 0.6096(5) 0.058(3) Uani 1 1 d . . . . .
H21B H 0.3012 -0.0861 0.6005 0.070 Uiso 1 1 calc R U . . .
C22B C 0.2884(3) 0.0149(10) 0.6542(5) 0.064(3) Uani 1 1 d . . . . .
H22B H 0.2872 -0.0455 0.6760 0.077 Uiso 1 1 calc R U . . .
C23B C 0.2812(3) 0.1266(11) 0.6677(5) 0.064(3) Uani 1 1 d . . . . .
C24B C 0.2826(3) 0.2155(10) 0.6343(5) 0.062(4) Uani 1 1 d . . . . .
H24B H 0.2773 0.2924 0.6431 0.075 Uiso 1 1 calc R U . . .
C25B C 0.2912(3) 0.1919(9) 0.5902(5) 0.052(3) Uani 1 1 d . . . . .
H25B H 0.2911 0.2518 0.5681 0.062 Uiso 1 1 calc R U . . .
C26B C 0.2705(4) 0.1560(15) 0.7151(6) 0.091(5) Uani 1 1 d . . . . .
H26B H 0.2693 0.0937 0.7360 0.109 Uiso 1 1 calc R U . . .
C27B C 0.2625(5) 0.2551(16) 0.7317(6) 0.103(6) Uani 1 1 d . . . . .
H27C H 0.2631 0.3209 0.7126 0.124 Uiso 1 1 calc R U . . .
H27D H 0.2560 0.2626 0.7631 0.124 Uiso 1 1 calc R U . . .
Fe1C Fe 0.62235(4) 0.72675(10) 0.50441(5) 0.0422(4) Uani 1 1 d . . . . .
N1C N 0.5084(2) 0.6110(6) 0.5618(3) 0.044(2) Uani 1 1 d . . . . .
C2C C 0.5499(3) 0.6474(7) 0.5567(4) 0.038(2) Uani 1 1 d . . . . .
N3C N 0.5597(2) 0.6603(6) 0.5134(3) 0.0389(19) Uani 1 1 d . . . . .
C4C C 0.5227(2) 0.6296(7) 0.4870(3) 0.032(2) Uani 1 1 d . . . . .
C5C C 0.5155(3) 0.6263(8) 0.4418(4) 0.049(3) Uani 1 1 d . . . . .
H5C H 0.5374 0.6461 0.4216 0.059 Uiso 1 1 calc R U . . .
C6C C 0.4747(3) 0.5930(8) 0.4244(4) 0.051(3) Uani 1 1 d . . . . .
H6C H 0.4688 0.5915 0.3922 0.061 Uiso 1 1 calc R U . . .
C7C C 0.4429(3) 0.5620(7) 0.4548(5) 0.049(3) Uani 1 1 d . . . . .
H7C H 0.4156 0.5384 0.4425 0.059 Uiso 1 1 calc R U . . .
C8C C 0.4499(3) 0.5648(8) 0.5024(4) 0.048(3) Uani 1 1 d . . . . .
H8C H 0.4284 0.5446 0.5231 0.057 Uiso 1 1 calc R U . . .
C9C C 0.4912(3) 0.5999(7) 0.5173(4) 0.043(3) Uani 1 1 d . . . . .
N10C N 0.5782(2) 0.6686(7) 0.5922(3) 0.050(2) Uani 1 1 d . . . . .
C11C C 0.5698(3) 0.6599(10) 0.6409(4) 0.056(3) Uani 1 1 d . . . . .
H11G H 0.5698 0.7366 0.6546 0.085 Uiso 1 1 calc R U . . .
H11H H 0.5921 0.6133 0.6564 0.085 Uiso 1 1 calc R U . . .
H11I H 0.5418 0.6239 0.6447 0.085 Uiso 1 1 calc R U . . .
N12C N 0.6134(2) 0.7235(6) 0.5761(3) 0.040(2) Uani 1 1 d . . . . .
C13C C 0.6398(3) 0.7728(8) 0.6046(4) 0.044(2) Uani 1 1 d . . . . .
H13C H 0.6369 0.7685 0.6369 0.053 Uiso 1 1 calc R U . . .
C14C C 0.6743(3) 0.8356(8) 0.5843(4) 0.046(3) Uani 1 1 d . . . . .
N15C N 0.6782(2) 0.8198(6) 0.5378(3) 0.040(2) Uani 1 1 d . . . . .
C16C C 0.7097(3) 0.8772(8) 0.5158(4) 0.045(3) Uani 1 1 d . . . . .
C17C C 0.7353(3) 0.9596(8) 0.5397(5) 0.055(3) Uani 1 1 d . . . . .
H17C H 0.7556 1.0039 0.5240 0.066 Uiso 1 1 calc R U . . .
C18C C 0.7303(3) 0.9750(8) 0.5876(5) 0.057(3) Uani 1 1 d . . . . .
H18C H 0.7475 1.0288 0.6044 0.069 Uiso 1 1 calc R U . . .
C19C C 0.7005(3) 0.9114(8) 0.6089(4) 0.050(3) Uani 1 1 d . . . . .
H19C H 0.6976 0.9191 0.6411 0.059 Uiso 1 1 calc R U . . .
C20C C 0.7174(3) 0.8506(9) 0.4681(4) 0.049(3) Uani 1 1 d . . . . .
C21C C 0.7184(3) 0.9358(9) 0.4335(5) 0.058(3) Uani 1 1 d . . . . .
H21C H 0.7123 1.0135 0.4405 0.070 Uiso 1 1 calc R U . . .
C22C C 0.7283(4) 0.9043(11) 0.3896(5) 0.065(3) Uani 1 1 d . . . . .
H22C H 0.7301 0.9619 0.3667 0.078 Uiso 1 1 calc R U . . .
C23C C 0.7359(3) 0.7896(10) 0.3774(5) 0.062(3) Uani 1 1 d . . . . .
C24C C 0.7352(3) 0.7100(9) 0.4107(4) 0.049(3) Uani 1 1 d . . . . .
H24C H 0.7411 0.6325 0.4034 0.059 Uiso 1 1 calc R U . . .
C25C C 0.7260(3) 0.7382(8) 0.4551(4) 0.046(3) Uani 1 1 d . . . . .
H25C H 0.7255 0.6794 0.4777 0.055 Uiso 1 1 calc R U . . .
C26C C 0.7454(4) 0.7606(14) 0.3288(5) 0.077(4) Uani 1 1 d . . . . .
H26C H 0.7456 0.8218 0.3073 0.093 Uiso 1 1 calc R U . . .
C27C C 0.7537(5) 0.6567(16) 0.3132(5) 0.096(5) Uani 1 1 d . . . . .
H27E H 0.7538 0.5930 0.3335 0.115 Uiso 1 1 calc R U . . .
H27F H 0.7594 0.6457 0.2817 0.115 Uiso 1 1 calc R U . . .
N1D N 0.6656(2) 0.4225(7) 0.4452(3) 0.045(2) Uani 1 1 d . . . . .
C2D C 0.6505(3) 0.5296(8) 0.4512(4) 0.044(3) Uani 1 1 d . . . . .
N3D N 0.6523(2) 0.5652(6) 0.4941(3) 0.042(2) Uani 1 1 d . . . . .
C4D C 0.6692(2) 0.4714(7) 0.5190(4) 0.040(3) Uani 1 1 d . . . . .
C5D C 0.6787(3) 0.4639(7) 0.5668(4) 0.039(2) Uani 1 1 d . . . . .
H5D H 0.6732 0.5259 0.5868 0.047 Uiso 1 1 calc R U . . .
C6D C 0.6967(3) 0.3613(8) 0.5835(4) 0.050(3) Uani 1 1 d . . . . .
H6D H 0.7036 0.3521 0.6153 0.060 Uiso 1 1 calc R U . . .
C7D C 0.7043(3) 0.2711(8) 0.5519(4) 0.044(3) Uani 1 1 d . . . . .
H7D H 0.7161 0.2017 0.5637 0.053 Uiso 1 1 calc R U . . .
C8D C 0.6954(3) 0.2790(8) 0.5047(4) 0.053(3) Uani 1 1 d . . . . .
H8D H 0.7011 0.2181 0.4842 0.064 Uiso 1 1 calc R U . . .
C9D C 0.6776(3) 0.3826(8) 0.4897(4) 0.039(2) Uani 1 1 d . . . . .
N10D N 0.6370(2) 0.5979(7) 0.4162(3) 0.046(2) Uani 1 1 d . . . . .
C11D C 0.6436(3) 0.5773(11) 0.3675(4) 0.061(3) Uani 1 1 d . . . . .
H11J H 0.6654 0.6304 0.3567 0.092 Uiso 1 1 calc R U . . .
H11K H 0.6166 0.5893 0.3499 0.092 Uiso 1 1 calc R U . . .
H11L H 0.6533 0.4983 0.3633 0.092 Uiso 1 1 calc R U . . .
N12D N 0.6263(2) 0.7051(7) 0.4322(3) 0.042(2) Uani 1 1 d . . . . .
C13D C 0.6200(3) 0.7921(9) 0.4052(4) 0.051(3) Uani 1 1 d . . . . .
H13D H 0.6206 0.7851 0.3727 0.061 Uiso 1 1 calc R U . . .
C14D C 0.6118(3) 0.9005(9) 0.4273(5) 0.053(3) Uani 1 1 d . . . . .
N15D N 0.6042(2) 0.8983(7) 0.4727(3) 0.047(2) Uani 1 1 d . . . . .
C16D C 0.5971(3) 0.9965(8) 0.4943(5) 0.054(3) Uani 1 1 d . . . . .
C17D C 0.6007(3) 1.1023(9) 0.4724(6) 0.069(4) Uani 1 1 d . . . . .
H17D H 0.5975 1.1718 0.4889 0.082 Uiso 1 1 calc R U . . .
C18D C 0.6089(3) 1.1035(9) 0.4268(5) 0.064(4) Uani 1 1 d . . . . .
H18D H 0.6116 1.1747 0.4114 0.077 Uiso 1 1 calc R U . . .
C19D C 0.6135(3) 1.0012(10) 0.4021(6) 0.076(4) Uani 1 1 d . . . . .
H19D H 0.6175 1.0010 0.3700 0.091 Uiso 1 1 calc R U . . .
C20D C 0.5848(3) 0.9942(8) 0.5433(5) 0.056(3) Uani 1 1 d . . . . .
C21D C 0.6035(3) 1.0671(8) 0.5764(5) 0.065(4) Uani 1 1 d . . . . .
H21D H 0.6262 1.1165 0.5683 0.077 Uiso 1 1 calc R U . . .
C22D C 0.5892(4) 1.0681(10) 0.6213(6) 0.076(4) Uani 1 1 d . . . . .
H22D H 0.6031 1.1147 0.6441 0.092 Uiso 1 1 calc R U . . .
C23D C 0.5547(4) 1.0005(10) 0.6321(5) 0.068(3) Uani 1 1 d . . . . .
C24D C 0.5353(3) 0.9302(9) 0.5995(5) 0.063(3) Uani 1 1 d . . . . .
H24D H 0.5117 0.8838 0.6074 0.076 Uiso 1 1 calc R U . . .
C25D C 0.5501(3) 0.9273(8) 0.5556(4) 0.049(3) Uani 1 1 d . . . . .
H25D H 0.5364 0.8789 0.5332 0.059 Uiso 1 1 calc R U . . .
C26D C 0.5410(6) 1.0125(14) 0.6796(7) 0.105(6) Uani 1 1 d . . . . .
H26D H 0.5534 1.0710 0.6984 0.126 Uiso 1 1 calc R U . . .
C27D C 0.5122(6) 0.9450(17) 0.6966(8) 0.148(8) Uani 1 1 d . . . . .
H27G H 0.4995 0.8862 0.6782 0.178 Uiso 1 1 calc R U . . .
H27H H 0.5040 0.9548 0.7274 0.178 Uiso 1 1 calc R U . . .
B1E B 0.7272(6) 0.2546(12) 0.3672(6) 0.068(4) Uani 1 1 d . . . . .
F1E F 0.7592(5) 0.2289(9) 0.3948(6) 0.240(10) Uani 1 1 d . . . . .
F2E F 0.7268(4) 0.3667(8) 0.3590(3) 0.129(3) Uani 1 1 d . . . . .
F3E F 0.6936(5) 0.2357(8) 0.3947(5) 0.171(6) Uani 1 1 d . . . . .
F4E F 0.7233(4) 0.1830(8) 0.3313(3) 0.132(4) Uani 1 1 d . . . . .
B1F B 0.5649(5) 0.3653(11) 0.3747(6) 0.063(4) Uani 1 1 d . . . . .
F1F F 0.5399(2) 0.2707(7) 0.3636(3) 0.102(3) Uani 1 1 d . . . . .
F2F F 0.5494(2) 0.4645(7) 0.3562(3) 0.092(2) Uani 1 1 d . . . . .
F3F F 0.60681(19) 0.3459(5) 0.3621(2) 0.0715(19) Uani 1 1 d . . . . .
F4F F 0.5658(2) 0.3777(6) 0.4216(3) 0.076(2) Uani 1 1 d . . . . .
B1G B 0.2869(5) 0.6622(17) 0.6818(7) 0.082(5) Uani 1 1 d . . . . .
F1G F 0.2534(3) 0.6958(7) 0.6519(3) 0.117(3) Uani 1 1 d . . . . .
F2G F 0.3231(3) 0.6962(9) 0.6604(4) 0.151(5) Uani 1 1 d . . . . .
F3G F 0.2876(3) 0.5481(7) 0.6852(3) 0.106(3) Uani 1 1 d . . . . .
F4G F 0.2825(3) 0.7177(9) 0.7212(3) 0.125(4) Uani 1 1 d . . . . .
B1H B 0.4534(5) 0.5732(13) 0.6722(9) 0.096(7) Uani 1 1 d . . . . .
F1H F 0.4776(2) 0.6685(8) 0.6826(3) 0.117(3) Uani 1 1 d . . . . .
F2H F 0.4692(2) 0.4762(7) 0.6940(3) 0.094(2) Uani 1 1 d . . . . .
F3H F 0.4498(2) 0.5530(6) 0.6248(3) 0.078(2) Uani 1 1 d . . . . .
F4H F 0.4114(2) 0.5931(5) 0.6878(3) 0.081(2) Uani 1 1 d . . . . .
N1I N 0.8782(8) 0.618(2) 0.3318(7) 0.190(10) Uani 1 1 d . . . . .
C2I C 0.8772(7) 0.667(2) 0.3006(9) 0.129(7) Uani 1 1 d . . . . .
C3I C 0.8776(8) 0.724(2) 0.2584(9) 0.182(10) Uani 1 1 d . . . . .
H3I1 H 0.9052 0.7118 0.2442 0.273 Uiso 1 1 d R U . . .
H3I2 H 0.8736 0.8065 0.2636 0.273 Uiso 1 1 d R U . . .
H3I3 H 0.8544 0.6955 0.2380 0.273 Uiso 1 1 d R U . . .
N1J N 0.6637(6) 0.483(2) 0.1824(8) 0.208(10) Uani 1 1 d . . . . .
C2J C 0.6632(8) 0.464(3) 0.2195(8) 0.190(14) Uani 1 1 d . . . . .
C3J C 0.6679(5) 0.4204(16) 0.2632(5) 0.110(5) Uani 1 1 d . . . . .
H3J1 H 0.6877 0.3553 0.2635 0.164 Uiso 1 1 d R U . . .
H3J2 H 0.6398 0.3950 0.2732 0.164 Uiso 1 1 d R U . . .
H3J3 H 0.6792 0.4799 0.2841 0.164 Uiso 1 1 d R U . . .
N1K N 0.1252(5) 0.6673(13) 0.7902(5) 0.134(6) Uani 1 1 d . . . . .
C2K C 0.1465(5) 0.6781(14) 0.7579(7) 0.107(6) Uani 1 1 d . . . . .
C3K C 0.1694(6) 0.696(2) 0.7168(7) 0.193(12) Uani 1 1 d . . . . .
H3K1 H 0.1565 0.6498 0.6919 0.289 Uiso 1 1 d R U . . .
H3K2 H 0.1995 0.6744 0.7221 0.289 Uiso 1 1 d R U . . .
H3K3 H 0.1678 0.7775 0.7082 0.289 Uiso 1 1 d R U . . .
N1L N 0.6478(5) 0.1156(13) 0.2108(5) 0.118(5) Uani 1 1 d . . . . .
C2L C 0.6335(8) 0.1274(16) 0.2450(6) 0.137(8) Uani 1 1 d . . . . .
C3L C 0.6078(10) 0.1410(18) 0.2855(7) 0.225(16) Uani 1 1 d . . . . .
H3L1 H 0.5804 0.1013 0.2803 0.338 Uiso 1 1 d R U . . .
H3L2 H 0.6025 0.2224 0.2912 0.338 Uiso 1 1 d R U . . .
H3L3 H 0.6231 0.1075 0.3123 0.338 Uiso 1 1 d R U . . .
N1M N 0.3541(4) 0.5883(14) 0.8681(5) 0.118(5) Uani 1 1 d . . . . .
C2M C 0.3405(5) 0.5491(15) 0.8389(6) 0.098(5) Uani 1 1 d . . . . .
C3M C 0.3168(5) 0.4853(16) 0.7986(6) 0.127(6) Uani 1 1 d . . . . .
H3M1 H 0.2920 0.4443 0.8102 0.190 Uiso 1 1 d R U . . .
H3M2 H 0.3364 0.4305 0.7850 0.190 Uiso 1 1 d R U . . .
H3M3 H 0.3069 0.5406 0.7751 0.190 Uiso 1 1 d R U . . .
 
loop_
 _atom_site_aniso_label
 _atom_site_aniso_U_11
 _atom_site_aniso_U_22
 _atom_site_aniso_U_33
 _atom_site_aniso_U_23
 _atom_site_aniso_U_13
 _atom_site_aniso_U_12
Fe1A 0.0266(6) 0.0278(6) 0.0762(12) 0.0019(7) 0.0044(7) -0.0046(5)
N1A 0.031(4) 0.033(4) 0.075(7) 0.009(4) -0.002(4) -0.008(3)
C2A 0.028(4) 0.029(5) 0.049(7) -0.002(5) 0.000(4) -0.008(4)
N3A 0.018(3) 0.030(4) 0.062(6) 0.006(4) 0.010(3) -0.001(3)
C4A 0.020(4) 0.023(4) 0.070(8) 0.010(5) 0.006(5) -0.005(3)
C5A 0.038(5) 0.029(5) 0.080(9) 0.005(5) 0.013(6) -0.008(4)
C6A 0.033(5) 0.050(6) 0.060(8) -0.002(5) 0.008(5) -0.003(5)
C7A 0.032(5) 0.028(5) 0.125(12) 0.010(7) 0.009(6) -0.009(4)
C8A 0.030(5) 0.028(5) 0.083(9) -0.007(5) 0.007(5) 0.001(4)
C9A 0.025(4) 0.026(5) 0.108(11) 0.003(6) 0.017(5) -0.002(4)
N10A 0.037(4) 0.030(4) 0.068(7) 0.003(4) 0.007(4) -0.010(3)
C11A 0.059(7) 0.061(7) 0.066(9) 0.009(6) 0.003(6) -0.010(6)
N12A 0.028(4) 0.030(4) 0.069(7) 0.013(4) 0.002(4) 0.001(3)
C13A 0.041(6) 0.055(7) 0.091(10) 0.036(7) 0.003(6) -0.005(5)
C14A 0.027(5) 0.029(6) 0.137(14) 0.023(7) 0.006(7) -0.003(4)
N15A 0.031(4) 0.016(4) 0.119(10) 0.012(5) 0.003(5) -0.010(3)
C16A 0.029(5) 0.034(6) 0.112(12) 0.002(6) -0.010(6) 0.000(4)
C17A 0.037(5) 0.029(5) 0.145(14) 0.024(7) 0.002(7) -0.003(4)
C18A 0.042(6) 0.034(6) 0.135(14) 0.019(7) -0.001(7) -0.008(5)
C19A 0.041(5) 0.056(7) 0.088(10) 0.037(7) -0.001(6) -0.002(5)
C20A 0.021(4) 0.032(5) 0.105(11) 0.013(6) -0.004(5) 0.011(4)
C21A 0.034(5) 0.028(5) 0.105(11) -0.005(6) -0.008(6) 0.000(4)
C22A 0.042(6) 0.042(6) 0.099(11) -0.003(6) 0.000(7) 0.012(5)
C23A 0.055(7) 0.057(7) 0.108(13) -0.016(8) -0.006(8) 0.006(6)
C24A 0.079(9) 0.048(7) 0.101(13) -0.019(7) -0.019(8) 0.013(7)
C25A 0.040(6) 0.040(6) 0.142(14) -0.017(8) -0.010(7) -0.008(5)
C26A 0.097(11) 0.069(9) 0.114(15) -0.034(9) 0.009(10) 0.002(8)
C27A 0.081(10) 0.125(14) 0.100(13) -0.016(11) 0.015(9) 0.001(10)
N1B 0.030(4) 0.032(4) 0.075(7) -0.001(4) 0.002(4) -0.005(3)
C2B 0.028(4) 0.018(4) 0.093(10) -0.003(5) 0.003(5) -0.002(4)
N3B 0.030(4) 0.034(4) 0.065(7) 0.005(4) 0.006(4) -0.008(3)
C4B 0.025(4) 0.019(4) 0.103(10) -0.002(5) 0.009(5) -0.011(3)
C5B 0.041(5) 0.035(5) 0.061(8) 0.001(5) -0.006(5) -0.005(4)
C6B 0.053(6) 0.040(5) 0.059(8) -0.002(5) -0.007(5) -0.009(5)
C7B 0.029(5) 0.046(6) 0.089(10) -0.015(6) -0.004(6) -0.009(4)
C8B 0.030(5) 0.038(5) 0.078(9) 0.007(5) 0.008(5) -0.006(4)
C9B 0.030(4) 0.023(4) 0.077(8) 0.003(5) 0.018(5) -0.001(4)
N10B 0.038(4) 0.037(4) 0.052(6) 0.001(4) 0.006(4) -0.011(4)
C11B 0.053(6) 0.042(6) 0.056(8) 0.005(5) 0.014(5) -0.014(5)
N12B 0.025(4) 0.028(4) 0.085(8) -0.003(4) 0.010(5) -0.004(3)
C13B 0.031(5) 0.037(5) 0.067(8) 0.004(5) -0.007(5) -0.005(4)
C14B 0.032(5) 0.035(5) 0.076(9) 0.006(5) -0.002(5) -0.001(4)
N15B 0.020(3) 0.024(4) 0.105(8) 0.003(5) -0.003(4) -0.004(3)
C16B 0.026(4) 0.018(4) 0.096(10) 0.000(5) 0.001(5) -0.002(4)
C17B 0.034(5) 0.036(5) 0.083(10) 0.004(6) -0.008(6) -0.006(4)
C18B 0.031(5) 0.032(5) 0.117(12) 0.006(6) -0.021(6) -0.005(4)
C19B 0.039(5) 0.031(5) 0.094(10) -0.006(6) -0.006(5) -0.002(4)
C20B 0.024(4) 0.030(5) 0.086(9) 0.007(5) 0.003(5) -0.005(4)
C21B 0.031(5) 0.039(6) 0.104(11) 0.018(6) 0.005(6) -0.008(4)
C22B 0.043(6) 0.059(7) 0.091(11) 0.011(7) 0.018(6) -0.006(5)
C23B 0.042(6) 0.070(9) 0.079(10) 0.000(7) 0.009(6) -0.009(6)
C24B 0.038(6) 0.047(6) 0.102(12) 0.004(7) 0.006(7) -0.007(5)
C25B 0.028(5) 0.036(5) 0.091(11) -0.002(6) 0.005(6) -0.006(4)
C26B 0.057(7) 0.088(11) 0.128(15) 0.005(10) 0.013(8) 0.001(7)
C27B 0.091(11) 0.110(13) 0.112(15) 0.035(11) 0.032(10) 0.009(10)
Fe1C 0.0277(6) 0.0299(6) 0.0688(11) 0.0053(7) 0.0001(7) -0.0068(5)
N1C 0.031(4) 0.027(4) 0.074(7) 0.004(4) 0.005(4) -0.007(3)
C2C 0.032(4) 0.032(5) 0.050(7) 0.000(5) 0.004(5) -0.011(4)
N3C 0.028(3) 0.031(4) 0.057(6) -0.008(4) 0.002(4) -0.009(3)
C4C 0.026(4) 0.032(5) 0.036(6) 0.003(4) -0.001(4) 0.002(4)
C5C 0.030(4) 0.035(5) 0.083(10) -0.006(5) 0.007(5) -0.010(4)
C6C 0.033(5) 0.038(5) 0.080(9) -0.002(5) -0.004(5) 0.002(4)
C7C 0.022(4) 0.025(4) 0.100(10) 0.001(5) 0.000(5) -0.008(4)
C8C 0.027(4) 0.029(5) 0.088(10) -0.013(5) 0.004(5) -0.002(4)
C9C 0.028(4) 0.022(4) 0.079(9) -0.003(5) 0.004(5) -0.004(4)
N10C 0.041(4) 0.042(5) 0.067(7) -0.004(5) -0.003(4) -0.010(4)
C11C 0.051(6) 0.064(7) 0.055(9) -0.004(6) 0.009(5) -0.017(5)
N12C 0.031(4) 0.023(4) 0.064(7) 0.006(4) -0.014(4) -0.014(3)
C13C 0.041(5) 0.036(5) 0.055(7) 0.000(5) 0.008(5) -0.003(4)
C14C 0.023(4) 0.033(5) 0.080(9) -0.006(5) 0.000(5) -0.010(4)
N15C 0.029(4) 0.029(4) 0.062(7) 0.004(4) 0.001(4) -0.007(3)
C16C 0.028(4) 0.033(5) 0.072(9) 0.011(5) -0.001(5) -0.012(4)
C17C 0.031(5) 0.034(5) 0.099(11) -0.003(6) -0.008(6) -0.017(4)
C18C 0.040(5) 0.026(5) 0.104(11) -0.008(6) -0.015(6) -0.009(4)
C19C 0.044(5) 0.035(5) 0.070(8) -0.002(5) -0.006(5) -0.007(4)
C20C 0.022(4) 0.052(6) 0.073(9) 0.011(6) 0.001(5) -0.003(4)
C21C 0.031(5) 0.042(6) 0.101(11) 0.009(7) 0.002(6) -0.002(4)
C22C 0.053(6) 0.054(7) 0.087(11) 0.019(7) 0.005(7) -0.015(6)
C23C 0.033(5) 0.059(7) 0.095(11) 0.024(7) 0.008(6) 0.001(5)
C24C 0.030(5) 0.056(6) 0.063(9) 0.010(6) 0.008(5) 0.002(4)
C25C 0.022(4) 0.045(6) 0.070(9) 0.007(5) -0.004(5) 0.001(4)
C26C 0.065(8) 0.089(10) 0.078(12) 0.036(9) 0.003(7) -0.013(7)
C27C 0.088(10) 0.116(13) 0.086(12) -0.011(10) 0.024(8) -0.002(9)
N1D 0.030(4) 0.041(4) 0.065(7) 0.010(4) 0.011(4) 0.003(3)
C2D 0.033(5) 0.032(5) 0.066(9) 0.002(5) 0.008(5) -0.015(4)
N3D 0.029(4) 0.037(4) 0.061(7) 0.004(4) -0.002(4) -0.014(3)
C4D 0.021(4) 0.028(5) 0.073(9) 0.005(5) 0.001(5) -0.009(4)
C5D 0.029(4) 0.031(5) 0.057(8) 0.006(5) 0.008(5) -0.002(4)
C6D 0.031(5) 0.040(6) 0.079(9) 0.020(6) 0.001(5) -0.008(4)
C7D 0.034(5) 0.026(5) 0.072(9) 0.005(5) -0.001(5) -0.002(4)
C8D 0.034(5) 0.033(5) 0.093(10) 0.011(6) -0.002(5) -0.014(4)
C9D 0.026(4) 0.032(5) 0.060(8) -0.003(5) 0.000(5) -0.009(4)
N10D 0.042(4) 0.048(5) 0.049(6) 0.003(4) 0.003(4) -0.007(4)
C11D 0.058(6) 0.081(8) 0.045(8) 0.009(6) 0.006(6) -0.001(6)
N12D 0.025(4) 0.033(4) 0.067(7) 0.013(4) 0.003(4) -0.008(3)
C13D 0.034(5) 0.045(6) 0.075(9) 0.002(6) 0.016(5) -0.007(5)
C14D 0.024(5) 0.046(6) 0.089(10) 0.024(6) -0.001(6) -0.006(4)
N15D 0.026(4) 0.042(5) 0.071(7) 0.011(5) -0.010(4) 0.001(3)
C16D 0.030(5) 0.026(5) 0.106(11) 0.013(6) -0.004(6) -0.001(4)
C17D 0.040(6) 0.032(6) 0.133(13) 0.015(7) -0.006(7) -0.008(5)
C18D 0.049(6) 0.037(6) 0.108(12) 0.027(7) 0.014(7) -0.002(5)
C19D 0.039(5) 0.054(7) 0.134(13) 0.039(8) -0.015(7) -0.006(6)
C20D 0.044(5) 0.024(5) 0.098(11) 0.001(5) -0.013(6) 0.001(4)
C21D 0.048(6) 0.030(5) 0.114(12) -0.007(6) -0.017(7) -0.001(5)
C22D 0.080(9) 0.043(7) 0.105(13) -0.009(7) -0.009(8) 0.002(6)
C23D 0.077(8) 0.056(7) 0.070(10) -0.020(7) -0.002(7) -0.001(7)
C24D 0.041(5) 0.049(6) 0.098(11) -0.002(7) -0.011(6) -0.003(5)
C25D 0.040(5) 0.038(5) 0.067(9) 0.006(5) -0.007(5) 0.001(4)
C26D 0.095(11) 0.079(10) 0.137(18) -0.008(11) -0.041(11) 0.002(9)
C27D 0.115(15) 0.113(15) 0.21(3) -0.066(15) -0.023(15) 0.003(13)
B1E 0.082(10) 0.049(8) 0.075(13) 0.007(8) 0.010(9) 0.013(7)
F1E 0.289(19) 0.095(8) 0.32(2) -0.021(9) -0.233(17) 0.046(9)
F2E 0.198(10) 0.082(6) 0.105(8) 0.025(5) -0.009(7) 0.007(6)
F3E 0.204(13) 0.099(7) 0.219(14) -0.060(7) 0.119(11) -0.027(7)
F4E 0.191(10) 0.125(7) 0.083(7) -0.046(6) 0.020(6) -0.020(7)
B1F 0.067(9) 0.040(7) 0.084(13) 0.003(7) 0.031(8) 0.003(6)
F1F 0.075(5) 0.069(5) 0.164(9) -0.007(5) 0.022(5) -0.008(4)
F2F 0.093(5) 0.077(5) 0.105(7) 0.011(4) 0.013(5) 0.025(4)
F3F 0.065(4) 0.059(4) 0.093(6) 0.007(4) 0.029(4) 0.009(3)
F4F 0.062(4) 0.079(5) 0.088(6) -0.001(4) 0.025(4) 0.008(3)
B1G 0.066(9) 0.092(13) 0.087(14) -0.002(10) 0.011(9) 0.041(9)
F1G 0.130(7) 0.095(6) 0.121(8) -0.027(5) -0.061(6) 0.048(5)
F2G 0.098(7) 0.158(10) 0.204(12) -0.088(8) 0.080(7) -0.047(6)
F3G 0.159(8) 0.077(5) 0.082(6) 0.017(4) -0.004(5) 0.020(5)
F4G 0.100(6) 0.185(10) 0.090(7) -0.059(7) 0.011(5) 0.021(6)
B1H 0.053(8) 0.041(8) 0.19(2) 0.017(11) -0.004(12) 0.007(7)
F1H 0.067(5) 0.106(6) 0.178(10) -0.010(6) -0.004(5) -0.022(5)
F2H 0.094(5) 0.098(6) 0.089(6) 0.032(5) -0.006(4) 0.027(5)
F3H 0.062(4) 0.089(5) 0.084(6) 0.024(4) 0.016(4) 0.004(4)
F4H 0.076(4) 0.060(4) 0.112(6) 0.008(4) 0.037(4) 0.004(3)
N1I 0.24(2) 0.19(2) 0.133(19) 0.044(16) -0.049(16) 0.011(17)
C2I 0.146(16) 0.144(19) 0.096(18) 0.033(14) -0.014(14) 0.029(14)
C3I 0.21(3) 0.19(2) 0.15(2) -0.010(19) 0.014(18) 0.08(2)
N1J 0.114(14) 0.31(3) 0.20(2) 0.05(2) 0.009(15) -0.086(16)
C2J 0.18(2) 0.32(3) 0.074(16) 0.09(2) -0.017(15) -0.15(2)
C3J 0.085(9) 0.160(15) 0.084(13) -0.007(11) 0.012(8) -0.010(10)
N1K 0.140(13) 0.147(13) 0.117(13) -0.057(10) 0.032(10) -0.041(11)
C2K 0.082(10) 0.104(12) 0.136(18) -0.021(12) 0.020(11) -0.024(9)
C3K 0.103(14) 0.34(4) 0.14(2) -0.07(2) 0.019(13) -0.085(19)
N1L 0.124(11) 0.158(14) 0.075(11) -0.011(10) 0.024(9) -0.022(10)
C2L 0.26(3) 0.110(14) 0.045(12) -0.006(9) 0.032(14) -0.044(14)
C3L 0.43(5) 0.142(18) 0.113(18) -0.040(14) 0.12(2) -0.09(2)
N1M 0.097(9) 0.167(14) 0.088(12) -0.032(10) -0.004(8) -0.040(9)
C2M 0.107(11) 0.122(13) 0.062(12) -0.016(10) -0.018(9) 0.005(10)
C3M 0.096(11) 0.151(16) 0.132(16) -0.029(13) -0.010(10) 0.023(11)
 
_geom_special_details
;
 All esds (except the esd in the dihedral angle between two l.s. planes)
 are estimated using the full covariance matrix.  The cell esds are taken
 into account individually in the estimation of esds in distances, angles
 and torsion angles; correlations between esds in cell parameters are only
 used when they are defined by crystal symmetry.  An approximate (isotropic)
 treatment of cell esds is used for estimating esds involving l.s. planes.
;
 
loop_
 _geom_bond_atom_site_label_1
 _geom_bond_atom_site_label_2
 _geom_bond_distance
 _geom_bond_site_symmetry_2
 _geom_bond_publ_flag
Fe1A N3B 2.137(7) . ?
Fe1A N12A 2.140(10) . ?
Fe1A N3A 2.145(7) . ?
Fe1A N12B 2.159(10) . ?
Fe1A N15A 2.257(8) . ?
Fe1A N15B 2.266(8) . ?
N1A C2A 1.388(11) . ?
N1A C9A 1.439(14) . ?
C2A N3A 1.321(11) . ?
C2A N10A 1.353(12) . ?
N3A C4A 1.398(11) . ?
C4A C5A 1.378(14) . ?
C4A C9A 1.396(13) . ?
C5A C6A 1.394(13) . ?
C5A H5A 0.9500 . ?
C6A C7A 1.355(15) . ?
C6A H6A 0.9500 . ?
C7A C8A 1.387(15) . ?
C7A H7A 0.9500 . ?
C8A C9A 1.389(13) . ?
C8A H8A 0.9500 . ?
N10A N12A 1.399(11) . ?
N10A C11A 1.461(14) . ?
C11A H11A 0.9800 . ?
C11A H11B 0.9800 . ?
C11A H11C 0.9800 . ?
N12A C13A 1.271(12) . ?
C13A C14A 1.407(17) . ?
C13A H13A 0.9500 . ?
C14A C19A 1.391(14) . ?
C14A N15A 1.403(15) . ?
N15A C16A 1.373(13) . ?
C16A C17A 1.357(15) . ?
C16A C20A 1.489(16) . ?
C17A C18A 1.358(17) . ?
C17A H17A 0.9500 . ?
C18A C19A 1.375(17) . ?
C18A H18A 0.9500 . ?
C19A H19A 0.9500 . ?
C20A C25A 1.392(16) . ?
C20A C21A 1.394(14) . ?
C21A C22A 1.374(15) . ?
C21A H21A 0.9500 . ?
C22A C23A 1.391(16) . ?
C22A H22A 0.9500 . ?
C23A C24A 1.409(18) . ?
C23A C26A 1.50(2) . ?
C24A C25A 1.327(17) . ?
C24A H24A 0.9500 . ?
C25A H25A 0.9500 . ?
C26A C27A 1.282(18) . ?
C26A H26A 0.9500 . ?
C27A H27A 0.9500 . ?
C27A H27B 0.9500 . ?
N1B C2B 1.380(11) . ?
N1B C9B 1.381(13) . ?
C2B N3B 1.315(13) . ?
C2B N10B 1.399(13) . ?
N3B C4B 1.397(12) . ?
C4B C5B 1.374(14) . ?
C4B C9B 1.440(13) . ?
C5B C6B 1.382(13) . ?
C5B H5B 0.9500 . ?
C6B C7B 1.368(14) . ?
C6B H6B 0.9500 . ?
C7B C8B 1.395(15) . ?
C7B H7B 0.9500 . ?
C8B C9B 1.415(13) . ?
C8B H8B 0.9500 . ?
N10B N12B 1.400(10) . ?
N10B C11B 1.451(12) . ?
C11B H11D 0.9800 . ?
C11B H11E 0.9800 . ?
C11B H11F 0.9800 . ?
N12B C13B 1.253(12) . ?
C13B C14B 1.465(13) . ?
C13B H13B 0.9500 . ?
C14B N15B 1.347(13) . ?
C14B C19B 1.365(14) . ?
N15B C16B 1.347(12) . ?
C16B C17B 1.403(13) . ?
C16B C20B 1.451(15) . ?
C17B C18B 1.348(15) . ?
C17B H17B 0.9500 . ?
C18B C19B 1.395(14) . ?
C18B H18B 0.9500 . ?
C19B H19B 0.9500 . ?
C20B C21B 1.403(14) . ?
C20B C25B 1.414(14) . ?
C21B C22B 1.367(16) . ?
C21B H21B 0.9500 . ?
C22B C23B 1.383(16) . ?
C22B H22B 0.9500 . ?
C23B C24B 1.425(16) . ?
C23B C26B 1.472(19) . ?
C24B C25B 1.349(16) . ?
C24B H24B 0.9500 . ?
C25B H25B 0.9500 . ?
C26B C27B 1.28(2) . ?
C26B H26B 0.9500 . ?
C27B H27C 0.9500 . ?
C27B H27D 0.9500 . ?
Fe1C N12C 2.117(9) . ?
Fe1C N12D 2.126(10) . ?
Fe1C N3C 2.131(7) . ?
Fe1C N3D 2.133(8) . ?
Fe1C N15C 2.244(7) . ?
Fe1C N15D 2.269(8) . ?
N1C C2C 1.378(11) . ?
N1C C9C 1.390(13) . ?
C2C N3C 1.318(12) . ?
C2C N10C 1.356(12) . ?
N3C C4C 1.409(11) . ?
C4C C5C 1.327(13) . ?
C4C C9C 1.391(12) . ?
C5C C6C 1.407(12) . ?
C5C H5C 0.9500 . ?
C6C C7C 1.404(14) . ?
C6C H6C 0.9500 . ?
C7C C8C 1.395(15) . ?
C7C H7C 0.9500 . ?
C8C C9C 1.407(12) . ?
C8C H8C 0.9500 . ?
N10C N12C 1.372(11) . ?
N10C C11C 1.456(13) . ?
C11C H11G 0.9800 . ?
C11C H11H 0.9800 . ?
C11C H11I 0.9800 . ?
N12C C13C 1.284(12) . ?
C13C C14C 1.449(13) . ?
C13C H13C 0.9500 . ?
C14C N15C 1.375(12) . ?
C14C C19C 1.387(13) . ?
N15C C16C 1.371(11) . ?
C16C C17C 1.417(13) . ?
C16C C20C 1.452(15) . ?
C17C C18C 1.419(15) . ?
C17C H17C 0.9500 . ?
C18C C19C 1.359(14) . ?
C18C H18C 0.9500 . ?
C19C H19C 0.9500 . ?
C20C C25C 1.395(14) . ?
C20C C21C 1.418(15) . ?
C21C C22C 1.378(16) . ?
C21C H21C 0.9500 . ?
C22C C23C 1.409(16) . ?
C22C H22C 0.9500 . ?
C23C C24C 1.344(15) . ?
C23C C26C 1.497(19) . ?
C24C C25C 1.376(15) . ?
C24C H24C 0.9500 . ?
C25C H25C 0.9500 . ?
C26C C27C 1.325(19) . ?
C26C H26C 0.9500 . ?
C27C H27E 0.9500 . ?
C27C H27F 0.9500 . ?
N1D C2D 1.351(12) . ?
N1D C9D 1.414(12) . ?
C2D N3D 1.316(13) . ?
C2D N10D 1.350(13) . ?
N3D C4D 1.406(11) . ?
C4D C9D 1.374(13) . ?
C4D C5D 1.414(13) . ?
C5D C6D 1.402(12) . ?
C5D H5D 0.9500 . ?
C6D C7D 1.425(14) . ?
C6D H6D 0.9500 . ?
C7D C8D 1.395(14) . ?
C7D H7D 0.9500 . ?
C8D C9D 1.395(13) . ?
C8D H8D 0.9500 . ?
N10D N12D 1.382(11) . ?
N10D C11D 1.461(13) . ?
C11D H11J 0.9800 . ?
C11D H11K 0.9800 . ?
C11D H11L 0.9800 . ?
N12D C13D 1.295(13) . ?
C13D C14D 1.447(15) . ?
C13D H13D 0.9500 . ?
C14D N15D 1.354(14) . ?
C14D C19D 1.387(14) . ?
N15D C16D 1.330(13) . ?
C16D C17D 1.398(14) . ?
C16D C20D 1.491(16) . ?
C17D C18D 1.362(17) . ?
C17D H17D 0.9500 . ?
C18D C19D 1.404(17) . ?
C18D H18D 0.9500 . ?
C19D H19D 0.9500 . ?
C20D C25D 1.396(14) . ?
C20D C21D 1.396(15) . ?
C21D C22D 1.398(17) . ?
C21D H21D 0.9500 . ?
C22D C23D 1.383(17) . ?
C22D H22D 0.9500 . ?
C23D C24D 1.376(16) . ?
C23D C26D 1.47(2) . ?
C24D C25D 1.378(15) . ?
C24D H24D 0.9500 . ?
C25D H25D 0.9500 . ?
C26D C27D 1.31(2) . ?
C26D H26D 0.9500 . ?
C27D H27G 0.9500 . ?
C27D H27H 0.9500 . ?
B1E F1E 1.293(18) . ?
B1E F2E 1.332(15) . ?
B1E F4E 1.341(17) . ?
B1E F3E 1.362(18) . ?
B1F F2F 1.360(15) . ?
B1F F4F 1.372(17) . ?
B1F F1F 1.385(15) . ?
B1F F3F 1.392(14) . ?
B1G F4G 1.329(19) . ?
B1G F3G 1.336(19) . ?
B1G F2G 1.369(19) . ?
B1G F1G 1.392(17) . ?
B1H F1H 1.374(17) . ?
B1H F2H 1.381(17) . ?
B1H F3H 1.40(2) . ?
B1H F4H 1.423(17) . ?
N1I C2I 1.07(2) . ?
C2I C3I 1.40(3) . ?
C3I H3I1 0.9800 . ?
C3I H3I2 0.9800 . ?
C3I H3I3 0.9800 . ?
N1J C2J 1.10(2) . ?
C2J C3J 1.37(2) . ?
C3J H3J1 0.9800 . ?
C3J H3J2 0.9800 . ?
C3J H3J3 0.9800 . ?
N1K C2K 1.180(19) . ?
C2K C3K 1.43(2) . ?
C3K H3K1 0.9800 . ?
C3K H3K2 0.9800 . ?
C3K H3K3 0.9800 . ?
N1L C2L 1.116(18) . ?
C2L C3L 1.46(3) . ?
C3L H3L1 0.9800 . ?
C3L H3L2 0.9800 . ?
C3L H3L3 0.9800 . ?
N1M C2M 1.041(16) . ?
C2M C3M 1.56(2) . ?
C3M H3M1 0.9800 . ?
C3M H3M2 0.9800 . ?
C3M H3M3 0.9800 . ?
 
loop_
 _geom_angle_atom_site_label_1
 _geom_angle_atom_site_label_2
 _geom_angle_atom_site_label_3
 _geom_angle
 _geom_angle_site_symmetry_1
 _geom_angle_site_symmetry_3
 _geom_angle_publ_flag
N3B Fe1A N12A 98.2(3) . . ?
N3B Fe1A N3A 95.2(3) . . ?
N12A Fe1A N3A 74.2(3) . . ?
N3B Fe1A N12B 75.3(3) . . ?
N12A Fe1A N12B 171.9(3) . . ?
N3A Fe1A N12B 101.3(3) . . ?
N3B Fe1A N15A 99.4(3) . . ?
N12A Fe1A N15A 73.4(4) . . ?
N3A Fe1A N15A 146.0(4) . . ?
N12B Fe1A N15A 112.0(4) . . ?
N3B Fe1A N15B 146.4(4) . . ?
N12A Fe1A N15B 114.7(3) . . ?
N3A Fe1A N15B 99.9(3) . . ?
N12B Fe1A N15B 72.4(3) . . ?
N15A Fe1A N15B 84.4(3) . . ?
C2A N1A C9A 105.2(8) . . ?
N3A C2A N10A 123.2(8) . . ?
N3A C2A N1A 112.0(9) . . ?
N10A C2A N1A 124.8(10) . . ?
C2A N3A C4A 107.9(8) . . ?
C2A N3A Fe1A 113.4(6) . . ?
C4A N3A Fe1A 138.5(7) . . ?
C5A C4A C9A 120.3(9) . . ?
C5A C4A N3A 131.2(9) . . ?
C9A C4A N3A 108.4(10) . . ?
C4A C5A C6A 116.2(9) . . ?
C4A C5A H5A 121.9 . . ?
C6A C5A H5A 121.9 . . ?
C7A C6A C5A 122.9(11) . . ?
C7A C6A H6A 118.5 . . ?
C5A C6A H6A 118.5 . . ?
C6A C7A C8A 122.3(10) . . ?
C6A C7A H7A 118.9 . . ?
C8A C7A H7A 118.9 . . ?
C7A C8A C9A 114.9(10) . . ?
C7A C8A H8A 122.5 . . ?
C9A C8A H8A 122.5 . . ?
C8A C9A C4A 123.3(12) . . ?
C8A C9A N1A 130.3(10) . . ?
C4A C9A N1A 106.4(8) . . ?
C2A N10A N12A 110.9(9) . . ?
C2A N10A C11A 125.1(9) . . ?
N12A N10A C11A 121.6(9) . . ?
N10A C11A H11A 109.5 . . ?
N10A C11A H11B 109.5 . . ?
H11A C11A H11B 109.5 . . ?
N10A C11A H11C 109.5 . . ?
H11A C11A H11C 109.5 . . ?
H11B C11A H11C 109.5 . . ?
C13A N12A N10A 122.3(11) . . ?
C13A N12A Fe1A 121.0(9) . . ?
N10A N12A Fe1A 116.7(6) . . ?
N12A C13A C14A 116.4(13) . . ?
N12A C13A H13A 121.8 . . ?
C14A C13A H13A 121.8 . . ?
C19A C14A N15A 119.5(12) . . ?
C19A C14A C13A 122.7(15) . . ?
N15A C14A C13A 117.6(10) . . ?
C16A N15A C14A 116.5(10) . . ?
C16A N15A Fe1A 131.3(10) . . ?
C14A N15A Fe1A 110.8(6) . . ?
C17A C16A N15A 122.8(14) . . ?
C17A C16A C20A 121.3(12) . . ?
N15A C16A C20A 115.8(10) . . ?
C16A C17A C18A 121.3(13) . . ?
C16A C17A H17A 119.4 . . ?
C18A C17A H17A 119.4 . . ?
C17A C18A C19A 117.7(12) . . ?
C17A C18A H18A 121.1 . . ?
C19A C18A H18A 121.1 . . ?
C18A C19A C14A 121.8(14) . . ?
C18A C19A H19A 119.1 . . ?
C14A C19A H19A 119.1 . . ?
C25A C20A C21A 118.2(13) . . ?
C25A C20A C16A 121.1(10) . . ?
C21A C20A C16A 120.5(11) . . ?
C22A C21A C20A 121.5(11) . . ?
C22A C21A H21A 119.2 . . ?
C20A C21A H21A 119.2 . . ?
C21A C22A C23A 120.0(12) . . ?
C21A C22A H22A 120.0 . . ?
C23A C22A H22A 120.0 . . ?
C22A C23A C24A 116.9(14) . . ?
C22A C23A C26A 121.4(13) . . ?
C24A C23A C26A 121.7(13) . . ?
C25A C24A C23A 123.4(13) . . ?
C25A C24A H24A 118.3 . . ?
C23A C24A H24A 118.3 . . ?
C24A C25A C20A 120.0(12) . . ?
C24A C25A H25A 120.0 . . ?
C20A C25A H25A 120.0 . . ?
C27A C26A C23A 128.5(15) . . ?
C27A C26A H26A 115.8 . . ?
C23A C26A H26A 115.8 . . ?
C26A C27A H27A 120.0 . . ?
C26A C27A H27B 120.0 . . ?
H27A C27A H27B 120.0 . . ?
C2B N1B C9B 103.2(9) . . ?
N3B C2B N1B 115.9(9) . . ?
N3B C2B N10B 123.9(8) . . ?
N1B C2B N10B 120.1(10) . . ?
C2B N3B C4B 105.5(8) . . ?
C2B N3B Fe1A 113.4(6) . . ?
C4B N3B Fe1A 141.0(8) . . ?
C5B C4B N3B 130.8(9) . . ?
C5B C4B C9B 122.5(9) . . ?
N3B C4B C9B 106.7(10) . . ?
C4B C5B C6B 116.3(10) . . ?
C4B C5B H5B 121.9 . . ?
C6B C5B H5B 121.9 . . ?
C7B C6B C5B 123.4(11) . . ?
C7B C6B H6B 118.3 . . ?
C5B C6B H6B 118.3 . . ?
C6B C7B C8B 121.9(10) . . ?
C6B C7B H7B 119.0 . . ?
C8B C7B H7B 119.0 . . ?
C7B C8B C9B 116.8(9) . . ?
C7B C8B H8B 121.6 . . ?
C9B C8B H8B 121.6 . . ?
N1B C9B C8B 132.2(9) . . ?
N1B C9B C4B 108.7(8) . . ?
C8B C9B C4B 119.1(11) . . ?
C2B N10B N12B 109.8(8) . . ?
C2B N10B C11B 127.2(8) . . ?
N12B N10B C11B 121.5(8) . . ?
N10B C11B H11D 109.5 . . ?
N10B C11B H11E 109.5 . . ?
H11D C11B H11E 109.5 . . ?
N10B C11B H11F 109.5 . . ?
H11D C11B H11F 109.5 . . ?
H11E C11B H11F 109.5 . . ?
C13B N12B N10B 122.3(10) . . ?
C13B N12B Fe1A 121.3(7) . . ?
N10B N12B Fe1A 116.4(7) . . ?
N12B C13B C14B 115.9(11) . . ?
N12B C13B H13B 122.1 . . ?
C14B C13B H13B 122.1 . . ?
N15B C14B C19B 122.6(10) . . ?
N15B C14B C13B 116.2(9) . . ?
C19B C14B C13B 121.1(12) . . ?
C14B N15B C16B 118.8(9) . . ?
C14B N15B Fe1A 113.3(6) . . ?
C16B N15B Fe1A 126.5(8) . . ?
N15B C16B C17B 120.1(11) . . ?
N15B C16B C20B 119.1(9) . . ?
C17B C16B C20B 120.8(9) . . ?
C18B C17B C16B 120.9(10) . . ?
C18B C17B H17B 119.6 . . ?
C16B C17B H17B 119.6 . . ?
C17B C18B C19B 118.4(11) . . ?
C17B C18B H18B 120.8 . . ?
C19B C18B H18B 120.8 . . ?
C14B C19B C18B 119.1(12) . . ?
C14B C19B H19B 120.5 . . ?
C18B C19B H19B 120.5 . . ?
C21B C20B C25B 118.2(12) . . ?
C21B C20B C16B 122.1(10) . . ?
C25B C20B C16B 119.5(10) . . ?
C22B C21B C20B 121.4(11) . . ?
C22B C21B H21B 119.3 . . ?
C20B C21B H21B 119.3 . . ?
C21B C22B C23B 120.1(12) . . ?
C21B C22B H22B 119.9 . . ?
C23B C22B H22B 119.9 . . ?
C22B C23B C24B 118.9(13) . . ?
C22B C23B C26B 122.1(13) . . ?
C24B C23B C26B 118.9(13) . . ?
C25B C24B C23B 120.8(12) . . ?
C25B C24B H24B 119.6 . . ?
C23B C24B H24B 119.6 . . ?
C24B C25B C20B 120.3(12) . . ?
C24B C25B H25B 119.9 . . ?
C20B C25B H25B 119.9 . . ?
C27B C26B C23B 128.2(16) . . ?
C27B C26B H26B 115.9 . . ?
C23B C26B H26B 115.9 . . ?
C26B C27B H27C 120.0 . . ?
C26B C27B H27D 120.0 . . ?
H27C C27B H27D 120.0 . . ?
N12C Fe1C N12D 171.1(3) . . ?
N12C Fe1C N3C 73.5(3) . . ?
N12D Fe1C N3C 99.6(3) . . ?
N12C Fe1C N3D 101.4(3) . . ?
N12D Fe1C N3D 73.4(3) . . ?
N3C Fe1C N3D 96.0(3) . . ?
N12C Fe1C N15C 73.2(3) . . ?
N12D Fe1C N15C 114.4(3) . . ?
N3C Fe1C N15C 145.6(3) . . ?
N3D Fe1C N15C 98.8(3) . . ?
N12C Fe1C N15D 112.1(3) . . ?
N12D Fe1C N15D 74.1(3) . . ?
N3C Fe1C N15D 99.0(3) . . ?
N3D Fe1C N15D 145.9(4) . . ?
N15C Fe1C N15D 85.8(3) . . ?
C2C N1C C9C 105.1(8) . . ?
N3C C2C N10C 122.8(8) . . ?
N3C C2C N1C 113.0(8) . . ?
N10C C2C N1C 124.2(10) . . ?
C2C N3C C4C 106.2(7) . . ?
C2C N3C Fe1C 114.0(6) . . ?
C4C N3C Fe1C 139.7(7) . . ?
C5C C4C C9C 121.6(8) . . ?
C5C C4C N3C 130.8(8) . . ?
C9C C4C N3C 107.6(9) . . ?
C4C C5C C6C 118.8(9) . . ?
C4C C5C H5C 120.6 . . ?
C6C C5C H5C 120.6 . . ?
C7C C6C C5C 119.9(11) . . ?
C7C C6C H6C 120.1 . . ?
C5C C6C H6C 120.1 . . ?
C8C C7C C6C 122.1(9) . . ?
C8C C7C H7C 118.9 . . ?
C6C C7C H7C 118.9 . . ?
C7C C8C C9C 114.9(10) . . ?
C7C C8C H8C 122.5 . . ?
C9C C8C H8C 122.5 . . ?
N1C C9C C4C 108.1(8) . . ?
N1C C9C C8C 129.2(10) . . ?
C4C C9C C8C 122.7(10) . . ?
C2C N10C N12C 109.3(9) . . ?
C2C N10C C11C 126.4(8) . . ?
N12C N10C C11C 122.9(8) . . ?
N10C C11C H11G 109.5 . . ?
N10C C11C H11H 109.5 . . ?
H11G C11C H11H 109.5 . . ?
N10C C11C H11I 109.5 . . ?
H11G C11C H11I 109.5 . . ?
H11H C11C H11I 109.5 . . ?
C13C N12C N10C 119.5(10) . . ?
C13C N12C Fe1C 121.6(7) . . ?
N10C N12C Fe1C 118.9(6) . . ?
N12C C13C C14C 115.6(10) . . ?
N12C C13C H13C 122.2 . . ?
C14C C13C H13C 122.2 . . ?
N15C C14C C19C 121.4(9) . . ?
N15C C14C C13C 115.4(8) . . ?
C19C C14C C13C 123.0(11) . . ?
C16C N15C C14C 119.1(8) . . ?
C16C N15C Fe1C 126.5(7) . . ?
C14C N15C Fe1C 113.3(5) . . ?
N15C C16C C17C 120.3(11) . . ?
N15C C16C C20C 119.3(9) . . ?
C17C C16C C20C 120.4(9) . . ?
C16C C17C C18C 119.2(10) . . ?
C16C C17C H17C 120.4 . . ?
C18C C17C H17C 120.4 . . ?
C19C C18C C17C 118.8(10) . . ?
C19C C18C H18C 120.6 . . ?
C17C C18C H18C 120.6 . . ?
C18C C19C C14C 120.9(11) . . ?
C18C C19C H19C 119.5 . . ?
C14C C19C H19C 119.5 . . ?
C25C C20C C21C 117.3(12) . . ?
C25C C20C C16C 120.0(10) . . ?
C21C C20C C16C 122.6(11) . . ?
C22C C21C C20C 119.0(11) . . ?
C22C C21C H21C 120.5 . . ?
C20C C21C H21C 120.5 . . ?
C21C C22C C23C 122.2(12) . . ?
C21C C22C H22C 118.9 . . ?
C23C C22C H22C 118.9 . . ?
C24C C23C C22C 118.0(13) . . ?
C24C C23C C26C 122.4(12) . . ?
C22C C23C C26C 119.6(12) . . ?
C23C C24C C25C 121.5(11) . . ?
C23C C24C H24C 119.3 . . ?
C25C C24C H24C 119.3 . . ?
C24C C25C C20C 122.0(11) . . ?
C24C C25C H25C 119.0 . . ?
C20C C25C H25C 119.0 . . ?
C27C C26C C23C 125.4(13) . . ?
C27C C26C H26C 117.3 . . ?
C23C C26C H26C 117.3 . . ?
C26C C27C H27E 120.0 . . ?
C26C C27C H27F 120.0 . . ?
H27E C27C H27F 120.0 . . ?
C2D N1D C9D 105.6(9) . . ?
N3D C2D N10D 122.1(9) . . ?
N3D C2D N1D 114.4(10) . . ?
N10D C2D N1D 123.4(11) . . ?
C2D N3D C4D 104.2(8) . . ?
C2D N3D Fe1C 114.2(6) . . ?
C4D N3D Fe1C 140.9(7) . . ?
C9D C4D N3D 110.2(10) . . ?
C9D C4D C5D 121.7(9) . . ?
N3D C4D C5D 128.0(9) . . ?
C6D C5D C4D 117.5(9) . . ?
C6D C5D H5D 121.3 . . ?
C4D C5D H5D 121.3 . . ?
C5D C6D C7D 118.8(10) . . ?
C5D C6D H6D 120.6 . . ?
C7D C6D H6D 120.6 . . ?
C8D C7D C6D 123.8(9) . . ?
C8D C7D H7D 118.1 . . ?
C6D C7D H7D 118.1 . . ?
C9D C8D C7D 115.2(10) . . ?
C9D C8D H8D 122.4 . . ?
C7D C8D H8D 122.4 . . ?
C4D C9D C8D 123.0(10) . . ?
C4D C9D N1D 105.6(8) . . ?
C8D C9D N1D 131.3(10) . . ?
C2D N10D N12D 110.7(9) . . ?
C2D N10D C11D 125.7(9) . . ?
N12D N10D C11D 121.5(9) . . ?
N10D C11D H11J 109.5 . . ?
N10D C11D H11K 109.5 . . ?
H11J C11D H11K 109.5 . . ?
N10D C11D H11L 109.5 . . ?
H11J C11D H11L 109.5 . . ?
H11K C11D H11L 109.5 . . ?
C13D N12D N10D 122.6(10) . . ?
C13D N12D Fe1C 119.6(8) . . ?
N10D N12D Fe1C 117.7(6) . . ?
N12D C13D C14D 116.2(11) . . ?
N12D C13D H13D 121.9 . . ?
C14D C13D H13D 121.9 . . ?
N15D C14D C19D 122.9(12) . . ?
N15D C14D C13D 117.3(10) . . ?
C19D C14D C13D 119.8(13) . . ?
C16D N15D C14D 119.0(10) . . ?
C16D N15D Fe1C 127.8(8) . . ?
C14D N15D Fe1C 111.3(7) . . ?
N15D C16D C17D 121.9(13) . . ?
N15D C16D C20D 119.4(9) . . ?
C17D C16D C20D 118.7(11) . . ?
C18D C17D C16D 118.4(12) . . ?
C18D C17D H17D 120.8 . . ?
C16D C17D H17D 120.8 . . ?
C17D C18D C19D 121.1(12) . . ?
C17D C18D H18D 119.4 . . ?
C19D C18D H18D 119.4 . . ?
C14D C19D C18D 116.5(15) . . ?
C14D C19D H19D 121.8 . . ?
C18D C19D H19D 121.8 . . ?
C25D C20D C21D 118.3(13) . . ?
C25D C20D C16D 119.1(10) . . ?
C21D C20D C16D 122.2(11) . . ?
C20D C21D C22D 120.7(12) . . ?
C20D C21D H21D 119.7 . . ?
C22D C21D H21D 119.7 . . ?
C23D C22D C21D 119.2(13) . . ?
C23D C22D H22D 120.4 . . ?
C21D C22D H22D 120.4 . . ?
C24D C23D C22D 120.6(14) . . ?
C24D C23D C26D 124.7(13) . . ?
C22D C23D C26D 114.6(14) . . ?
C23D C24D C25D 120.1(12) . . ?
C23D C24D H24D 120.0 . . ?
C25D C24D H24D 120.0 . . ?
C24D C25D C20D 121.0(11) . . ?
C24D C25D H25D 119.5 . . ?
C20D C25D H25D 119.5 . . ?
C27D C26D C23D 121.9(17) . . ?
C27D C26D H26D 119.1 . . ?
C23D C26D H26D 119.1 . . ?
C26D C27D H27G 120.0 . . ?
C26D C27D H27H 120.0 . . ?
H27G C27D H27H 120.0 . . ?
F1E B1E F2E 110.0(15) . . ?
F1E B1E F4E 112.7(13) . . ?
F2E B1E F4E 118.2(15) . . ?
F1E B1E F3E 101.2(16) . . ?
F2E B1E F3E 105.2(12) . . ?
F4E B1E F3E 107.8(14) . . ?
F2F B1F F4F 107.4(10) . . ?
F2F B1F F1F 113.5(13) . . ?
F4F B1F F1F 107.9(10) . . ?
F2F B1F F3F 111.0(10) . . ?
F4F B1F F3F 107.2(12) . . ?
F1F B1F F3F 109.6(10) . . ?
F4G B1G F3G 115.1(16) . . ?
F4G B1G F2G 111.4(16) . . ?
F3G B1G F2G 108.2(11) . . ?
F4G B1G F1G 107.5(11) . . ?
F3G B1G F1G 109.7(15) . . ?
F2G B1G F1G 104.4(15) . . ?
F1H B1H F2H 112.2(15) . . ?
F1H B1H F3H 112.1(16) . . ?
F2H B1H F3H 109.2(14) . . ?
F1H B1H F4H 107.6(14) . . ?
F2H B1H F4H 107.8(15) . . ?
F3H B1H F4H 107.7(14) . . ?
N1I C2I C3I 176(3) . . ?
C2I C3I H3I1 109.6 . . ?
C2I C3I H3I2 109.4 . . ?
H3I1 C3I H3I2 109.5 . . ?
C2I C3I H3I3 109.5 . . ?
H3I1 C3I H3I3 109.5 . . ?
H3I2 C3I H3I3 109.5 . . ?
N1J C2J C3J 168(4) . . ?
C2J C3J H3J1 110.0 . . ?
C2J C3J H3J2 108.9 . . ?
H3J1 C3J H3J2 109.5 . . ?
C2J C3J H3J3 109.5 . . ?
H3J1 C3J H3J3 109.5 . . ?
H3J2 C3J H3J3 109.5 . . ?
N1K C2K C3K 175(2) . . ?
C2K C3K H3K1 109.3 . . ?
C2K C3K H3K2 109.5 . . ?
H3K1 C3K H3K2 109.5 . . ?
C2K C3K H3K3 109.6 . . ?
H3K1 C3K H3K3 109.5 . . ?
H3K2 C3K H3K3 109.5 . . ?
N1L C2L C3L 170(3) . . ?
C2L C3L H3L1 109.1 . . ?
C2L C3L H3L2 110.0 . . ?
H3L1 C3L H3L2 109.5 . . ?
C2L C3L H3L3 109.4 . . ?
H3L1 C3L H3L3 109.5 . . ?
H3L2 C3L H3L3 109.5 . . ?
N1M C2M C3M 174(2) . . ?
C2M C3M H3M1 109.4 . . ?
C2M C3M H3M2 109.2 . . ?
H3M1 C3M H3M2 109.5 . . ?
C2M C3M H3M3 109.7 . . ?
H3M1 C3M H3M3 109.5 . . ?
H3M2 C3M H3M3 109.5 . . ?
 
loop_
 _geom_torsion_atom_site_label_1
 _geom_torsion_atom_site_label_2
 _geom_torsion_atom_site_label_3
 _geom_torsion_atom_site_label_4
 _geom_torsion
 _geom_torsion_site_symmetry_1
 _geom_torsion_site_symmetry_2
 _geom_torsion_site_symmetry_3
 _geom_torsion_site_symmetry_4
 _geom_torsion_publ_flag
C9A N1A C2A N3A 1.5(9) . . . . ?
C9A N1A C2A N10A -179.0(8) . . . . ?
N10A C2A N3A C4A 178.4(7) . . . . ?
N1A C2A N3A C4A -2.1(9) . . . . ?
N10A C2A N3A Fe1A -5.9(10) . . . . ?
N1A C2A N3A Fe1A 173.6(5) . . . . ?
C2A N3A C4A C5A -177.2(8) . . . . ?
Fe1A N3A C4A C5A 8.7(13) . . . . ?
C2A N3A C4A C9A 1.8(9) . . . . ?
Fe1A N3A C4A C9A -172.2(6) . . . . ?
C9A C4A C5A C6A -0.1(12) . . . . ?
N3A C4A C5A C6A 178.8(8) . . . . ?
C4A C5A C6A C7A 1.8(13) . . . . ?
C5A C6A C7A C8A -2.2(15) . . . . ?
C6A C7A C8A C9A 0.8(13) . . . . ?
C7A C8A C9A C4A 0.9(13) . . . . ?
C7A C8A C9A N1A -178.5(8) . . . . ?
C5A C4A C9A C8A -1.3(13) . . . . ?
N3A C4A C9A C8A 179.6(8) . . . . ?
C5A C4A C9A N1A 178.3(7) . . . . ?
N3A C4A C9A N1A -0.9(9) . . . . ?
C2A N1A C9A C8A 179.2(9) . . . . ?
C2A N1A C9A C4A -0.3(9) . . . . ?
N3A C2A N10A N12A -3.7(11) . . . . ?
N1A C2A N10A N12A 176.8(7) . . . . ?
N3A C2A N10A C11A -166.3(8) . . . . ?
N1A C2A N10A C11A 14.2(13) . . . . ?
C2A N10A N12A C13A -166.1(8) . . . . ?
C11A N10A N12A C13A -2.9(13) . . . . ?
C2A N10A N12A Fe1A 11.8(8) . . . . ?
C11A N10A N12A Fe1A 175.0(6) . . . . ?
N10A N12A C13A C14A 176.0(8) . . . . ?
Fe1A N12A C13A C14A -1.8(12) . . . . ?
N12A C13A C14A C19A -166.7(9) . . . . ?
N12A C13A C14A N15A 8.5(14) . . . . ?
C19A C14A N15A C16A -3.0(13) . . . . ?
C13A C14A N15A C16A -178.4(8) . . . . ?
C19A C14A N15A Fe1A 165.1(7) . . . . ?
C13A C14A N15A Fe1A -10.3(11) . . . . ?
C14A N15A C16A C17A 6.0(14) . . . . ?
Fe1A N15A C16A C17A -159.1(8) . . . . ?
C14A N15A C16A C20A -171.1(8) . . . . ?
Fe1A N15A C16A C20A 23.8(12) . . . . ?
N15A C16A C17A C18A -3.8(16) . . . . ?
C20A C16A C17A C18A 173.1(9) . . . . ?
C16A C17A C18A C19A -1.5(16) . . . . ?
C17A C18A C19A C14A 4.4(16) . . . . ?
N15A C14A C19A C18A -2.1(15) . . . . ?
C13A C14A C19A C18A 173.0(10) . . . . ?
C17A C16A C20A C25A 46.6(13) . . . . ?
N15A C16A C20A C25A -136.2(9) . . . . ?
C17A C16A C20A C21A -128.2(10) . . . . ?
N15A C16A C20A C21A 49.0(12) . . . . ?
C25A C20A C21A C22A -1.2(14) . . . . ?
C16A C20A C21A C22A 173.6(9) . . . . ?
C20A C21A C22A C23A 0.5(15) . . . . ?
C21A C22A C23A C24A 0.6(16) . . . . ?
C21A C22A C23A C26A 178.3(10) . . . . ?
C22A C23A C24A C25A -1.1(18) . . . . ?
C26A C23A C24A C25A -178.7(12) . . . . ?
C23A C24A C25A C20A 0.4(19) . . . . ?
C21A C20A C25A C24A 0.8(16) . . . . ?
C16A C20A C25A C24A -174.0(10) . . . . ?
C22A C23A C26A C27A -3(2) . . . . ?
C24A C23A C26A C27A 174.9(15) . . . . ?
C9B N1B C2B N3B -2.0(10) . . . . ?
C9B N1B C2B N10B -178.6(8) . . . . ?
N1B C2B N3B C4B 2.4(10) . . . . ?
N10B C2B N3B C4B 178.9(8) . . . . ?
N1B C2B N3B Fe1A -175.1(5) . . . . ?
N10B C2B N3B Fe1A 1.4(11) . . . . ?
C2B N3B C4B C5B 177.2(9) . . . . ?
Fe1A N3B C4B C5B -6.5(16) . . . . ?
C2B N3B C4B C9B -1.8(9) . . . . ?
Fe1A N3B C4B C9B 174.5(7) . . . . ?
N3B C4B C5B C6B -177.7(9) . . . . ?
C9B C4B C5B C6B 1.1(13) . . . . ?
C4B C5B C6B C7B -3.4(15) . . . . ?
C5B C6B C7B C8B 4.4(16) . . . . ?
C6B C7B C8B C9B -2.8(14) . . . . ?
C2B N1B C9B C8B -177.6(9) . . . . ?
C2B N1B C9B C4B 0.7(9) . . . . ?
C7B C8B C9B N1B 178.8(9) . . . . ?
C7B C8B C9B C4B 0.6(12) . . . . ?
C5B C4B C9B N1B -178.4(8) . . . . ?
N3B C4B C9B N1B 0.7(9) . . . . ?
C5B C4B C9B C8B 0.1(13) . . . . ?
N3B C4B C9B C8B 179.2(8) . . . . ?
N3B C2B N10B N12B -9.2(11) . . . . ?
N1B C2B N10B N12B 167.1(7) . . . . ?
N3B C2B N10B C11B -175.3(8) . . . . ?
N1B C2B N10B C11B 1.0(13) . . . . ?
C2B N10B N12B C13B -165.2(8) . . . . ?
C11B N10B N12B C13B 1.9(13) . . . . ?
C2B N10B N12B Fe1A 12.4(8) . . . . ?
C11B N10B N12B Fe1A 179.5(6) . . . . ?
N10B N12B C13B C14B 174.9(7) . . . . ?
Fe1A N12B C13B C14B -2.6(11) . . . . ?
N12B C13B C14B N15B 9.3(12) . . . . ?
N12B C13B C14B C19B -168.2(9) . . . . ?
C19B C14B N15B C16B -0.8(13) . . . . ?
C13B C14B N15B C16B -178.3(7) . . . . ?
C19B C14B N15B Fe1A 166.5(7) . . . . ?
C13B C14B N15B Fe1A -10.9(9) . . . . ?
C14B N15B C16B C17B 3.5(12) . . . . ?
Fe1A N15B C16B C17B -162.0(7) . . . . ?
C14B N15B C16B C20B -173.2(8) . . . . ?
Fe1A N15B C16B C20B 21.4(11) . . . . ?
N15B C16B C17B C18B -3.4(13) . . . . ?
C20B C16B C17B C18B 173.3(9) . . . . ?
C16B C17B C18B C19B 0.4(14) . . . . ?
N15B C14B C19B C18B -2.2(14) . . . . ?
C13B C14B C19B C18B 175.2(8) . . . . ?
C17B C18B C19B C14B 2.3(14) . . . . ?
N15B C16B C20B C21B -131.7(9) . . . . ?
C17B C16B C20B C21B 51.6(12) . . . . ?
N15B C16B C20B C25B 54.5(12) . . . . ?
C17B C16B C20B C25B -122.2(10) . . . . ?
C25B C20B C21B C22B -4.5(14) . . . . ?
C16B C20B C21B C22B -178.4(9) . . . . ?
C20B C21B C22B C23B 1.8(15) . . . . ?
C21B C22B C23B C24B 0.9(16) . . . . ?
C21B C22B C23B C26B 178.4(10) . . . . ?
C22B C23B C24B C25B -0.8(16) . . . . ?
C26B C23B C24B C25B -178.4(10) . . . . ?
C23B C24B C25B C20B -2.0(15) . . . . ?
C21B C20B C25B C24B 4.6(14) . . . . ?
C16B C20B C25B C24B 178.6(9) . . . . ?
C22B C23B C26B C27B -178.8(15) . . . . ?
C24B C23B C26B C27B -1(2) . . . . ?
C9C N1C C2C N3C 0.4(10) . . . . ?
C9C N1C C2C N10C -179.9(8) . . . . ?
N10C C2C N3C C4C 179.6(8) . . . . ?
N1C C2C N3C C4C -0.7(10) . . . . ?
N10C C2C N3C Fe1C -3.5(11) . . . . ?
N1C C2C N3C Fe1C 176.3(5) . . . . ?
C2C N3C C4C C5C -179.3(9) . . . . ?
Fe1C N3C C4C C5C 5.0(15) . . . . ?
C2C N3C C4C C9C 0.7(9) . . . . ?
Fe1C N3C C4C C9C -175.0(7) . . . . ?
C9C C4C C5C C6C 0.6(13) . . . . ?
N3C C4C C5C C6C -179.3(9) . . . . ?
C4C C5C C6C C7C -1.1(13) . . . . ?
C5C C6C C7C C8C 1.1(13) . . . . ?
C6C C7C C8C C9C -0.5(13) . . . . ?
C2C N1C C9C C4C 0.1(9) . . . . ?
C2C N1C C9C C8C 179.6(9) . . . . ?
C5C C4C C9C N1C 179.5(8) . . . . ?
N3C C4C C9C N1C -0.5(9) . . . . ?
C5C C4C C9C C8C 0.0(13) . . . . ?
N3C C4C C9C C8C 179.9(8) . . . . ?
C7C C8C C9C N1C -179.5(8) . . . . ?
C7C C8C C9C C4C 0.0(12) . . . . ?
N3C C2C N10C N12C 11.1(12) . . . . ?
N1C C2C N10C N12C -168.7(8) . . . . ?
N3C C2C N10C C11C 178.1(9) . . . . ?
N1C C2C N10C C11C -1.7(15) . . . . ?
C2C N10C N12C C13C 165.4(8) . . . . ?
C11C N10C N12C C13C -2.2(13) . . . . ?
C2C N10C N12C Fe1C -13.7(9) . . . . ?
C11C N10C N12C Fe1C 178.8(7) . . . . ?
N10C N12C C13C C14C -175.7(7) . . . . ?
Fe1C N12C C13C C14C 3.3(11) . . . . ?
N12C C13C C14C N15C -9.5(12) . . . . ?
N12C C13C C14C C19C 167.1(9) . . . . ?
C19C C14C N15C C16C 2.6(12) . . . . ?
C13C C14C N15C C16C 179.2(8) . . . . ?
C19C C14C N15C Fe1C -166.0(7) . . . . ?
C13C C14C N15C Fe1C 10.7(9) . . . . ?
C14C N15C C16C C17C -5.9(12) . . . . ?
Fe1C N15C C16C C17C 161.0(7) . . . . ?
C14C N15C C16C C20C 172.5(8) . . . . ?
Fe1C N15C C16C C20C -20.6(11) . . . . ?
N15C C16C C17C C18C 5.2(14) . . . . ?
C20C C16C C17C C18C -173.2(9) . . . . ?
C16C C17C C18C C19C -1.1(14) . . . . ?
C17C C18C C19C C14C -2.2(14) . . . . ?
N15C C14C C19C C18C 1.6(14) . . . . ?
C13C C14C C19C C18C -174.9(9) . . . . ?
N15C C16C C20C C25C -55.3(12) . . . . ?
C17C C16C C20C C25C 123.1(10) . . . . ?
N15C C16C C20C C21C 127.5(9) . . . . ?
C17C C16C C20C C21C -54.1(13) . . . . ?
C25C C20C C21C C22C -1.0(13) . . . . ?
C16C C20C C21C C22C 176.3(9) . . . . ?
C20C C21C C22C C23C 2.5(15) . . . . ?
C21C C22C C23C C24C -3.1(16) . . . . ?
C21C C22C C23C C26C 178.4(10) . . . . ?
C22C C23C C24C C25C 2.1(15) . . . . ?
C26C C23C C24C C25C -179.5(9) . . . . ?
C23C C24C C25C C20C -0.7(14) . . . . ?
C21C C20C C25C C24C 0.1(13) . . . . ?
C16C C20C C25C C24C -177.3(8) . . . . ?
C24C C23C C26C C27C 1(2) . . . . ?
C22C C23C C26C C27C 179.0(13) . . . . ?
C9D N1D C2D N3D 1.7(10) . . . . ?
C9D N1D C2D N10D 178.0(8) . . . . ?
N10D C2D N3D C4D -177.9(8) . . . . ?
N1D C2D N3D C4D -1.5(10) . . . . ?
N10D C2D N3D Fe1C 9.9(10) . . . . ?
N1D C2D N3D Fe1C -173.8(5) . . . . ?
C2D N3D C4D C9D 0.7(9) . . . . ?
Fe1C N3D C4D C9D 169.5(6) . . . . ?
C2D N3D C4D C5D 178.6(8) . . . . ?
Fe1C N3D C4D C5D -12.7(14) . . . . ?
C9D C4D C5D C6D -0.7(12) . . . . ?
N3D C4D C5D C6D -178.3(8) . . . . ?
C4D C5D C6D C7D 0.0(12) . . . . ?
C5D C6D C7D C8D 0.8(13) . . . . ?
C6D C7D C8D C9D -0.9(13) . . . . ?
N3D C4D C9D C8D 178.7(7) . . . . ?
C5D C4D C9D C8D 0.6(13) . . . . ?
N3D C4D C9D N1D 0.3(9) . . . . ?
C5D C4D C9D N1D -177.8(7) . . . . ?
C7D C8D C9D C4D 0.1(12) . . . . ?
C7D C8D C9D N1D 178.1(8) . . . . ?
C2D N1D C9D C4D -1.1(9) . . . . ?
C2D N1D C9D C8D -179.3(9) . . . . ?
N3D C2D N10D N12D 0.4(12) . . . . ?
N1D C2D N10D N12D -175.6(8) . . . . ?
N3D C2D N10D C11D 164.0(8) . . . . ?
N1D C2D N10D C11D -12.1(14) . . . . ?
C2D N10D N12D C13D 167.0(8) . . . . ?
C11D N10D N12D C13D 2.7(13) . . . . ?
C2D N10D N12D Fe1C -10.9(9) . . . . ?
C11D N10D N12D Fe1C -175.2(6) . . . . ?
N10D N12D C13D C14D -176.0(8) . . . . ?
Fe1C N12D C13D C14D 1.9(11) . . . . ?
N12D C13D C14D N15D -11.1(12) . . . . ?
N12D C13D C14D C19D 166.8(9) . . . . ?
C19D C14D N15D C16D 1.4(13) . . . . ?
C13D C14D N15D C16D 179.2(8) . . . . ?
C19D C14D N15D Fe1C -164.1(7) . . . . ?
C13D C14D N15D Fe1C 13.7(10) . . . . ?
C14D N15D C16D C17D -5.3(13) . . . . ?
Fe1C N15D C16D C17D 157.5(8) . . . . ?
C14D N15D C16D C20D 174.5(8) . . . . ?
Fe1C N15D C16D C20D -22.7(12) . . . . ?
N15D C16D C17D C18D 4.5(15) . . . . ?
C20D C16D C17D C18D -175.4(9) . . . . ?
C16D C17D C18D C19D 0.3(16) . . . . ?
N15D C14D C19D C18D 3.1(14) . . . . ?
C13D C14D C19D C18D -174.7(9) . . . . ?
C17D C18D C19D C14D -3.8(15) . . . . ?
N15D C16D C20D C25D -53.3(12) . . . . ?
C17D C16D C20D C25D 126.5(10) . . . . ?
N15D C16D C20D C21D 134.5(10) . . . . ?
C17D C16D C20D C21D -45.7(13) . . . . ?
C25D C20D C21D C22D 3.5(15) . . . . ?
C16D C20D C21D C22D 175.7(10) . . . . ?
C20D C21D C22D C23D -3.5(17) . . . . ?
C21D C22D C23D C24D 1.9(18) . . . . ?
C21D C22D C23D C26D -177.1(11) . . . . ?
C22D C23D C24D C25D -0.4(17) . . . . ?
C26D C23D C24D C25D 178.5(11) . . . . ?
C23D C24D C25D C20D 0.4(15) . . . . ?
C21D C20D C25D C24D -1.9(14) . . . . ?
C16D C20D C25D C24D -174.4(9) . . . . ?
C24D C23D C26D C27D 9(2) . . . . ?
C22D C23D C26D C27D -171.8(15) . . . . ?
 
_refine_diff_density_max    0.450
_refine_diff_density_min   -0.611
_refine_diff_density_rms    0.078

_shelx_res_file
;

    shelx.res created by SHELXL-2014/7


TITL sn27_lt_a.res in Cc
CELL  0.71073  31.2280  11.6807  29.1181   90.000   92.196   90.000
ZERR     4.00   0.0010   0.0005   0.0017    0.000    0.004    0.000
LATT  -7
SYMM    X, - Y, 1/2 + Z
SFAC  C    H    B    F    FE   N
UNIT  392 348 16 64 8 100
omit     0   0   8
omit     0   6  17
omit     2   6  17
omit     5   7  16
omit    -1   5  20
omit     4   0  22
omit     2   6  18
omit     2   6  21
omit     3   9  19
omit     3   5  17
omit    11   9  24

FMAP   2
ACTA    50.00
BOND   $H
CONF
L.S.  14
plan -10
abin
TEMP  -173.00
WGHT    0.096000    4.500000
FVAR       0.12953
FE1A  5    0.395039    0.208062    0.543420    11.00000    0.02662    0.02775 =
         0.07618    0.00193    0.00440   -0.00463
N1A   6    0.350844    0.512638    0.603611    11.00000    0.03060    0.03312 =
         0.07496    0.00853   -0.00156   -0.00844
C2A   1    0.365990    0.401941    0.598107    11.00000    0.02790    0.02914 =
         0.04852   -0.00212    0.00011   -0.00754
N3A   6    0.365560    0.371088    0.554442    11.00000    0.01807    0.03024 =
         0.06210    0.00649    0.01025   -0.00075
C4A   1    0.348180    0.461360    0.528323    11.00000    0.01967    0.02298 =
         0.06995    0.00964    0.00551   -0.00530
C5A   1    0.339226    0.471406    0.481789    11.00000    0.03762    0.02915 =
         0.08020    0.00482    0.01310   -0.00757
AFIX  43
H5A   2    0.345190    0.411454    0.460935    11.00000   -1.20000
AFIX   0
C6A   1    0.320914    0.574565    0.467048    11.00000    0.03275    0.04988 =
         0.05962   -0.00158    0.00814   -0.00328
AFIX  43
H6A   2    0.313526    0.583670    0.435305    11.00000   -1.20000
AFIX   0
C7A   1    0.313183    0.662431    0.495986    11.00000    0.03207    0.02831 =
         0.12450    0.01030    0.00938   -0.00869
AFIX  43
H7A   2    0.301575    0.731553    0.483642    11.00000   -1.20000
AFIX   0
C8A   1    0.321640    0.654894    0.543011    11.00000    0.02982    0.02793 =
         0.08304   -0.00708    0.00671    0.00100
AFIX  43
H8A   2    0.315952    0.715946    0.563452    11.00000   -1.20000
AFIX   0
C9A   1    0.339049    0.551358    0.557953    11.00000    0.02484    0.02576 =
         0.10763    0.00262    0.01736   -0.00246
N10A  6    0.379966    0.332890    0.632859    11.00000    0.03674    0.03042 =
         0.06751    0.00349    0.00748   -0.01016
C11A  1    0.372831    0.352462    0.681525    11.00000    0.05897    0.06133 =
         0.06623    0.00916    0.00327   -0.01013
AFIX 137
H11A  2    0.363202    0.431416    0.685935    11.00000   -1.50000
H11B  2    0.399622    0.339710    0.699426    11.00000   -1.50000
H11C  2    0.350884    0.299390    0.691861    11.00000   -1.50000
AFIX   0
N12A  6    0.390921    0.224796    0.616290    11.00000    0.02802    0.03000 =
         0.06878    0.01291    0.00159    0.00061
C13A  1    0.396928    0.139180    0.642680    11.00000    0.04134    0.05541 =
         0.09144    0.03578    0.00336   -0.00506
AFIX  43
H13A  2    0.395980    0.145907    0.675139    11.00000   -1.20000
AFIX   0
C14A  1    0.405057    0.033904    0.621233    11.00000    0.02748    0.02892 =
         0.13727    0.02268    0.00565   -0.00284
N15A  6    0.411617    0.035186    0.573823    11.00000    0.03064    0.01550 =
         0.11948    0.01209    0.00262   -0.00993
C16A  1    0.418388   -0.068934    0.553420    11.00000    0.02913    0.03361 =
         0.11161    0.00174   -0.00998    0.00047
C17A  1    0.415131   -0.169780    0.576128    11.00000    0.03694    0.02947 =
         0.14466    0.02363    0.00211   -0.00321
AFIX  43
H17A  2    0.418415   -0.239545    0.559867    11.00000   -1.20000
AFIX   0
C18A  1    0.407263   -0.172927    0.621673    11.00000    0.04173    0.03384 =
         0.13509    0.01931   -0.00085   -0.00752
AFIX  43
H18A  2    0.404316   -0.243653    0.637347    11.00000   -1.20000
AFIX   0
C19A  1    0.403710   -0.070256    0.644314    11.00000    0.04133    0.05628 =
         0.08758    0.03674   -0.00133   -0.00205
AFIX  43
H19A  2    0.400242   -0.070448    0.676584    11.00000   -1.20000
AFIX   0
C20A  1    0.431752   -0.064792    0.504895    11.00000    0.02080    0.03214 =
         0.10490    0.01313   -0.00352    0.01096
C21A  1    0.465069    0.006669    0.492344    11.00000    0.03416    0.02785 =
         0.10536   -0.00526   -0.00751   -0.00042
AFIX  43
H21A  2    0.477256    0.058472    0.514339    11.00000   -1.20000
AFIX   0
C22A  1    0.480698    0.003920    0.448880    11.00000    0.04157    0.04158 =
         0.09905   -0.00343   -0.00050    0.01182
AFIX  43
H22A  2    0.503591    0.053027    0.441191    11.00000   -1.20000
AFIX   0
C23A  1    0.463000   -0.070761    0.416142    11.00000    0.05495    0.05701 =
         0.10750   -0.01610   -0.00640    0.00616
C24A  1    0.428884   -0.140175    0.429837    11.00000    0.07912    0.04795 =
         0.10062   -0.01923   -0.01866    0.01334
AFIX  43
H24A  2    0.415984   -0.190878    0.407868    11.00000   -1.20000
AFIX   0
C25A  1    0.413829   -0.138423    0.471830    11.00000    0.03988    0.04001 =
         0.14213   -0.01700   -0.01046   -0.00822
AFIX  43
H25A  2    0.390832   -0.187383    0.479331    11.00000   -1.20000
AFIX   0
C26A  1    0.478438   -0.073653    0.368131    11.00000    0.09726    0.06922 =
         0.11351   -0.03399    0.00894    0.00156
AFIX  43
H26A  2    0.465430   -0.129507    0.348411    11.00000   -1.20000
AFIX   0
C27A  1    0.506921   -0.010625    0.350129    11.00000    0.08148    0.12525 =
         0.10013   -0.01605    0.01463    0.00120
AFIX  93
H27A  2    0.521164    0.046919    0.367995    11.00000   -1.20000
H27B  2    0.513784   -0.021464    0.318924    11.00000   -1.20000
AFIX   0
N1B   6    0.510202    0.326262    0.487961    11.00000    0.03024    0.03238 =
         0.07546   -0.00137    0.00199   -0.00503
C2B   1    0.468563    0.291687    0.494247    11.00000    0.02755    0.01808 =
         0.09265   -0.00323    0.00327   -0.00243
N3B   6    0.458216    0.275007    0.537084    11.00000    0.02984    0.03387 =
         0.06460    0.00460    0.00610   -0.00804
C4B   1    0.494726    0.304086    0.563787    11.00000    0.02527    0.01932 =
         0.10290   -0.00237    0.00904   -0.01130
C5B   1    0.501692    0.307237    0.610658    11.00000    0.04136    0.03541 =
         0.06102    0.00129   -0.00558   -0.00517
AFIX  43
H5B   2    0.480229    0.285173    0.631155    11.00000   -1.20000
AFIX   0
C6B   1    0.541659    0.344292    0.626302    11.00000    0.05255    0.03982 =
         0.05870   -0.00161   -0.00715   -0.00893
AFIX  43
H6B   2    0.546970    0.351433    0.658518    11.00000   -1.20000
AFIX   0
C7B   1    0.573965    0.371216    0.597788    11.00000    0.02946    0.04607 =
         0.08913   -0.01490   -0.00433   -0.00913
AFIX  43
H7B   2    0.601307    0.391025    0.610858    11.00000   -1.20000
AFIX   0
C8B   1    0.567937    0.370439    0.550054    11.00000    0.03015    0.03807 =
         0.07751    0.00733    0.00793   -0.00647
AFIX  43
H8B   2    0.590109    0.392423    0.530421    11.00000   -1.20000
AFIX   0
C9B   1    0.527214    0.335334    0.532298    11.00000    0.02985    0.02253 =
         0.07688    0.00319    0.01768   -0.00103
N10B  6    0.440944    0.270564    0.456225    11.00000    0.03765    0.03701 =
         0.05219    0.00095    0.00589   -0.01065
C11B  1    0.450854    0.279047    0.408054    11.00000    0.05340    0.04198 =
         0.05630    0.00477    0.01398   -0.01408
AFIX 137
H11D  2    0.464441    0.207921    0.398286    11.00000   -1.50000
H11E  2    0.470448    0.343362    0.403746    11.00000   -1.50000
H11F  2    0.424364    0.291586    0.389601    11.00000   -1.50000
AFIX   0
N12B  6    0.404287    0.213406    0.470334    11.00000    0.02525    0.02774 =
         0.08530   -0.00299    0.01027   -0.00405
C13B  1    0.378800    0.164299    0.442489    11.00000    0.03114    0.03696 =
         0.06690    0.00430   -0.00663   -0.00511
AFIX  43
H13B  2    0.381859    0.168572    0.410199    11.00000   -1.20000
AFIX   0
C14B  1    0.343985    0.099872    0.462809    11.00000    0.03168    0.03477 =
         0.07559    0.00571   -0.00242   -0.00056
N15B  6    0.339437    0.113900    0.508279    11.00000    0.02037    0.02439 =
         0.10511    0.00261   -0.00268   -0.00398
C16B  1    0.308681    0.054441    0.529056    11.00000    0.02569    0.01845 =
         0.09556   -0.00010    0.00051   -0.00214
C17B  1    0.283619   -0.025226    0.503951    11.00000    0.03369    0.03587 =
         0.08328    0.00442   -0.00838   -0.00551
AFIX  43
H17B  2    0.263047   -0.069774    0.519201    11.00000   -1.20000
AFIX   0
C18B  1    0.288346   -0.039378    0.458492    11.00000    0.03133    0.03184 =
         0.11715    0.00553   -0.02144   -0.00471
AFIX  43
H18B  2    0.271240   -0.093028    0.441504    11.00000   -1.20000
AFIX   0
C19B  1    0.318954    0.026619    0.436965    11.00000    0.03924    0.03113 =
         0.09436   -0.00637   -0.00637   -0.00161
AFIX  43
H19B  2    0.322332    0.020671    0.404767    11.00000   -1.20000
AFIX   0
C20B  1    0.300413    0.078505    0.576796    11.00000    0.02390    0.02968 =
         0.08597    0.00658    0.00346   -0.00523
C21B  1    0.297199   -0.008809    0.609566    11.00000    0.03105    0.03916 =
         0.10424    0.01837    0.00452   -0.00835
AFIX  43
H21B  2    0.301244   -0.086097    0.600545    11.00000   -1.20000
AFIX   0
C22B  1    0.288377    0.014886    0.654184    11.00000    0.04303    0.05926 =
         0.09144    0.01149    0.01801   -0.00572
AFIX  43
H22B  2    0.287173   -0.045468    0.675966    11.00000   -1.20000
AFIX   0
C23B  1    0.281198    0.126556    0.667694    11.00000    0.04206    0.07025 =
         0.07921   -0.00025    0.00884   -0.00943
C24B  1    0.282569    0.215509    0.634266    11.00000    0.03763    0.04743 =
         0.10158    0.00410    0.00594   -0.00670
AFIX  43
H24B  2    0.277327    0.292370    0.643118    11.00000   -1.20000
AFIX   0
C25B  1    0.291217    0.191941    0.590212    11.00000    0.02848    0.03599 =
         0.09094   -0.00223    0.00482   -0.00649
AFIX  43
H25B  2    0.291127    0.251801    0.568122    11.00000   -1.20000
AFIX   0
C26B  1    0.270491    0.155972    0.715069    11.00000    0.05670    0.08845 =
         0.12774    0.00475    0.01299    0.00132
AFIX  43
H26B  2    0.269347    0.093685    0.735965    11.00000   -1.20000
AFIX   0
C27B  1    0.262515    0.255058    0.731691    11.00000    0.09097    0.10962 =
         0.11175    0.03461    0.03199    0.00917
AFIX  93
H27C  2    0.263146    0.320858    0.712552    11.00000   -1.20000
H27D  2    0.255975    0.262649    0.763140    11.00000   -1.20000
AFIX   0
FE1C  5    0.622346    0.726749    0.504412    11.00000    0.02773    0.02985 =
         0.06878    0.00532    0.00012   -0.00680
N1C   6    0.508406    0.610970    0.561824    11.00000    0.03145    0.02677 =
         0.07360    0.00410    0.00536   -0.00738
C2C   1    0.549920    0.647383    0.556743    11.00000    0.03239    0.03219 =
         0.05046    0.00028    0.00378   -0.01074
N3C   6    0.559667    0.660278    0.513399    11.00000    0.02822    0.03143 =
         0.05716   -0.00820    0.00212   -0.00895
C4C   1    0.522704    0.629598    0.486988    11.00000    0.02640    0.03209 =
         0.03622    0.00268   -0.00069    0.00196
C5C   1    0.515476    0.626324    0.441817    11.00000    0.03014    0.03536 =
         0.08314   -0.00594    0.00663   -0.00992
AFIX  43
H5C   2    0.537440    0.646139    0.421572    11.00000   -1.20000
AFIX   0
C6C   1    0.474707    0.592987    0.424417    11.00000    0.03344    0.03845 =
         0.08026   -0.00172   -0.00376    0.00213
AFIX  43
H6C   2    0.468756    0.591451    0.392182    11.00000   -1.20000
AFIX   0
C7C   1    0.442851    0.562009    0.454785    11.00000    0.02229    0.02532 =
         0.10049    0.00133   -0.00035   -0.00759
AFIX  43
H7C   2    0.415634    0.538369    0.442541    11.00000   -1.20000
AFIX   0
C8C   1    0.449877    0.564823    0.502376    11.00000    0.02659    0.02884 =
         0.08824   -0.01286    0.00379   -0.00192
AFIX  43
H8C   2    0.428389    0.544564    0.523129    11.00000   -1.20000
AFIX   0
C9C   1    0.491192    0.599934    0.517300    11.00000    0.02845    0.02195 =
         0.07872   -0.00258    0.00416   -0.00434
N10C  6    0.578166    0.668583    0.592247    11.00000    0.04113    0.04179 =
         0.06664   -0.00428   -0.00329   -0.00976
C11C  1    0.569768    0.659913    0.640950    11.00000    0.05051    0.06398 =
         0.05546   -0.00395    0.00860   -0.01725
AFIX 137
H11G  2    0.569771    0.736638    0.654567    11.00000   -1.50000
H11H  2    0.592109    0.613331    0.656370    11.00000   -1.50000
H11I  2    0.541769    0.623932    0.644703    11.00000   -1.50000
AFIX   0
N12C  6    0.613410    0.723470    0.576113    11.00000    0.03119    0.02292 =
         0.06390    0.00626   -0.01371   -0.01448
C13C  1    0.639798    0.772835    0.604607    11.00000    0.04091    0.03608 =
         0.05494   -0.00017    0.00756   -0.00258
AFIX  43
H13C  2    0.636887    0.768521    0.636917    11.00000   -1.20000
AFIX   0
C14C  1    0.674311    0.835558    0.584258    11.00000    0.02328    0.03338 =
         0.07985   -0.00555   -0.00008   -0.01037
N15C  6    0.678170    0.819825    0.537808    11.00000    0.02933    0.02863 =
         0.06197    0.00421    0.00079   -0.00715
C16C  1    0.709738    0.877224    0.515810    11.00000    0.02836    0.03275 =
         0.07249    0.01113   -0.00106   -0.01250
C17C  1    0.735338    0.959555    0.539746    11.00000    0.03142    0.03375 =
         0.09913   -0.00266   -0.00806   -0.01678
AFIX  43
H17C  2    0.755611    1.003900    0.523966    11.00000   -1.20000
AFIX   0
C18C  1    0.730328    0.974969    0.587570    11.00000    0.03967    0.02637 =
         0.10397   -0.00836   -0.01500   -0.00859
AFIX  43
H18C  2    0.747508    1.028758    0.604397    11.00000   -1.20000
AFIX   0
C19C  1    0.700528    0.911448    0.608877    11.00000    0.04356    0.03482 =
         0.06952   -0.00229   -0.00589   -0.00717
AFIX  43
H19C  2    0.697600    0.919100    0.641086    11.00000   -1.20000
AFIX   0
C20C  1    0.717391    0.850626    0.468103    11.00000    0.02175    0.05185 =
         0.07273    0.01069    0.00105   -0.00259
C21C  1    0.718397    0.935846    0.433495    11.00000    0.03137    0.04202 =
         0.10092    0.00929    0.00176   -0.00239
AFIX  43
H21C  2    0.712324    1.013473    0.440485    11.00000   -1.20000
AFIX   0
C22C  1    0.728317    0.904325    0.389574    11.00000    0.05252    0.05439 =
         0.08723    0.01892    0.00461   -0.01539
AFIX  43
H22C  2    0.730117    0.961942    0.366702    11.00000   -1.20000
AFIX   0
C23C  1    0.735885    0.789573    0.377417    11.00000    0.03310    0.05866 =
         0.09454    0.02380    0.00839    0.00105
C24C  1    0.735174    0.709988    0.410702    11.00000    0.02970    0.05594 =
         0.06305    0.01028    0.00837    0.00215
AFIX  43
H24C  2    0.741141    0.632491    0.403391    11.00000   -1.20000
AFIX   0
C25C  1    0.725997    0.738220    0.455134    11.00000    0.02151    0.04499 =
         0.07005    0.00709   -0.00400    0.00091
AFIX  43
H25C  2    0.725506    0.679426    0.477650    11.00000   -1.20000
AFIX   0
C26C  1    0.745425    0.760622    0.328776    11.00000    0.06514    0.08868 =
         0.07823    0.03600    0.00303   -0.01333
AFIX  43
H26C  2    0.745577    0.821845    0.307306    11.00000   -1.20000
AFIX   0
C27C  1    0.753675    0.656656    0.313199    11.00000    0.08834    0.11561 =
         0.08569   -0.01134    0.02369   -0.00239
AFIX  93
H27E  2    0.753840    0.593042    0.333533    11.00000   -1.20000
H27F  2    0.759425    0.645733    0.281698    11.00000   -1.20000
AFIX   0
N1D   6    0.665617    0.422470    0.445222    11.00000    0.02954    0.04144 =
         0.06513    0.00994    0.01147    0.00311
C2D   1    0.650507    0.529618    0.451198    11.00000    0.03270    0.03222 =
         0.06614    0.00169    0.00780   -0.01464
N3D   6    0.652279    0.565161    0.494110    11.00000    0.02935    0.03667 =
         0.06097    0.00441   -0.00186   -0.01368
C4D   1    0.669249    0.471398    0.518990    11.00000    0.02078    0.02798 =
         0.07266    0.00535    0.00097   -0.00865
C5D   1    0.678745    0.463873    0.566768    11.00000    0.02892    0.03081 =
         0.05705    0.00552    0.00816   -0.00211
AFIX  43
H5D   2    0.673182    0.525942    0.586762    11.00000   -1.20000
AFIX   0
C6D   1    0.696682    0.361322    0.583503    11.00000    0.03125    0.04020 =
         0.07901    0.01982    0.00096   -0.00836
AFIX  43
H6D   2    0.703619    0.352117    0.615340    11.00000   -1.20000
AFIX   0
C7D   1    0.704321    0.271149    0.551899    11.00000    0.03424    0.02558 =
         0.07231    0.00494   -0.00055   -0.00241
AFIX  43
H7D   2    0.716147    0.201677    0.563661    11.00000   -1.20000
AFIX   0
C8D   1    0.695437    0.278962    0.504669    11.00000    0.03355    0.03341 =
         0.09276    0.01128   -0.00151   -0.01355
AFIX  43
H8D   2    0.701142    0.218076    0.484155    11.00000   -1.20000
AFIX   0
C9D   1    0.677583    0.382554    0.489732    11.00000    0.02564    0.03204 =
         0.05973   -0.00328    0.00010   -0.00926
N10D  6    0.636964    0.597931    0.416180    11.00000    0.04166    0.04786 =
         0.04890    0.00348    0.00280   -0.00725
C11D  1    0.643625    0.577298    0.367500    11.00000    0.05753    0.08095 =
         0.04540    0.00894    0.00613   -0.00142
AFIX 137
H11J  2    0.665367    0.630355    0.356697    11.00000   -1.50000
H11K  2    0.616642    0.589347    0.349862    11.00000   -1.50000
H11L  2    0.653334    0.498345    0.363276    11.00000   -1.50000
AFIX   0
N12D  6    0.626286    0.705149    0.432191    11.00000    0.02493    0.03263 =
         0.06739    0.01349    0.00345   -0.00818
C13D  1    0.619972    0.792066    0.405189    11.00000    0.03391    0.04489 =
         0.07510    0.00183    0.01644   -0.00680
AFIX  43
H13D  2    0.620636    0.785061    0.372720    11.00000   -1.20000
AFIX   0
C14D  1    0.611844    0.900500    0.427261    11.00000    0.02435    0.04607 =
         0.08880    0.02382   -0.00050   -0.00635
N15D  6    0.604223    0.898314    0.472714    11.00000    0.02623    0.04237 =
         0.07102    0.01139   -0.01019    0.00149
C16D  1    0.597123    0.996458    0.494314    11.00000    0.03040    0.02565 =
         0.10613    0.01334   -0.00423   -0.00070
C17D  1    0.600709    1.102343    0.472394    11.00000    0.04010    0.03245 =
         0.13253    0.01454   -0.00608   -0.00838
AFIX  43
H17D  2    0.597505    1.171776    0.488902    11.00000   -1.20000
AFIX   0
C18D  1    0.608911    1.103482    0.426788    11.00000    0.04886    0.03660 =
         0.10756    0.02748    0.01363   -0.00208
AFIX  43
H18D  2    0.611571    1.174696    0.411398    11.00000   -1.20000
AFIX   0
C19D  1    0.613499    1.001204    0.402141    11.00000    0.03860    0.05394 =
         0.13401    0.03891   -0.01458   -0.00600
AFIX  43
H19D  2    0.617523    1.000969    0.369968    11.00000   -1.20000
AFIX   0
C20D  1    0.584837    0.994232    0.543283    11.00000    0.04395    0.02379 =
         0.09767    0.00137   -0.01293    0.00123
C21D  1    0.603519    1.067076    0.576355    11.00000    0.04841    0.02998 =
         0.11372   -0.00675   -0.01664   -0.00056
AFIX  43
H21D  2    0.626190    1.116478    0.568263    11.00000   -1.20000
AFIX   0
C22D  1    0.589206    1.068080    0.621274    11.00000    0.08039    0.04300 =
         0.10460   -0.00930   -0.00936    0.00191
AFIX  43
H22D  2    0.603052    1.114666    0.644092    11.00000   -1.20000
AFIX   0
C23D  1    0.554653    1.000460    0.632103    11.00000    0.07711    0.05606 =
         0.07045   -0.02027   -0.00220   -0.00132
C24D  1    0.535288    0.930247    0.599518    11.00000    0.04113    0.04915 =
         0.09850   -0.00249   -0.01129   -0.00310
AFIX  43
H24D  2    0.511696    0.883766    0.607353    11.00000   -1.20000
AFIX   0
C25D  1    0.550069    0.927277    0.555553    11.00000    0.04034    0.03773 =
         0.06750    0.00627   -0.00738    0.00073
AFIX  43
H25D  2    0.536382    0.878907    0.533246    11.00000   -1.20000
AFIX   0
C26D  1    0.540994    1.012491    0.679580    11.00000    0.09454    0.07911 =
         0.13739   -0.00751   -0.04125    0.00171
AFIX  43
H26D  2    0.553420    1.070982    0.698436    11.00000   -1.20000
AFIX   0
C27D  1    0.512238    0.945028    0.696612    11.00000    0.11495    0.11346 =
         0.21416   -0.06648   -0.02343    0.00342
AFIX  93
H27G  2    0.499536    0.886159    0.678161    11.00000   -1.20000
H27H  2    0.504034    0.954850    0.727445    11.00000   -1.20000
AFIX   0
B1E   3    0.727239    0.254623    0.367226    11.00000    0.08185    0.04857 =
         0.07537    0.00657    0.00973    0.01280
F1E   4    0.759248    0.228911    0.394764    11.00000    0.28924    0.09489 =
         0.31839   -0.02079   -0.23261    0.04638
F2E   4    0.726819    0.366750    0.358973    11.00000    0.19755    0.08185 =
         0.10526    0.02481   -0.00897    0.00694
F3E   4    0.693580    0.235737    0.394666    11.00000    0.20419    0.09892 =
         0.21941   -0.05967    0.11863   -0.02691
F4E   4    0.723254    0.183006    0.331307    11.00000    0.19078    0.12532 =
         0.08256   -0.04632    0.02038   -0.01987
B1F   3    0.564891    0.365320    0.374735    11.00000    0.06689    0.04020 =
         0.08364    0.00347    0.03082    0.00285
F1F   4    0.539889    0.270651    0.363603    11.00000    0.07465    0.06904 =
         0.16392   -0.00656    0.02208   -0.00798
F2F   4    0.549384    0.464519    0.356197    11.00000    0.09333    0.07704 =
         0.10536    0.01068    0.01337    0.02475
F3F   4    0.606810    0.345872    0.362121    11.00000    0.06454    0.05875 =
         0.09316    0.00664    0.02935    0.00862
F4F   4    0.565799    0.377740    0.421625    11.00000    0.06232    0.07930 =
         0.08825   -0.00092    0.02511    0.00775
B1G   3    0.286931    0.662179    0.681772    11.00000    0.06596    0.09230 =
         0.08699   -0.00179    0.01091    0.04134
F1G   4    0.253403    0.695812    0.651921    11.00000    0.13010    0.09529 =
         0.12051   -0.02746   -0.06112    0.04810
F2G   4    0.323082    0.696155    0.660399    11.00000    0.09761    0.15809 =
         0.20436   -0.08793    0.08014   -0.04675
F3G   4    0.287593    0.548106    0.685206    11.00000    0.15943    0.07709 =
         0.08197    0.01677   -0.00359    0.02018
F4G   4    0.282509    0.717702    0.721156    11.00000    0.10042    0.18457 =
         0.09025   -0.05919    0.01073    0.02096
B1H   3    0.453373    0.573167    0.672165    11.00000    0.05292    0.04097 =
         0.19348    0.01731   -0.00363    0.00650
F1H   4    0.477594    0.668510    0.682595    11.00000    0.06734    0.10596 =
         0.17811   -0.00964   -0.00359   -0.02246
F2H   4    0.469234    0.476246    0.693967    11.00000    0.09400    0.09835 =
         0.08903    0.03184   -0.00631    0.02657
F3H   4    0.449821    0.552969    0.624773    11.00000    0.06211    0.08926 =
         0.08392    0.02426    0.01583    0.00357
F4H   4    0.411393    0.593094    0.687812    11.00000    0.07563    0.05952 =
         0.11183    0.00816    0.03724    0.00407
N1I   6    0.878211    0.618135    0.331823    11.00000    0.24105    0.19069 =
         0.13298    0.04406   -0.04886    0.01081
C2I   1    0.877202    0.666524    0.300597    11.00000    0.14644    0.14370 =
         0.09625    0.03291   -0.01379    0.02888
C3I   1    0.877626    0.724418    0.258439    11.00000    0.21072    0.18524 =
         0.15093   -0.00966    0.01420    0.08130
AFIX   3
H3I1  2    0.905174    0.711790    0.244224    11.00000   -1.50000
H3I2  2    0.873561    0.806536    0.263620    11.00000   -1.50000
H3I3  2    0.854397    0.695514    0.238027    11.00000   -1.50000
AFIX   0
N1J   6    0.663715    0.482960    0.182428    11.00000    0.11439    0.31465 =
         0.19593    0.05437    0.00918   -0.08590
C2J   1    0.663223    0.464064    0.219543    11.00000    0.17705    0.31644 =
         0.07407    0.08947   -0.01718   -0.14802
C3J   1    0.667900    0.420388    0.263223    11.00000    0.08543    0.15989 =
         0.08407   -0.00674    0.01157   -0.00993
AFIX   3
H3J1  2    0.687693    0.355262    0.263538    11.00000   -1.50000
H3J2  2    0.639841    0.395022    0.273248    11.00000   -1.50000
H3J3  2    0.679167    0.479882    0.284116    11.00000   -1.50000
AFIX   0
N1K   6    0.125172    0.667280    0.790215    11.00000    0.14004    0.14662 =
         0.11696   -0.05750    0.03239   -0.04074
C2K   1    0.146500    0.678091    0.757924    11.00000    0.08221    0.10411 =
         0.13629   -0.02055    0.01957   -0.02442
C3K   1    0.169393    0.696410    0.716781    11.00000    0.10345    0.33542 =
         0.14091   -0.07446    0.01903   -0.08516
AFIX   3
H3K1  2    0.156529    0.649759    0.691911    11.00000   -1.50000
H3K2  2    0.199454    0.674351    0.722086    11.00000   -1.50000
H3K3  2    0.167794    0.777465    0.708198    11.00000   -1.50000
AFIX   0
N1L   6    0.647819    0.115586    0.210790    11.00000    0.12420    0.15772 =
         0.07450   -0.01133    0.02369   -0.02160
C2L   1    0.633499    0.127437    0.244994    11.00000    0.25722    0.11045 =
         0.04491   -0.00605    0.03232   -0.04419
C3L   1    0.607784    0.140969    0.285518    11.00000    0.42964    0.14212 =
         0.11278   -0.03978    0.12335   -0.09225
AFIX   3
H3L1  2    0.580371    0.101348    0.280262    11.00000   -1.50000
H3L2  2    0.602521    0.222383    0.291159    11.00000   -1.50000
H3L3  2    0.623120    0.107541    0.312278    11.00000   -1.50000
AFIX   0
N1M   6    0.354116    0.588346    0.868073    11.00000    0.09729    0.16685 =
         0.08788   -0.03174   -0.00359   -0.03964
C2M   1    0.340492    0.549117    0.838919    11.00000    0.10718    0.12224 =
         0.06151   -0.01566   -0.01823    0.00546
C3M   1    0.316756    0.485310    0.798559    11.00000    0.09628    0.15114 =
         0.13214   -0.02924   -0.01035    0.02265
AFIX   3
H3M1  2    0.292032    0.444254    0.810171    11.00000   -1.50000
H3M2  2    0.336411    0.430535    0.785006    11.00000   -1.50000
H3M3  2    0.306948    0.540569    0.775115    11.00000   -1.50000
AFIX   0
HKLF    4

REM  sn27_lt_a.res in Cc
REM R1 =  0.0722 for    8953 Fo > 4sig(Fo)  and  0.1141 for all   14487 data
REM   1310 parameters refined using      2 restraints

END

WGHT      0.1214      0.0000

REM Highest difference peak  0.450,  deepest hole -0.611,  1-sigma level  0.078
Q1    1   0.6918  0.2952  0.3632  11.00000  0.05    0.43
Q2    1   0.3975  0.3337  0.5435  11.00000  0.05    0.41
Q3    1   0.6179  0.8448  0.5072  11.00000  0.05    0.38
Q4    1   0.7685  0.2652  0.3814  11.00000  0.05    0.36
Q5    1   0.4942  0.5871  0.5984  11.00000  0.05    0.36
Q6    1   0.3952  0.2352  0.5382  11.00000  0.05    0.35
Q7    1   0.7636  0.3427  0.3563  11.00000  0.05    0.35
Q8    1   0.4380  0.6980  0.4913  11.00000  0.05    0.35
Q9    1   0.3728  0.2843  0.5711  11.00000  0.05    0.34
Q10   1   0.7615  0.2085  0.3592  11.00000  0.05    0.33
;
_shelx_res_checksum   56118

_shelx_hkl_file
;
   0   0   5    0.93    1.28
   0   0  -5   -0.12    1.20
   0   0  -6  120.64    6.48
   0   0   7  102.20    5.01
   0   0  -7    1.03    1.44
   0   0   8  489.02   10.86
   0   0  -8    8.11    2.43
   0   0  -9    2.25    1.82
   0   0   9    0.80    0.88
   0   0 -10    1.03    1.37
   0   0  10    1.74    0.99
   0   0  10   -2.16    1.66
   0   0  11    1.62    2.01
   0   0 -11    3.00    2.13
   0   0  12  341.28   11.33
   0   0 -12  256.57   12.93
   0   0  13  369.80   12.20
   0   0 -13    0.18    1.43
   0   0  14  164.21    9.05
   0   0 -14  200.15   12.31
   0   0  15   -2.96    3.21
   0   0 -15    0.98    2.18
   0   0  16  391.17   14.92
   0   0  17   -2.99    3.78
   0   0  18    5.48    3.68
   0   0  19   -5.72    3.68
   0   0  20  187.85   13.21
   0   0  21   20.07    7.20
   0   0  22  233.31   15.59
   0   0  23    6.43    5.58
   0   0  24   85.03   10.19
   0   0  25    5.14    6.98
   0   0  26    3.44    6.99
   0   0  27    2.14    6.30
   0   0  28   37.80    8.59
   0   0  29   31.85    8.86
   0   0  30   -7.45    8.54
   0   0  31   16.02    9.69
   0   0  32   14.37    9.28
   0   0  33    7.93    7.88
   0   0  34    9.95    8.83
   0   0  35   -1.35    9.87
   0   0  36   -3.89   11.97
   0  -2  -2   67.82    3.89
   0  -2  -3   13.02    1.92
   0   2  -3   14.94    1.68
   0   2   3   12.88    1.88
   0  -2  -3   15.97    1.79
   0  -2  -4  221.68    6.65
   0   2   4  224.70    6.77
   0   2  -4  211.09    5.11
   0  -2  -4  256.15    6.38
   0  -2   5 1564.37   17.62
   0   2   5 1492.85   17.09
   0  -2  -5 1503.40   17.71
   0  -2  -5 1558.42   16.03
   0   2   6  159.70    5.56
   0  -2  -6  162.52    5.78
   0  -2   6  173.01    9.22
   0  -2   7   54.12    5.56
   0  -2  -7   41.28    2.92
   0  -2   8  518.93   12.87
   0   2   8  523.31    9.50
   0   2   8  530.21   10.86
   0  -2   8  589.87   18.11
   0  -2   9  468.21    8.11
   0  -2   9  438.27   12.47
   0   2   9  455.99    9.73
   0   2   9  445.02   10.16
   0  -2   9  516.77   17.82
   0  -2  10   57.61    3.08
   0   2  10   56.73    4.00
   0  -2  10   44.29    4.51
   0  -2  10   68.57    7.09
   0   2 -10   66.39    6.45
   0   2  10   63.47    4.10
   0  -2  11  281.71    6.93
   0   2  11  283.89    9.04
   0   2 -11  299.55   13.93
   0  -2  11  286.63   14.45
   0   2  11  264.02    8.44
   0  -2  12  342.30    8.13
   0  -2  12  386.49   17.48
   0   2 -12  383.00   16.40
   0   2  12  337.06    9.96
   0   2  12  318.94   10.24
   0  -2  13   47.24    3.34
   0  -2  13   54.04    7.03
   0   2 -13   54.99    6.77
   0   2  13   45.33    4.02
   0  -2  13   40.56    5.05
   0   2  13   57.94    5.67
   0  -2  14    0.90    1.20
   0   2  14    1.93    1.45
   0   2 -14    4.34    2.49
   0  -2  14    0.73    1.90
   0   2  14   -2.63    2.78
   0  -2  15   40.19    3.44
   0   2  15   42.22    4.17
   0   2  16   23.03    4.19
   0  -2  16   29.18    5.01
   0  -2  16   38.21    3.55
   0   2  17  104.76    8.09
   0  -2  17  101.83    8.63
   0  -2  17   92.83    5.54
   0  -2  18   97.64    9.65
   0   2  18   83.86    7.55
   0  -2  18   82.55    5.49
   0   2  19  115.38    9.28
   0  -2  19   10.65    5.98
   0   2  20    3.77    4.30
   0  -2  20   27.32    7.68
   0   2  21    7.13    5.11
   0  -2  21    7.43    5.77
   0  -2  22  213.52   15.33
   0   2  22   74.54    8.66
   0   2  23   16.31    6.82
   0  -2  23   13.34    6.07
   0   2  24   36.03    7.34
   0  -2  24   54.15    9.19
   0   2  25   -6.77    6.42
   0  -2  25    5.44    6.96
   0   2  26    7.32    6.83
   0  -2  26   17.78    8.70
   0   2  27    1.68    5.37
   0  -2  27    3.60    7.43
   0   2  28   22.08    8.63
   0  -2  28   25.56    8.71
   0  -2  29    3.60    6.20
   0   2  29   85.14   12.46
   0  -2  30    4.46    6.67
   0  -2  31   -7.56    8.44
   0  -2  32    7.74    9.51
   0  -2  33   -5.30    9.74
   0  -2  34   -5.44   10.08
   0  -2  35   18.79   11.45
   0   4   0   11.74    1.80
   0  -4   0   11.27    1.95
   0   4  -1   76.93    4.48
   0  -4  -1   87.63    4.67
   0  -4   1   70.43    4.04
   0  -4   2  174.48    6.22
   0  -4  -2  174.86    6.51
   0  -4  -2  169.66    8.90
   0  -4  -3    1.36    1.45
   0  -4   3    0.77    0.94
   0  -4  -3    0.98    1.29
   0  -4   3    0.93    1.30
   0  -4  -4   15.58    2.95
   0   4  -4   16.39    2.66
   0  -4  -4   18.67    2.54
   0  -4   4   15.13    2.07
   0  -4   4   12.41    2.13
   0  -4   5  156.99    6.66
   0  -4   5  155.58    5.88
   0  -4  -5  156.20    6.52
   0   4  -5  162.44    7.51
   0  -4  -5  158.20    8.38
   0   4  -6  156.61    7.11
   0  -4   6  170.60    7.40
   0  -4  -6  171.72    7.04
   0  -4   6  165.07    6.10
   0  -4  -6  152.67    7.98
   0   4  -7  112.17    5.81
   0  -4  -7  120.15    6.06
   0  -4   7  108.43    4.95
   0  -4  -8  210.01    8.13
   0  -4   8  217.99    9.49
   0   4   8  195.13    9.19
   0  -4   8  185.52    6.45
   0  -4  -9  125.42    7.33
   0  -4  -9  140.87    6.97
   0  -4   9  110.98    7.47
   0   4   9  126.16    7.38
   0  -4   9  128.05    5.39
   0   4  10   35.85    3.42
   0  -4  10   64.88    6.21
   0  -4 -10   60.60    4.70
   0  -4 -10   65.68    5.31
   0   4  10   64.64    5.28
   0  -4  10   59.68    7.56
   0  -4  10   58.65    3.75
   0   4  11   11.47    2.70
   0  -4 -11   15.82    2.68
   0  -4  11   12.93    4.15
   0   4  11   16.67    2.94
   0  -4  11   13.25    4.24
   0  -4 -11   15.60    2.73
   0  -4  11   15.73    2.17
   0  -4 -12   13.85    2.59
   0  -4  12   10.60    4.78
   0   4  12    9.95    2.38
   0  -4 -12   13.70    2.49
   0  -4  12   12.61    1.96
   0  -4  13   33.30    5.23
   0   4  13   40.97    3.92
   0  -4  13   47.22    3.50
   0  -4 -13   56.37    4.96
   0  -4  14   24.34    4.59
   0  -4  14   28.49    2.83
   0  -4 -14   39.88    4.36
   0  -4 -15   76.71    5.93
   0  -4  15   77.87    4.64
   0  -4  15   55.84    6.52
   0  -4  16   17.81    4.81
   0  -4 -16   34.81    4.36
   0  -4  17   49.71    7.46
   0  -4 -17   67.89    6.05
   0  -4  18   84.69    9.34
   0  -4 -18   98.45    7.20
   0  -4  19  163.36   12.52
   0  -4 -19  187.16    9.92
   0  -4  20   38.38    7.79
   0  -4 -20   62.78    5.99
   0  -4  21   41.40    7.68
   0  -4 -21   38.74    4.92
   0  -4  22   39.66    8.01
   0  -4 -22   43.35    5.43
   0  -4  23   22.86    7.85
   0  -4 -23   27.88    4.66
   0  -4  24   34.07    9.38
   0  -4 -24   44.04    5.64
   0  -4  25   -2.47    7.71
   0  -4 -25   12.45    3.34
   0  -4  26   13.28    8.37
   0  -4  27    1.33    6.56
   0  -4  28   23.87    8.30
   0  -4  29    5.97    7.67
   0  -4  30   17.69   10.36
   0  -4  31    6.56    9.98
   0  -4  32    6.07    9.79
   0  -4  33   -6.91    9.23
   0  -6   0   19.98    3.14
   0   6   0   13.78    2.43
   0  -6  -1  346.69   11.22
   0  -6   1  348.37   11.18
   0  -6  -1  316.96   15.74
   0   6  -1  293.44   10.54
   0  -6  -2  320.19   15.59
   0   6  -2  302.08   11.27
   0  -6  -2  293.94   10.34
   0  -6   2  331.08   10.77
   0  -6   2  289.68    9.27
   0  -6  -3   30.20    5.03
   0   6  -3   20.19    3.32
   0  -6  -3   33.72    3.93
   0  -6   3   20.42    2.90
   0  -6   3   10.22    2.59
   0  -6   4   83.72    5.77
   0  -6  -4  112.09    9.17
   0  -6  -4  115.37    6.78
   0  -6   4  118.56    6.48
   0   6  -4  114.15    8.53
   0  -6  -5   38.17    5.40
   0   6  -5   41.40    5.28
   0  -6   5   36.18    3.75
   0  -6  -5   36.82    4.05
   0  -6   5   24.21    3.81
   0  -6  -6   76.18    7.39
   0  -6   6   80.26    6.19
   0  -6  -6   90.34    6.24
   0  -6   6   82.87    5.45
   0   6  -6   80.38    6.96
   0   6  -7   20.48    3.72
   0  -6  -7   19.00    3.87
   0  -6  -7   22.78    3.42
   0  -6   7   19.82    2.91
   0  -6   8   15.23    3.92
   0  -6   8   19.22    2.87
   0  -6  -8   17.90    3.71
   0  -6  -8   18.56    3.04
   0   6  -8   20.04    3.63
   0  -6  -9   22.48    3.41
   0  -6   9   22.78    4.96
   0  -6   9   23.57    3.13
   0  -6 -10    3.60    2.17
   0  -6  10    0.18    2.82
   0  -6  10    3.31    1.65
   0  -6 -11    7.41    2.61
   0  -6  11    0.68    3.00
   0  -6  11    6.73    1.89
   0  -6 -12    5.45    2.51
   0  -6  12    4.98    4.09
   0  -6  12    7.29    1.99
   0  -6  13   12.09    5.49
   0  -6 -13    4.09    2.45
   0  -6  14    1.87    3.67
   0  -6 -14    3.39    2.00
   0  -6  15   -3.78    4.01
   0  -6 -15    1.10    1.99
   0  -6  16   21.66    6.42
   0  -6 -16   37.30    4.85
   0  -6  17 1014.27   28.46
   0  -6 -17   26.96    4.40
   0  -6  18   28.62    8.84
   0  -6 -18    8.52    2.82
   0  -6  19   -1.23    4.34
   0  -6 -19    1.29    2.43
   0  -6  20   53.44    9.52
   0  -6 -20   61.75    6.83
   0  -6  21   34.42   10.21
   0  -6 -21    9.66    3.42
   0  -6 -22   47.73    6.14
   0  -6  22  143.05   16.05
   0  -6  23   27.48    8.57
   0  -6 -23   39.91    5.79
   0  -6 -24    5.76    3.30
   0  -6  24    9.17    6.99
   0  -6 -25   37.07    6.00
   0  -6  25   10.01    9.29
   0  -6 -26    2.62    3.13
   0  -6  26   13.75    9.76
   0  -6 -27   28.75    5.42
   0  -6  27    4.67    8.27
   0  -6 -28    4.11    2.82
   0  -6  28   -1.75    6.48
   0  -6  29    0.01    7.76
   0  -6  30   -6.18    9.87
   0  -6  31   -3.52   10.17
   0  -8   0    8.96    2.80
   0  -8  -1  232.40   10.90
   0  -8   1  254.19   11.39
   0  -8   2   84.75    6.55
   0  -8  -2   85.38    6.71
   0  -8   3  120.84    7.89
   0  -8  -3  106.94    7.47
   0   8  -4   21.18    4.76
   0  -8  -4   26.55    4.07
   0  -8   4   24.38    3.71
   0  -8  -5   97.63    7.35
   0  -8   5   88.79    6.55
   0  -8  -6   10.14    2.71
   0  -8   6    6.52    2.21
   0  -8  -7   60.75    5.98
   0  -8   7   50.22    4.99
   0  -8  -8   41.52    5.04
   0  -8   8   40.02    4.65
   0  -8  -9    1.88    1.84
   0  -8   9    1.15    1.79
   0  -8 -10   21.02    3.79
   0  -8  10   23.10    3.70
   0  -8 -11    1.88    1.96
   0  -8  11   14.35    5.32
   0  -8 -12    3.30    2.22
   0  -8  12   -0.44    4.42
   0  -8 -13   16.82    3.68
   0  -8  13   20.47    6.22
   0  -8 -14   12.04    3.52
   0  -8  14   12.07    5.64
   0  -8 -15    8.24    3.19
   0  -8  15   -0.26    5.67
   0  -8 -16    2.68    2.26
   0  -8  16    5.30    5.05
   0  -8 -17   18.85    4.25
   0  -8  17   10.10    6.60
   0  -8 -18    2.46    2.64
   0  -8  18   -2.61    6.29
   0  -8 -19   30.63    5.10
   0  -8  19   19.35    6.70
   0  -8 -20   13.24    4.10
   0  -8  20    3.65    7.25
   0  -8 -21    2.42    2.72
   0  -8  21   41.75    9.62
   0  -8 -22   13.88    4.08
   0  -8  22   73.23   11.35
   0  -8 -23    8.59    3.44
   0  -8  23    5.64    8.14
   0  -8 -24    2.70    2.52
   0  -8  24    4.79    8.54
   0  -8 -25   25.64    5.23
   0  -8  25   18.06    8.72
   0  -8 -26    2.50    2.72
   0  -8  26    1.99    7.93
   0  -8 -27   27.41    5.62
   0  -8  27   23.87   11.76
   0  -8 -28    3.01    3.11
   0  -8  28   -0.46    9.18
   0  -8  29   88.68   14.24
   0  -8 -29    2.93    3.48
   0 -10   0    1.99    2.27
   0 -10   1   16.35    3.76
   0 -10  -1   15.41    3.96
   0 -10   2   18.74    3.95
   0 -10  -2   17.94    4.18
   0 -10   3   20.27    4.07
   0 -10  -3   21.06    4.22
   0 -10   4    3.76    2.69
   0 -10  -4    5.60    3.19
   0 -10   5   17.65    3.89
   0 -10  -5   20.99    4.23
   0 -10   6   23.28    4.17
   0 -10  -6   24.94    4.72
   0 -10   7    1.88    2.46
   0 -10  -7   -1.92    2.79
   0 -10  -8   11.44    3.65
   0 -10  -9   23.13    4.50
   0 -10 -10   11.97    3.49
   0 -10 -11    2.25    2.54
   0 -10 -12    4.04    3.11
   0 -10 -13    7.41    3.55
   0 -10 -14   25.49    4.82
   0 -10 -15   11.80    3.85
   0 -10 -16   32.95    5.61
   0 -10 -17   19.94    4.71
   0 -10 -18   21.31    4.94
   0 -10 -19   11.48    4.22
   0 -10 -20    5.50    3.03
   0 -10 -21    4.60    3.18
   0 -10 -22    0.34    3.00
   0 -10 -23    2.18    3.40
   0 -10 -24   -2.74    3.25
   0 -10  25   29.06   12.20
   0 -10 -25    0.94    2.90
   0 -10  26    7.89   10.53
   0 -10 -26    1.20    2.84
   0 -10  27  -12.12    9.96
   0 -12   0   11.45    3.95
   0 -12   1   12.99    4.10
   0 -12  -1    8.95    4.07
   0 -12   2   35.57    6.19
   0 -12  -2   44.09    6.44
   0 -12   3   34.04    5.89
   0 -12  -3   35.28    5.96
   0 -12  -4   30.47    6.01
   0 -12   4   32.44    5.62
   0 -12  -5   20.87    4.83
   0 -12  -6   29.26    5.45
   0 -12  -7   21.37    4.88
   0 -12  -8   20.96    4.85
   0 -12  -9   40.57    6.37
   0 -12 -10    7.70    3.53
   0 -12 -11    7.81    3.37
   0 -12 -12    4.46    3.18
   0 -12 -13    2.78    3.19
   0 -12 -14    6.34    3.52
   0 -12 -15    2.41    3.08
   0 -12 -16    6.41    3.75
   0 -12 -17    6.83    3.55
   0 -12 -18    2.09    3.03
   0 -14   0   22.19    6.16
   0 -14   1    3.03    3.39
   0 -14  -1    0.19    2.67
   0 -14  -2   12.06    4.86
   0 -14  -3    0.62    3.63
   0 -14  -4   -0.62    3.08
   0 -14  -5    3.91    3.33
   0 -14  -6    3.49    3.07
   0 -14  -7    1.12    2.69
  -1  -1  36   -1.67   10.71
  -1  -1  35   -4.51    9.89
  -1   1  35    8.70    9.32
  -1   1  34   -4.68    8.57
  -1  -1  34  -12.86    9.12
  -1  -1  33   -7.87    7.66
  -1   1  33    8.99    9.67
  -1   1  32    2.57    8.77
  -1  -1  32   -6.29    7.33
  -1   1  31    5.21    8.90
  -1  -1  31    6.30    7.83
  -1   1  30    6.05    7.95
  -1  -1  30    7.90    8.16
  -1   1  29   15.73    7.29
  -1  -1  29   12.13    8.52
  -1   1  28    3.66    6.01
  -1  -1  28   -5.08    7.94
  -1   1  27   -6.99    6.98
  -1  -1  27   -2.04    7.19
  -1   1  26   89.66   12.26
  -1  -1  26   43.20    9.59
  -1   1  25    1.67    6.32
  -1  -1  25   -6.55    6.73
  -1   1  24   53.65    9.02
  -1  -1  24   17.69    6.75
  -1   1  23   15.69    5.46
  -1  -1  23   14.38    6.04
  -1   1  22    0.06    4.73
  -1  -1  22   27.16    6.65
  -1  -1  21  164.69   11.88
  -1   1  21   -3.00    5.14
  -1  -1  20   59.53    7.47
  -1   1  20   67.32    9.03
  -1  -1  19  100.59    8.82
  -1   1  19    4.59    4.55
  -1   1  18    0.71    3.44
  -1  -1  18   -3.30    3.52
  -1   1  17   99.21    7.75
  -1  -1  17  256.45   13.66
  -1  -1  16  238.43    8.35
  -1  -1  16  209.60   10.88
  -1  -1  15  332.37    9.47
   1  -1 -15  280.60   14.80
  -1  -1  15  352.45   18.55
   1   1 -15  300.03   15.64
  -1   1  15  363.68   13.14
  -1  -1  15  287.50   12.22
  -1  -1  14  300.73    8.65
   1  -1 -14  312.50   15.30
   1   1 -14  277.41   14.60
  -1  -1  14  298.15   16.29
  -1  -1  14  254.18   11.20
  -1  -1  13  604.81   11.64
  -1  -1  13  591.84   16.42
  -1  -1  13  607.35   22.15
   1  -1 -13  559.40   19.63
   1   1 -13  553.56   19.73
   1  -1 -12   12.55    3.34
  -1  -1  12   14.33    3.79
   1   1 -12   13.12    3.30
  -1  -1  12   15.03    2.07
  -1   1  12   13.57    3.87
  -1  -1  11  946.44   12.85
   1   1 -11 1023.31   24.79
  -1  -1  11  985.36   25.47
  -1  -1  11  920.06   18.45
  -1   1  11 1010.87   17.27
  -1  -1  10   93.51    3.87
   1   1 -10   89.74    7.04
  -1  -1  10   98.92    7.81
  -1   1  10   91.90    5.22
  -1  -1  10   77.52    5.31
  -1  -1   9  420.58   14.89
   1   1  -9  425.45   14.37
  -1  -1   9  446.62   11.61
  -1   1   9  398.27    9.69
  -1  -1   8   66.28    5.61
   1   1  -8   67.52    5.48
  -1  -1   8   46.49    3.92
   1   1  -7  234.34    9.53
  -1  -1   7  197.03    8.95
  -1  -1   7  199.25    6.89
  -1  -1   6  155.79    7.61
   1   1  -6  131.56    6.71
  -1  -1   6  130.04    5.24
   1   1  -5  377.96   10.55
  -1  -1   5  348.28   10.28
  -1  -1   4   23.30    2.67
  -1  -1  -4   14.85    1.58
  -1   1  -5  486.04   12.10
   1   1   5  463.09    8.68
   1  -1   5  484.24   12.39
   1   1   6  313.54    7.49
  -1   1  -6  346.13   10.95
   1  -1   6  319.01   10.87
   1  -1   6  301.98    8.07
  -1   1  -7   59.86    4.95
   1  -1   7   67.65    5.54
   1  -1   8  104.59    3.84
   1  -1   8  114.63    7.54
  -1   1  -8  108.20    7.01
   1  -1   9   48.75    2.86
  -1   1  -9   56.09    5.42
   1  -1   9   46.80    5.09
   1  -1   9   46.07    4.18
   1   1   9   33.71    3.22
   1  -1  10  271.36    6.94
   1  -1  10  263.88   12.58
  -1   1 -10  295.94   12.86
   1   1  10  281.99    8.88
   1  -1  10  254.31    9.16
   1  -1  11  304.34    7.84
   1  -1  11  282.08   13.67
  -1   1 -11  289.08   13.23
   1   1  11  320.61   10.42
   1  -1  12  479.49   10.39
  -1  -1 -12  489.69   17.81
  -1   1 -12  514.49   18.57
   1  -1  12  502.60   19.30
   1   1  12  483.12   13.12
   1  -1  12  473.58   14.02
   1  -1  13  196.68    7.09
   1  -1  13  212.02   13.30
  -1  -1 -13  195.03   11.85
  -1   1 -13  216.88   12.63
   1  -1  13  164.14    9.20
   1   1  13  174.58    8.71
   1  -1  14  253.32    8.45
  -1   1 -14  257.43   14.19
   1  -1  14  244.93   14.87
  -1  -1 -14  261.62   14.19
   1   1  14  245.37   10.65
   1  -1  14  241.35   11.37
   1  -1  15  105.05    5.77
   1  -1  15   90.52    7.42
   1   1  15   83.99    6.69
  -1  -1 -15   94.91    8.92
   1  -1  15   99.73   10.05
  -1   1 -15  107.24    9.59
   1  -1  16    5.31    4.38
   1  -1  16    7.06    1.97
   1  -1  17   67.75    7.44
   1   1  17   67.82    6.90
   1  -1  17   66.72    4.98
   1   1  18   25.56    4.98
   1  -1  18   19.11    5.70
   1  -1  18   15.51    2.72
   1   1  19   18.79    5.56
   1  -1  19   19.53    5.78
   1  -1  19   31.26    3.80
   1   1  20   34.14    6.75
   1  -1  20   34.65    7.25
   1  -1  20   42.40    4.44
   1   1  21   71.25    8.98
   1  -1  21  131.56   11.63
   1   1  22   33.89    7.22
   1  -1  22   84.35    9.72
   1   1  23   87.18   10.10
   1  -1  23  141.45   12.96
   1   1  24   99.10   10.99
   1  -1  24    9.36    7.72
   1  -1  25   22.12    7.46
   1   1  25   77.72    9.83
   1  -1  26   23.79    7.81
   1   1  26   10.67    6.90
   1   1  27    1.68    6.94
   1  -1  27   15.29    8.27
   1  -1  28    6.09    7.64
   1   1  28   -4.13    6.19
   1   1  29    9.59    7.91
   1  -1  29    5.41    6.50
   1   1  30   19.39    9.58
   1  -1  30   -1.41    6.90
   1  -1  31   11.24    9.29
   1   1  31   22.47    9.54
   1   1  32   -2.78    7.68
   1  -1  32    2.51    9.29
   1  -1  33    8.75    9.10
   1   1  33    4.45    9.89
   1  -1  34    1.07    7.27
   1   1  34   15.98   11.51
   1   1  35   -6.28   10.13
   1  -1  35   -2.95    9.30
  -1  -3  34    4.97    7.49
  -1  -3  33   -8.62    8.36
  -1  -3  32    1.71    7.90
  -1  -3  31   -3.20    8.54
  -1  -3  30   -6.68    9.05
  -1  -3  29   -8.86    8.97
  -1  -3  28   -5.78    8.38
  -1  -3  27    4.56    7.61
  -1  -3  26    5.52    6.98
  -1  -3  25   14.24    7.08
  -1  -3  24    1.41    5.22
  -1  -3  23   11.14    6.29
  -1   3  22   13.19    5.57
  -1  -3  22   19.85    6.27
  -1   3  21  164.82   11.19
  -1  -3  21   47.55    7.67
  -1   3  20   -0.12    3.63
  -1  -3  20  -13.10    5.15
  -1   3  19   -2.28    4.07
  -1  -3  19   15.50    5.44
  -1   3  18   23.45    4.54
  -1  -3  18   31.63    5.91
  -1   3  17   39.60    5.24
  -1  -3  17    7.20    4.03
  -1  -3  16   39.07    5.80
  -1   3  16   43.83    5.12
  -1   3  15   34.20    4.32
  -1  -3  15   25.01    4.96
  -1   3  14   90.61    6.07
  -1  -3  14   82.29    7.41
  -1  -3  14   88.79    4.43
  -1   3  13  313.25    9.94
  -1  -3  13  290.26   12.97
  -1  -3  13  351.26   18.26
  -1   3  13  330.28    9.26
  -1  -3  13  323.67    7.99
  -1  -3  12  252.95    6.80
   1  -3 -12  298.21    9.97
  -1   3  12  217.03    7.47
  -1  -3  12  278.27   15.74
  -1  -3  12  224.94    6.01
  -1   3  12  327.85    9.87
  -1  -3  12  240.81   11.71
  -1   3  11  251.80    7.93
  -1  -3  11  323.26   12.03
   1  -3 -11  320.33   10.08
  -1   3  11  283.40    8.51
  -1  -3  11  299.17   15.72
  -1  -3  11  257.04    6.49
  -1  -3  11  267.28    6.76
  -1  -3  10   78.08    5.99
  -1   3  10   80.29    4.31
  -1   3  10   98.68    5.05
  -1  -3  10  109.08    9.35
   1  -3 -10   98.85    4.91
  -1  -3  10   92.39    4.02
  -1  -3  10   98.99    4.03
  -1   3   9   32.79    2.80
  -1  -3   9   26.23    4.13
   1  -3  -9   22.54    2.66
  -1  -3   9   24.07    2.04
  -1  -3   9   19.80    2.03
  -1  -3   9   23.53    4.48
  -1   3   9   19.49    2.38
   1  -3  -9   21.21    2.41
   1  -3  -8   60.40    4.07
  -1  -3   8   51.83    4.34
  -1   3   8   58.27    3.93
  -1  -3   8   62.17    3.63
  -1  -3   8   61.24    3.07
   1  -3  -8   65.40    4.20
   1  -3  -7   21.37    2.44
  -1  -3   7   21.11    1.91
  -1  -3   7   22.02    2.37
  -1  -3   6   98.83    5.16
   1  -3  -6  107.10    5.37
   1  -3  -6  110.78    5.06
  -1  -3   6  101.02    3.87
  -1  -3   5  230.41    5.84
  -1  -3   5  228.63    7.15
   1  -3  -5  235.46    7.12
   1   3  -5  250.50    7.92
   1  -3  -5  217.27    7.83
   1   3  -4   85.97    4.89
   1  -3  -4   80.26    4.88
   1  -3  -4   95.46    4.54
  -1  -3   4   83.08    3.59
   1  -3  -3   69.05    4.65
   1   3  -3   71.66    4.71
  -1  -3   3   66.06    3.25
   1  -3  -3   64.63    3.61
   1   3  -2  382.59   11.09
   1   3  -2  355.40    9.63
   1  -3  -2  386.61    8.43
  -1  -3   2  362.64    7.43
   1   3  -1  652.02   12.26
   1  -3  -1  656.96   10.72
  -1  -3   1  722.40   10.62
  -1  -3   0 1408.78   23.38
   1   3   0 1340.23   16.14
  -1  -3   0 1429.95   15.30
   1  -3   0 1449.48   15.87
  -1  -3  -1  567.93   14.70
  -1  -3  -1  517.51    9.12
   1  -3   1  538.01    9.68
  -1  -3  -2 1449.93   14.64
  -1  -3  -2 1542.01   24.02
   1  -3   2 1526.72   16.24
  -1  -3  -2 1416.84   16.08
   1   3   3  796.16   16.77
   1  -3   3  798.53   11.64
  -1  -3  -3  796.09   12.49
  -1  -3  -3  759.46   16.46
  -1  -3  -4  650.30   11.63
   1  -3   4  618.91   11.37
  -1  -3  -4  637.84   14.83
   1   3   4  635.51   14.80
   1  -3   4  675.91   10.82
  -1  -3  -5  136.00    5.73
   1  -3   5  126.94    5.91
   1  -3   5  112.90    4.47
   1   3   5  119.29    6.55
   1   3   6   78.71    5.28
  -1  -3  -6   84.96    4.56
  -1   3  -6   81.40    3.66
   1  -3   6   92.14    4.06
   1  -3   6   73.32    4.69
   1  -3   7  254.38    8.91
   1  -3   7  221.21    6.29
  -1  -3  -7  239.85    9.28
   1   3   7  231.23    8.94
   1   3   8  134.51    4.94
   1  -3   8  147.19    7.93
   1  -3   8  173.10    5.69
  -1  -3  -8  169.47    7.72
   1   3   8  165.59    7.50
   1   3   9   89.03    4.40
   1  -3   9   92.55    6.15
  -1  -3  -9  115.62    6.36
   1  -3   9  128.79    9.94
   1   3   9  114.50    6.25
   1  -3   9  121.38    4.87
   1  -3  10    7.83    1.57
  -1  -3 -10    6.44    1.83
   1  -3  10    6.09    2.75
   1   3  10    1.09    2.06
   1  -3  10   11.69    3.93
   1  -3  11   23.50    4.78
   1  -3  11   26.78    2.56
   1  -3  12   23.96    5.14
   1  -3  12   22.79    4.87
   1  -3  12   22.16    2.43
   1  -3  13  168.25   12.90
   1  -3  13  130.04    5.61
   1   3  14  189.86    8.46
   1   3  14  169.66    8.79
   1  -3  14  174.68    6.69
   1   3  15  224.82    9.79
   1  -3  15  211.53   11.83
   1  -3  15  244.65    8.19
   1   3  16  218.69   10.13
   1  -3  16  228.48   12.24
   1  -3  16  232.10    8.37
   1  -3  17  147.91   10.63
   1   3  17  141.73    8.77
   1  -3  17  163.74    7.33
   1   3  18   53.32    6.41
   1  -3  18   77.15    9.18
   1  -3  19   21.72    7.18
   1   3  19   29.71    5.66
   1  -3  20   -1.66    4.63
   1   3  20    7.53    4.80
   1  -3  21   27.28    7.08
   1   3  21   20.86    6.06
   1  -3  22   32.98    8.80
   1   3  22  115.34   11.05
   1  -3  23   15.97    7.89
   1   3  23   29.16    8.26
   1  -3  24   16.59    7.25
   1  -3  25   12.95    7.09
   1  -3  26   28.95    9.11
   1  -3  27    0.43    7.92
   1  -3  28   -0.12    7.23
   1  -3  29    2.93    6.23
   1  -3  30    2.17    7.09
   1  -3  31    8.22    9.08
   1  -3  32    8.33    9.92
   1  -3  33    4.65    9.66
   1  -3  34   14.59    9.18
  -1  -5  32   -0.54   10.00
  -1  -5  31   -1.41    9.05
  -1  -5  30    6.95    8.08
  -1  -5  29    3.40    6.96
  -1  -5  28   12.51    8.07
  -1  -5  27   10.18    8.53
   1  -5 -26   34.04    5.35
  -1  -5  26   21.02    9.69
   1  -5 -25    8.27    3.37
  -1  -5  25   11.65    8.50
   1  -5 -24    7.51    3.26
  -1  -5  24    2.34    7.38
   1  -5 -23    0.26    2.44
  -1  -5  23   92.16   11.83
   1  -5 -22   13.61    3.79
  -1  -5  22    8.56    6.42
   1  -5 -21    4.71    2.88
  -1  -5  21   10.46    6.15
   1  -5 -20    5.81    2.83
  -1  -5  20  391.32   18.67
   1  -5 -19    2.80    2.37
  -1  -5  19    5.21    4.59
   1  -5 -18    1.19    1.73
  -1  -5  18   27.56    6.42
   1  -5 -17    7.53    2.81
  -1  -5  17   51.85    9.72
   1  -5 -16    1.96    1.74
  -1  -5  16   -3.24    4.48
   1  -5 -15   20.28    3.69
  -1  -5  15    9.43    4.66
  -1  -5  14   60.37    7.16
   1  -5 -14   70.01    5.82
  -1  -5  13   90.82    8.32
  -1  -5  13   85.25    4.82
   1  -5 -13   92.45    6.46
  -1  -5  12  178.39   10.66
   1  -5 -12  185.23    8.93
  -1  -5  12  166.23    6.66
  -1  -5  11   67.28    6.80
   1  -5 -11   90.58    6.17
  -1  -5  11   88.99    4.93
   1  -5 -11   90.49    6.64
   1  -5 -10  101.12    6.34
  -1  -5  10   97.43    5.18
  -1  -5  10   88.26    7.25
  -1  -5   9   30.00    3.04
   1  -5  -9   29.16    3.65
  -1  -5   9   17.02    3.57
   1   5  -8   45.87    4.70
   1  -5  -8   42.68    4.77
   1  -5  -8   43.25    4.11
  -1  -5   8   49.34    3.80
   1   5  -7   58.87    5.41
   1  -5  -7   53.75    5.36
  -1  -5   7   66.70    5.67
   1  -5  -7   55.26    4.56
  -1  -5   7   55.83    4.05
  -1  -5   6   43.86    3.59
   1  -5  -6   43.69    4.18
   1   5  -6   41.87    4.66
   1  -5  -6   34.23    4.46
  -1  -5   5   40.80    4.04
  -1  -5   5   54.53    3.95
   1  -5  -5   59.44    4.60
   1   5  -5   59.34    5.62
   1  -5  -5   63.15    5.99
  -1  -5   4  152.20    6.69
   1   5  -4  122.58    7.73
   1  -5  -4  137.83    8.78
  -1  -5   4  113.32    5.58
   1  -5  -4  119.43    6.21
   1   5  -4  137.27    8.58
   1   5  -3   74.58    5.66
   1   5  -3   80.25    6.72
   1  -5  -3   72.92    6.51
  -1  -5   3   86.69    4.98
   1  -5  -3   82.88    5.27
  -1  -5   3   70.51    4.38
   1   5  -2  201.04    8.87
   1   5  -2  219.87   11.14
  -1  -5   2  200.50    6.43
  -1  -5   2  224.10    7.96
   1  -5  -2  232.56    8.51
   1   5  -1   34.44    3.57
  -1   5   1   34.62    2.67
  -1  -5   1   42.28    3.67
   1  -5  -1   49.41    4.09
  -1  -5   1   31.89    2.45
   1  -5   0   21.89    2.79
  -1  -5   0   26.71    2.95
  -1  -5   0   22.37    4.11
   1   5   0   20.67    2.75
  -1   5   0   20.28    2.36
  -1  -5  -1  147.01    9.71
   1  -5   1  161.25    7.04
  -1  -5  -1  175.64    7.28
  -1  -5  -2  288.42   13.47
   1  -5   2  256.92    7.89
   1  -5   2  283.87    9.08
  -1  -5  -3   37.29    4.97
  -1  -5  -3   37.60    3.59
   1  -5   3   33.86    3.30
  -1  -5  -4    9.86    1.45
  -1  -5  -4    9.25    2.93
   1  -5   4   10.56    2.10
  -1  -5  -4   11.08    2.42
   1  -5   4    3.53    2.40
   1  -5   5   83.42    5.09
  -1  -5  -5   80.81    5.33
  -1  -5  -5   84.78    7.25
  -1  -5  -5   80.02    3.80
  -1   5  -6  105.95    6.81
  -1  -5  -6  107.50    7.99
  -1  -5  -6  114.05    6.36
   1  -5   6   99.15    5.46
   1  -5   6  115.73    7.32
  -1   5  -7  248.94   10.02
  -1  -5  -7  272.20    9.92
   1  -5   7  264.95    8.93
   1  -5   7  219.94    9.66
  -1   5  -8  257.30    9.86
  -1  -5  -8  248.30    9.49
   1  -5   9   59.22    4.36
  -1  -5  -9   61.59    6.20
  -1  -5  -9   66.66    5.24
  -1   5  -9   57.78    4.52
   1  -5  10   15.80    2.41
  -1  -5 -10   19.46    3.56
   1  -5  10   22.75    4.68
  -1  -5 -10   15.47    3.03
   1   5  10   19.50    3.71
  -1  -5 -11   11.31    2.87
   1   5  11   11.09    2.98
  -1  -5 -11   12.46    2.82
   1  -5  11   18.14    2.65
  -1  -5 -12   19.46    3.39
   1  -5  12   16.28    2.48
   1  -5  13   25.97    2.97
  -1  -5 -13   29.85    4.01
  -1  -5 -14   88.28    6.65
   1  -5  14   81.10    5.09
   1  -5  14   78.20    8.03
  -1  -5 -15   78.52    6.55
   1  -5  15   56.67    7.03
  -1  -5 -16  134.86    8.51
   1  -5  16  125.77   10.85
  -1  -5 -17   73.90    6.52
   1  -5  17   66.59    8.91
  -1  -5 -18   24.63    4.22
   1  -5  18   14.95    6.00
  -1  -5 -19   77.02    7.13
   1  -5  19   54.70    8.51
  -1  -5 -20   59.87    6.58
   1  -5  20   25.41    8.13
  -1  -5 -21   37.24    5.44
   1  -5  21   27.54    8.87
  -1  -5 -22   30.05    5.02
   1  -5  22   21.80    7.52
  -1  -5 -23   82.62    7.77
   1  -5  23   46.50   10.27
  -1  -5 -24   27.16    4.89
   1  -5  24   15.53    8.69
  -1  -5 -25   22.55    4.47
   1  -5  25   22.29    8.92
  -1  -5 -26   19.68    4.47
   1  -5  26    7.61    7.14
  -1  -5 -27    4.09    3.06
   1  -5  27    3.79    7.22
   1  -5  28   -3.82    9.13
   1  -5  29    0.48    8.74
   1  -5  30   -3.90    7.65
   1  -5  31   -0.92    6.94
   1  -5  32  -19.11   11.29
  -1  -7  30   16.34   12.21
  -1  -7  29   -4.05    9.42
   1  -7 -28   12.19    4.28
  -1  -7  28    8.49    8.55
   1  -7 -27    0.09    2.82
  -1  -7  27    0.97    6.56
   1  -7 -26   27.30    5.60
  -1  -7  26    6.70    8.53
   1  -7 -25    5.20    3.44
  -1  -7  25   -1.20    8.38
   1  -7 -24   49.79    6.89
  -1  -7  24   21.18    9.91
   1  -7 -23    1.45    2.86
  -1  -7  23    3.73    7.09
   1  -7 -22   35.29    5.73
  -1  -7  22   13.65    6.45
   1  -7 -21   28.19    5.08
  -1  -7  21   12.20    6.73
   1  -7 -20    4.77    2.67
  -1  -7  20    3.37    6.41
   1  -7 -19   44.86    5.95
  -1  -7  19   16.78    7.44
   1  -7 -18   39.77    5.57
  -1  -7  18   28.40    7.56
   1  -7 -17   56.05    6.18
  -1  -7  17   53.40    7.93
   1  -7 -16   14.25    3.66
  -1  -7  16    9.13    5.25
   1  -7 -15   25.73    4.27
  -1  -7  15   13.90    5.69
   1  -7 -14   50.13    5.56
  -1  -7  14   70.59    8.86
   1  -7 -13   35.62    4.84
  -1  -7  13   27.13    6.26
  -1  -7  12   78.41    8.35
   1  -7 -12  114.33    8.00
  -1  -7  11   54.09    6.80
   1  -7 -11   12.13    3.22
  -1  -7  10   30.57    3.70
   1  -7 -10   41.75    4.94
  -1  -7   9    0.12    1.35
   1  -7  -9   -2.17    1.92
  -1  -7   8   88.28    7.53
   1  -7  -8   99.89    7.05
  -1  -7   8  102.06    6.47
   1  -7  -7   22.22    4.61
   1   7  -7   16.27    3.82
  -1  -7   7   25.74    3.51
   1  -7  -7   19.18    3.60
  -1  -7   7   20.06    4.36
  -1  -7   6  331.55   12.33
   1  -7  -6  314.40   15.88
   1   7  -6  281.39   13.74
  -1  -7   6  302.06   10.81
   1  -7  -6  319.06   12.14
   1   7  -6  325.49   15.66
   1  -7  -5   53.82    7.05
   1   7  -5   37.58    5.61
  -1  -7   5   47.33    4.63
   1  -7  -5   51.62    5.00
  -1  -7   5   29.68    4.08
   1  -7  -4  869.36   27.07
  -1  -7   4  835.45   17.65
  -1  -7   4  916.93   19.17
   1  -7  -4  885.49   19.81
   1   7  -4  871.49   26.13
   1  -7  -3   26.90    4.00
  -1  -7   3   40.38    4.38
   1  -7  -3   26.32    5.15
   1   7  -3   28.06    5.07
  -1  -7   2  514.54   14.50
   1  -7  -2  479.25   14.46
   1   7  -2  468.55   19.35
   1  -7  -2  476.88   20.51
  -1  -7   1  100.51    6.73
   1  -7  -1   88.69    6.33
   1   7  -1   82.28    8.39
   1  -7   0    7.59    2.44
  -1  -7   0    6.26    2.13
   1  -7   1   17.23    3.03
  -1  -7  -1   15.28    2.99
  -1  -7  -2   27.66    3.65
   1  -7   2   27.49    3.62
  -1  -7  -3   21.23    3.28
   1  -7   3   21.02    3.23
  -1  -7  -3   16.48    4.39
  -1  -7  -4   27.78    3.72
   1  -7   4   25.22    3.52
  -1  -7  -4   27.09    5.20
  -1  -7  -5   89.29    9.03
   1  -7   5   76.22    5.92
  -1  -7  -5   89.35    6.52
   1  -7   5   84.86    6.00
  -1   7  -5   80.20    7.54
  -1  -7  -6   85.28    6.58
   1  -7   6   70.33    5.61
  -1  -7  -6   71.41    8.00
   1  -7   7  160.43    8.91
  -1  -7  -7  155.63   11.37
  -1  -7  -7  162.30    8.78
   1  -7   7  169.94    8.55
  -1  -7  -8    2.17    2.04
  -1  -7  -8    4.54    2.38
   1  -7   8    5.41    3.65
   1  -7   8    4.67    1.89
  -1  -7  -9    3.65    2.26
   1  -7   9    3.62    3.47
   1  -7   9    8.06    2.42
  -1  -7 -10   23.12    3.80
   1  -7  10   19.37    4.72
   1  -7  10   22.63    3.39
  -1  -7 -11   43.66    5.02
   1  -7  11   56.52    5.17
   1  -7  11   47.29    6.79
  -1  -7 -12   80.42    6.85
   1  -7  12   75.05    5.93
   1  -7  12   90.08    8.31
  -1  -7 -13    4.97    2.78
   1  -7  13    2.70    4.88
  -1  -7 -14  164.09    9.84
   1  -7  14  156.62   11.77
  -1  -7 -15   14.12    3.58
   1  -7  15    8.24    5.85
  -1  -7 -16  129.68    9.17
   1  -7  16   86.35   10.16
  -1  -7 -17   47.72    5.92
   1  -7  17   79.17   10.26
  -1  -7 -18   60.62    6.61
   1  -7  18   40.28    9.32
  -1  -7 -19   68.49    7.26
   1  -7  19   77.36   10.26
  -1  -7 -20   24.18    4.87
   1  -7  20   23.39    7.94
  -1  -7 -21   52.26    6.68
   1  -7  21   44.62   10.02
  -1  -7 -22    5.60    2.98
   1  -7  22    1.58    5.72
  -1  -7 -23   35.62    5.63
   1  -7  23   33.23   10.22
  -1  -7 -24   11.71    3.71
   1  -7  24   11.57    8.72
  -1  -7 -25    0.59    2.37
   1  -7  25    1.92    6.68
  -1  -7 -26    1.25    2.78
   1  -7  26   17.85   10.55
  -1  -7 -27    5.59    3.42
   1  -7  27    0.35    9.28
  -1  -7 -28   -1.46    2.98
   1  -7  28  -11.13    8.95
  -1  -7 -29    1.08    2.41
   1  -7  29    9.69    8.35
   1  -7  30  -11.30   10.95
   1  -9 -29    5.58    3.78
   1  -9 -28    3.64    3.63
  -1  -9  28    2.77   10.04
   1  -9 -27   -1.60    3.37
  -1  -9  27   -8.39    8.72
   1  -9 -26   15.98    5.07
  -1  -9  26   13.79    9.88
   1  -9 -25    5.00    3.72
  -1  -9  25   24.94   11.82
   1  -9 -24   33.92    6.25
  -1  -9  24   26.70   10.19
   1  -9 -23   -0.59    2.73
  -1  -9  23    4.00    7.24
   1  -9 -22    0.41    2.29
  -1  -9  22   61.27   12.34
   1  -9 -21   -0.58    2.42
  -1  -9  21    4.31    7.74
   1  -9 -20    4.90    3.33
  -1  -9  20   -7.47    6.56
   1  -9 -19   24.11    5.03
  -1  -9  19   45.11    9.65
   1  -9 -18    7.78    3.33
  -1  -9  18   10.90    7.22
   1  -9 -17   32.48    5.55
  -1  -9  17   31.30    7.48
   1  -9 -16    2.63    2.45
  -1  -9  16   -5.54    6.35
   1  -9 -15    5.81    3.01
   1  -9 -14   20.73    4.63
   1  -9 -13   33.97    5.18
   1  -9 -12   79.83    7.43
   1  -9 -11    5.64    2.64
   1  -9 -10   26.88    4.51
   1  -9  -9   18.21    3.73
   1  -9  -8    2.40    2.13
  -1  -9   8    2.84    2.16
   1  -9  -7   45.42    5.77
  -1  -9   7   49.38    5.46
  -1  -9   6   27.76    4.17
   1  -9  -6   23.72    4.23
  -1  -9   5   33.02    4.46
   1  -9  -5   37.98    5.14
   1  -9  -4   28.97    4.61
  -1  -9   4   26.53    4.31
  -1  -9   3   48.17    5.40
   1  -9  -3   53.54    6.17
  -1  -9   2  112.32    8.11
   1  -9  -2  104.79    8.08
  -1  -9   1   25.59    4.45
   1  -9  -1   23.85    4.13
   1  -9   0   56.25    5.94
  -1  -9   0   59.95    6.23
  -1  -9  -1   37.36    5.16
   1  -9   1   35.31    4.84
   1  -9   2   40.17    5.11
  -1  -9  -2   48.35    5.84
  -1  -9  -3   93.91    7.66
   1  -9   3   98.27    7.77
  -1  -9  -4   85.98    7.31
   1  -9   4   83.87    7.06
   1  -9   5  180.16   10.14
  -1  -9  -5  177.34   10.49
  -1  -9  -6   99.03    7.83
   1  -9   6  100.98    7.59
  -1  -9  -7   12.71    3.27
   1  -9   7   11.32    3.26
  -1  -9  -8   31.98    4.91
   1  -9   8   27.46    4.35
  -1  -9  -9    4.95    2.91
   1  -9   9    3.90    2.15
  -1  -9 -10   21.45    4.36
  -1  -9 -11    1.93    2.66
  -1  -9 -12   28.65    4.93
  -1  -9 -13    0.54    2.10
  -1  -9 -14  113.56    9.06
  -1  -9 -15   51.05    6.67
  -1  -9 -16   54.00    6.57
  -1  -9 -17    9.92    3.83
   1  -9  17    4.58    7.10
  -1  -9 -18    9.35    3.29
   1  -9  18    7.57    6.68
  -1  -9 -19    2.65    2.98
   1  -9  19   -2.80    7.50
  -1  -9 -20   12.79    4.26
   1  -9  20    6.87    7.25
  -1  -9 -21    8.55    3.51
   1  -9  21    2.29    7.96
  -1  -9 -22   26.34    5.20
   1  -9  22   24.36    9.39
  -1  -9 -23    2.69    2.82
   1  -9  23    1.19    7.92
  -1  -9 -24   10.81    4.06
   1  -9  24   -1.94    9.45
  -1  -9 -25    5.49    3.47
   1  -9  25   90.03   15.89
  -1  -9 -26    7.57    3.77
   1  -9  26    1.49    9.36
  -1  -9 -27    1.73    3.09
   1  -9  27   -6.97    9.82
  -1  -9 -28    5.28    3.29
   1  -9  28    2.62    8.63
   1 -11 -22    7.33    3.95
   1 -11 -21    6.75    3.55
   1 -11 -20    8.96    4.26
   1 -11 -19    8.30    3.84
   1 -11 -18    5.55    3.32
   1 -11 -17    3.50    3.22
   1 -11 -16    4.80    3.01
   1 -11 -15   13.83    4.16
   1 -11 -14   13.50    4.42
   1 -11 -13   14.81    4.02
   1 -11 -12    7.92    3.38
   1 -11 -11   11.28    4.00
   1 -11 -10    2.64    3.03
   1 -11  -9    7.82    3.62
   1 -11  -8    9.87    3.83
   1 -11  -7   24.05    4.94
   1 -11  -6    8.39    3.32
   1 -11  -5    5.36    3.01
  -1 -11   5    6.51    3.26
   1 -11  -4   26.62    5.36
  -1 -11   4   22.63    4.61
   1 -11  -3   82.27    8.18
  -1 -11   3   64.41    7.21
   1 -11  -2  133.00   10.47
  -1 -11   2  138.31   10.42
  -1 -11   1  201.90   12.61
   1 -11  -1  191.01   12.21
  -1 -11   0  176.72   11.73
   1 -11   0  179.38   11.98
   1 -11   1  110.87    9.52
  -1 -11  -1  106.35    9.15
  -1 -11  -2   46.43    6.60
   1 -11   2   41.15    5.89
  -1 -11  -3   28.70    5.08
   1 -11   3   30.72    5.16
  -1 -11  -4   19.03    4.76
   1 -11   4   16.78    4.00
  -1 -11  -5   38.31    5.80
   1 -11   5   37.49    5.56
   1 -11   6   37.30    5.51
  -1 -11  -6   42.02    6.03
  -1 -11  -7   27.21    5.06
   1 -11   7   18.64    4.46
  -1 -11  -8    4.78    3.18
  -1 -11  -9    2.33    2.96
  -1 -11 -10    0.74    2.74
  -1 -11 -11    6.13    3.15
  -1 -11 -12    0.99    2.06
  -1 -11 -13    0.01    2.45
  -1 -11 -14    8.95    3.93
  -1 -11 -15    9.12    3.48
  -1 -11 -16    8.44    3.78
  -1 -11 -17    6.81    3.37
  -1 -11 -18    6.14    3.71
  -1 -11 -19    3.24    2.72
  -1 -11 -20    3.40    3.47
  -1 -11 -21    8.24    4.20
  -1 -11 -22    5.59    3.74
   1 -13 -13    7.39    4.19
   1 -13 -12   -1.31    2.95
   1 -13 -11    8.52    3.72
   1 -13 -10    1.31    2.57
   1 -13  -9   14.29    4.59
   1 -13  -8    7.88    4.03
   1 -13  -7   55.60    7.77
   1 -13  -6   18.85    4.96
   1 -13  -5   66.78    8.33
   1 -13  -4   13.56    4.48
   1 -13  -3   31.66    6.30
   1 -13  -2    1.31    3.25
  -1 -13   2    2.66    3.23
  -1 -13   1    4.99    3.68
   1 -13  -1    3.59    2.95
   1 -13   0   -1.59    3.30
  -1 -13   0    5.92    3.37
   1 -13   1    5.62    3.21
  -1 -13  -1    1.26    3.23
   1 -13   2    0.01    2.97
  -1 -13  -2    2.12    3.11
   1 -13   3    2.56    3.26
  -1 -13  -3    1.97    2.82
  -1 -13  -4    4.78    3.64
  -1 -13  -5    0.19    3.31
  -1 -13  -6   16.60    4.98
  -1 -13  -7    5.35    3.54
  -1 -13  -8    8.64    3.84
  -1 -13  -9   -0.04    2.93
  -1 -13 -10   -2.41    3.33
  -1 -13 -11   -0.55    3.19
  -1 -13 -12    3.86    3.37
  -1 -13 -13    7.13    3.60
  -2   0  36   -7.75   11.53
  -2   0  35    2.09    9.88
  -2   0  34    9.17    9.49
  -2   0  33    7.42    8.45
  -2   0  32    6.10    7.49
  -2   0  31   -5.31    6.85
  -2   0  30   -6.05    6.33
  -2   0  29    8.96    7.02
  -2   0  28   29.74    8.22
  -2   0  27    2.71    6.31
  -2   0  26    9.72    6.72
  -2   0  25   -1.75    6.19
  -2   0  24   23.75    7.17
  -2   0  23   10.01    6.43
  -2   0  22    4.05    5.59
  -2   0  21   32.42    7.21
  -2   0  20  633.75   21.54
  -2   0  19   -3.34    3.50
  -2   0  18   84.32    7.50
  -2   0  17   -6.30    2.93
  -2   0  16  474.83   15.91
   2   0 -15    2.55    2.30
  -2   0  15  335.18   14.07
   2   0 -14 3024.52   46.97
  -2   0  14 2868.02   35.70
   2   0 -13   -0.40    1.87
  -2   0  13   38.20    6.53
   2   0 -12  126.77    8.94
  -2   0  12  164.21    8.34
   2   0 -11    1.39    1.77
  -2   0  11   -3.39    2.01
   2   0 -10  472.43   15.91
  -2   0  10  434.81   11.31
   2   0  -9   17.67    3.36
  -2   0   9    5.27    1.96
   2   0  -8  351.69   12.23
  -2   0   8  397.80    9.64
   2   0  -7   -1.00    1.52
  -2   0   7   -5.49    1.85
   2   0  -6  535.39   13.32
  -2   0   6  462.64    8.72
   2   0  -5    0.08    1.18
   2   0   4  335.69    7.33
  -2   0  -4  297.01    8.31
   2   0   5    0.01    0.93
   2   0   5   -0.89    1.26
  -2   0  -5   -0.29    1.23
   2   0   6 2234.09   19.72
   2   0   6 2238.55   29.07
  -2   0  -6 2189.76   27.42
   2   0   7   -0.53    0.98
   2   0   7    0.51    1.32
  -2   0  -7    1.19    1.51
   2   0   8 1965.14   18.65
  -2   0  -8 1939.14   29.42
   2   0   8 1863.51   21.03
   2   0   9   -3.75    2.19
   2   0   9   -1.35    1.18
  -2   0 -10  249.45   11.77
   2   0  10  234.96    7.20
  -2   0 -11    0.17    1.75
   2   0  11   -2.29    1.45
  -2   0 -12 1581.99   32.03
   2   0  12 1497.05   23.75
   2   0  13    1.87    3.56
  -2   0 -13    2.84    2.31
   2   0  13    6.17    2.00
   2   0  14   74.98    5.00
  -2   0 -14   85.02    8.29
   2   0  14   75.32    6.73
   2   0  15   -1.62    3.18
  -2   0 -15    2.37    2.17
   2   0  15    0.59    1.26
   2   0  16  204.34   11.08
   2   0  16  182.28    8.09
   2   0  17    8.96    3.89
   2   0  18   39.46    6.23
   2   0  19   -2.67    4.52
   2   0  20   17.40    5.58
   2   0  21   17.16    6.88
   2   0  22   10.36    6.80
   2   0  23    7.17    5.55
   2   0  24   38.79    8.66
   2   0  25    2.47    5.13
   2   0  26   28.44    8.77
   2   0  27    3.78    6.89
   2   0  28   -7.05    6.41
   2   0  29   -3.44    8.25
   2   0  30   -0.98    7.96
   2   0  31   35.24    9.80
   2   0  32    1.18    9.13
   2   0  33   -2.32    9.79
   2   0  34    5.51    8.66
   2   0  35    2.67    9.07
   2   0  36   -5.35   11.91
  -2  -2  35   14.87   10.48
  -2  -2  34    2.03    8.64
  -2  -2  33   -8.26    9.35
  -2  -2  32   -6.18    9.24
  -2  -2  31    7.29    8.99
  -2  -2  30   -0.24    8.44
  -2  -2  29    3.83    8.22
  -2   2  28   23.58    9.01
  -2  -2  28    0.13    7.95
  -2   2  27    3.07    6.27
  -2  -2  27   -0.98    7.64
  -2   2  26    1.96    5.03
  -2  -2  26    2.92    7.39
  -2   2  25   20.49    6.67
  -2  -2  25   29.19    8.59
  -2   2  24   -1.16    5.39
  -2  -2  24   -3.02    6.66
  -2   2  23   33.52    7.91
  -2  -2  23    2.13    6.16
  -2  -2  22  195.13   14.28
  -2   2  22    8.44    5.73
  -2   2  21    3.61    5.02
  -2  -2  21  -16.67    6.48
  -2   2  20   15.64    4.99
  -2  -2  20   14.92    6.02
  -2   2  19   24.44    5.22
  -2  -2  19   23.77    5.48
  -2  -2  18   31.24    5.54
  -2   2  18   29.12    5.15
  -2  -2  17   61.66    6.93
  -2   2  17   87.54    7.61
  -2  -2  16  136.11    5.95
  -2   2  16  123.96    8.26
  -2  -2  16  106.13    8.70
  -2  -2  15   54.34    3.68
  -2   2  15   54.48    5.69
  -2  -2  14  106.43    4.79
  -2  -2  14  104.73   10.00
  -2   2  14   98.29    4.76
   2   2 -14  105.76    9.36
  -2   2  14   58.26    5.51
  -2  -2  14   68.22    7.33
  -2  -2  13   80.59    3.95
   2   2 -13   89.17    8.51
  -2   2  13   76.73    3.93
  -2  -2  13   93.07    9.10
  -2  -2  13  102.19    8.90
  -2   2  13  105.15    6.83
  -2  -2  12   95.21    3.94
  -2  -2  12   91.60    7.06
  -2   2  12   91.16    6.02
   2   2 -12  101.82    8.62
  -2   2  12   88.42    3.98
  -2  -2  12   91.71    8.56
  -2  -2  11  103.80    7.08
  -2   2  11   82.95    5.18
   2   2 -11  109.46    8.47
  -2  -2  11  105.75    8.82
  -2   2  11   88.13    3.64
   2  -2 -10  941.95   14.87
  -2  -2  10  835.37   17.19
  -2   2  10  885.05   14.58
  -2  -2  10  835.55   23.36
   2   2 -10  951.94   23.65
   2  -2  -9   72.28    4.12
  -2  -2   9   69.93    6.64
  -2  -2   9   60.01    4.61
  -2   2   9   66.11    4.00
   2  -2  -8   54.07    3.39
  -2  -2   8   61.92    6.00
  -2  -2   8   41.81    3.66
  -2   2   8   42.21    2.98
   2  -2  -7   89.59    4.24
  -2  -2   7   91.23    5.04
  -2  -2   7   82.40    6.65
  -2  -2   6  599.37   16.76
   2  -2  -6  608.86   10.22
  -2  -2   6  627.40   11.83
   2  -2  -5   55.59    2.74
  -2  -2   5   60.18    3.52
  -2  -2   5   61.03    3.53
   2  -2  -5   61.98    3.26
  -2  -2   4  798.81   12.84
   2  -2  -4  840.97   11.08
  -2  -2   4  785.99   11.30
   2  -2  -3  207.58    5.44
  -2  -2   3  236.94    7.28
   2   2  -3  228.14    7.13
  -2  -2   2  250.82    9.04
   2   2  -2  265.37    7.91
  -2  -2   2  269.64    8.05
   2   2  -2  254.48    7.85
   2   2  -1  242.69    7.94
  -2  -2   1  230.73    7.75
   2   2  -1  225.38    7.00
  -2  -2   1  196.90    7.77
  -2  -2   1  229.84    7.11
   2   2   0  385.46   10.37
   2   2   0  373.31   10.47
  -2  -2   0  328.58    9.94
  -2  -2   0  380.49    8.58
   2   2   1  753.91   15.27
  -2  -2  -1  710.12   14.33
   2   2   2  951.93   16.31
  -2  -2  -2  943.74   16.25
   2   2   3  260.21    8.50
  -2  -2  -4  256.02    8.73
   2  -2   5  213.31    5.49
  -2  -2  -5  201.98    7.79
   2  -2   6   15.31    1.72
   2  -2   6    6.06    3.17
  -2  -2  -6   13.19    2.21
   2   2   6   13.72    2.33
   2  -2   6   10.52    2.63
  -2  -2  -7   40.68    3.57
   2   2   7   36.42    3.52
   2  -2   7   46.69    5.24
   2  -2   7   47.71    2.85
   2   2   7   30.45    2.74
  -2  -2  -8  320.88    9.84
   2  -2   8  333.71   13.74
   2   2   8  324.49   10.32
   2   2   8  281.25    7.53
   2  -2   8  311.20   10.14
   2  -2   8  328.65    7.41
   2  -2   9   10.93    1.64
   2   2   9    8.36    2.02
   2  -2   9   10.42    2.99
   2   2   9    9.46    2.08
   2  -2   9    6.13    2.69
   2   2  10  230.78    9.14
  -2   2 -10  249.31   12.39
   2  -2  10  250.39   13.19
   2   2  10  213.49    7.53
   2  -2  10  229.96    6.66
   2  -2  11  113.74    9.23
  -2   2 -11  119.73    8.99
   2   2  11  101.04    6.29
   2  -2  11  114.17    4.95
   2   2  12  770.75   17.56
  -2   2 -12  766.42   23.03
   2   2  12  712.58   15.23
   2  -2  12  753.18   12.97
   2   2  13  338.26   11.84
   2  -2  13  378.65   18.08
  -2   2 -13  373.63   16.82
   2   2  13  363.31   12.74
   2  -2  13  319.89    7.38
   2  -2  13  365.82    9.63
   2   2  14  447.28   13.65
  -2   2 -14  507.83   20.48
   2   2  14  487.56   15.01
   2  -2  14  480.27   21.09
   2  -2  14  435.75    9.70
   2  -2  14  474.73   11.34
   2  -2  15  108.71    5.78
   2   2  15  117.79    7.72
   2  -2  15  122.60    9.59
   2   2  15  146.65    8.75
   2  -2  16   88.10    5.47
   2   2  16   94.53    7.21
   2  -2  16   61.87    7.23
   2   2  16   79.95    6.82
   2   2  17   60.33    6.30
   2  -2  17   61.74    7.65
   2  -2  17   64.23    4.95
   2  -2  18   36.47    6.88
   2   2  18   23.57    4.91
   2  -2  18   38.73    4.05
   2  -2  19   -4.44    4.26
   2   2  19   -4.87    4.64
   2  -2  19    2.18    1.66
   2   2  20   10.48    5.45
   2  -2  20   10.85    6.43
   2   2  21   12.12    5.63
   2  -2  21    2.14    5.49
   2   2  22   83.47    9.22
   2  -2  22  648.08   24.57
   2   2  23   12.65    6.76
   2  -2  23   13.83    7.63
   2  -2  24    0.00    5.80
   2   2  24   -1.11    5.80
   2   2  25   -4.26    6.28
   2  -2  25    2.11    5.53
   2   2  26   -6.76    7.13
   2  -2  26   10.44    7.88
   2   2  27   -2.62    6.83
   2  -2  27    2.71    6.98
   2   2  28   28.88    9.39
   2  -2  28    1.06    5.83
   2   2  29   15.08    8.72
   2  -2  29    1.83    7.87
   2  -2  30    4.01    8.83
   2   2  30    5.46    7.75
   2  -2  31    5.39    7.97
   2  -2  32    1.27    7.36
   2  -2  33  -17.88   10.84
   2  -2  34    3.66   10.66
   2  -2  35   27.62   12.99
  -2  -4  33   -6.31    8.73
  -2  -4  32    1.79    8.48
  -2  -4  31    3.01    9.21
  -2  -4  30   18.67   10.44
  -2  -4  29    7.54    9.05
  -2  -4  28   16.53    9.73
  -2  -4  27   40.11   10.78
  -2  -4  26   18.85    8.94
  -2  -4  25    2.68    7.57
   2  -4 -24   17.87    3.76
  -2  -4  24   44.86   10.03
  -2  -4  23  122.43   12.66
   2  -4 -23   65.88    6.54
  -2  -4  22  167.39   14.06
   2  -4 -22  166.67    9.99
  -2  -4  21   40.12    8.31
   2  -4 -21   64.83    6.23
  -2  -4  20    6.44    6.20
   2  -4 -20   21.29    3.79
   2  -4 -19    6.92    2.41
  -2  -4  19   29.03    7.21
   2  -4 -18   61.95    5.77
  -2  -4  18   42.28    7.41
  -2  -4  17  134.78   10.72
   2  -4 -17  168.84    9.08
  -2  -4  16  144.34   10.38
   2  -4 -16  157.19    8.46
  -2  -4  15  186.62   11.16
   2  -4 -15  231.17   10.07
  -2  -4  14   49.24    6.28
   2  -4 -14   74.66    5.72
  -2  -4  13    5.83    1.37
   2  -4 -13    7.79    2.21
  -2  -4  12   19.52    4.19
   2  -4 -12   24.64    2.75
   2  -4 -12   23.19    3.22
  -2  -4  12   21.55    2.22
  -2  -4  11  194.02    7.86
  -2  -4  11  211.89   14.33
   2  -4 -11  170.70    7.13
  -2   4  11  140.21    5.60
  -2  -4  11  197.64   10.06
   2  -4 -11  225.04    8.93
  -2  -4  11  184.84    5.98
  -2  -4  10  220.21    8.62
  -2   4  10  184.52    5.97
  -2  -4  10  227.90   10.22
   2  -4 -10  222.90    8.67
  -2  -4  10  198.91    6.14
  -2  -4  10  226.68   14.42
   2  -4 -10  218.29    8.39
   2  -4  -9  165.25    7.36
  -2  -4   9  141.00    5.19
  -2  -4   8  181.55    8.18
   2  -4  -8  165.59    7.42
   2  -4  -8  185.13    7.50
  -2  -4   8  181.84    5.89
   2  -4  -7  472.80   12.83
  -2  -4   7  481.62    9.65
   2  -4  -7  455.03   11.40
  -2  -4   7  439.39   11.81
   2  -4  -6  445.34   12.83
   2   4  -6  520.93   14.09
   2  -4  -6  520.90   12.09
  -2  -4   6  471.26    9.54
  -2  -4   6  466.44   11.54
   2  -4  -5  136.30    7.23
   2   4  -5  150.25    7.89
   2  -4  -5  139.82    6.20
  -2  -4   5  143.94    5.34
  -2  -4   5  138.14    6.09
  -2  -4   4    4.91    1.38
  -2  -4   4    2.67    1.05
   2   4  -4    3.48    1.76
   2  -4  -4    2.70    1.39
   2   4  -4    3.07    1.65
   2   4  -3   35.97    3.94
  -2  -4   3   35.19    2.76
   2  -4  -3   35.36    3.13
  -2  -4   3   32.77    2.70
   2   4  -3   39.09    4.38
   2   4  -2  102.61    6.04
  -2  -4   2  101.96    4.25
   2  -4  -2  107.11    5.21
  -2  -4   2  102.00    4.58
   2   4  -2  115.30    7.46
  -2  -4   2  105.54    7.86
  -2  -4   1  153.97    5.74
   2  -4  -1  157.55    6.26
   2   4  -1  156.66    7.19
   2   4  -1  166.91    9.15
  -2  -4   1  175.59   10.05
  -2  -4   0  440.56    9.97
   2  -4   0  418.64   10.04
  -2  -4   0  424.29   15.12
   2   4   0  462.90   15.60
  -2  -4  -1  578.75   11.56
   2  -4   1  552.10   11.53
  -2  -4  -1  558.00   17.42
  -2  -4  -1  544.85   11.79
  -2  -4  -2   71.58    4.29
   2  -4   2   77.02    4.54
  -2  -4  -2   70.37    4.16
  -2  -4  -2   76.22    6.42
   2  -4   3   41.37    3.36
  -2  -4  -3   36.76    3.18
  -2  -4  -3   40.42    4.82
   2  -4   3   34.89    2.85
  -2  -4  -4   59.25    5.53
   2  -4   4   46.74    3.55
  -2  -4  -4   66.46    4.36
   2  -4   4   62.23    4.04
   2   4   4   60.15    5.60
  -2  -4  -5  380.49   10.36
   2  -4   5  363.40    9.94
   2   4   5  357.26   13.36
  -2  -4  -5  360.13   13.28
   2  -4   5  368.50    9.56
  -2  -4  -6  525.05   12.43
   2  -4   6  474.84   13.12
   2  -4   6  501.53   11.06
   2   4   6  509.76   15.78
   2   4   7   84.15    6.60
  -2  -4  -7   86.88    6.95
  -2  -4  -7   82.52    5.21
   2  -4   7   77.00    5.56
  -2   4  -7   81.39    4.49
   2  -4   7   75.45    4.43
  -2  -4  -8   56.42    5.50
   2   4   8   60.99    5.60
  -2  -4  -8   58.45    4.49
  -2   4  -8   60.03    3.58
   2  -4   8   55.89    3.87
  -2  -4  -9   59.91    5.72
   2   4   9   55.74    5.41
  -2  -4  -9   68.09    4.89
  -2   4  -9   56.37    2.92
   2  -4   9   66.21    4.27
  -2  -4 -10    8.66    2.44
   2  -4  10   10.18    4.07
   2   4  10    7.88    2.40
   2  -4  10   14.34    2.35
   2   4  11   91.15    6.84
   2  -4  11   97.99   10.05
  -2  -4 -11   77.88    6.34
   2  -4  11   92.04    5.08
   2  -4  11   84.48    7.14
   2   4  11   84.38    5.26
  -2  -4 -12  209.71   10.20
   2   4  12  207.75   10.21
   2  -4  12  189.34    7.15
   2   4  12  199.27    7.70
   2  -4  12  191.61   10.79
   2   4  13  190.80    9.88
  -2  -4 -13  190.06    9.72
   2  -4  13  187.22    7.28
   2  -4  13  177.56   10.43
   2   4  13  168.15    7.38
   2  -4  14   67.99    4.57
   2   4  14  103.79    6.71
   2  -4  15   42.83    3.80
   2  -4  15   31.32    5.70
   2   4  15   25.18    4.28
   2  -4  16  180.01    7.67
   2  -4  16  175.41   12.08
   2  -4  17  296.97   10.07
   2  -4  17  258.88   14.49
   2  -4  18  173.15   12.63
   2  -4  19  126.94   12.37
   2  -4  20    7.20    5.36
   2  -4  21    4.19    6.26
   2  -4  22   51.38    9.84
   2  -4  23   11.32    6.16
   2  -4  24   25.22    8.53
   2  -4  25    8.93    8.25
   2  -4  26   13.46    7.45
   2  -4  27    3.26    6.73
   2  -4  28   17.79    9.50
   2  -4  29   23.25   10.03
   2  -4  30    8.58    7.31
   2  -4  31   -5.84    9.11
   2  -4  32    9.66   10.46
   2  -4  33   -4.38   10.06
  -2  -6  31   -7.46   10.31
  -2  -6  30   23.30   11.76
  -2  -6  29    0.62    9.29
  -2  -6  28    1.14    8.48
  -2  -6  27    2.83    8.05
   2  -6 -26    1.88    2.42
  -2  -6  26    4.51    7.20
   2  -6 -25    8.77    3.24
  -2  -6  25   10.53    6.69
   2  -6 -24    4.03    2.62
  -2  -6  24   -5.56    5.83
   2  -6 -23    4.58    2.61
  -2  -6  23   15.35    7.07
   2  -6 -22    4.19    2.50
  -2  -6  22    1.51    5.56
   2  -6 -21    2.58    2.50
  -2  -6  21   -1.15    6.13
   2  -6 -20    1.90    2.52
  -2  -6  20    7.26    6.36
   2  -6 -19    2.26    2.39
  -2  -6  19    5.15    6.71
   2  -6 -18   51.76    5.76
  -2  -6  18   64.33    9.55
   2  -6 -17   92.61    7.57
  -2  -6  17  133.21   12.32
   2  -6 -16   73.89    6.55
  -2  -6  16   71.97    9.00
   2  -6 -15   61.01    5.92
  -2  -6  15   61.11    8.35
   2  -6 -14    3.22    2.23
  -2  -6  14    5.75    4.76
   2  -6 -13   79.61    6.46
  -2  -6  13   68.54    7.62
   2  -6 -12   36.45    4.44
  -2  -6  12   27.10    5.11
  -2  -6  11  148.88    9.46
  -2  -6  11  157.65    7.06
   2  -6 -11  171.31    8.96
  -2  -6  10   38.13    5.00
   2  -6 -10   44.84    4.76
  -2  -6  10   37.05    3.62
  -2  -6   9   59.31    6.04
   2  -6  -9   54.69    5.71
   2  -6  -9   58.87    5.17
  -2  -6   9   60.31    4.53
  -2  -6   8   18.29    3.60
   2  -6  -8   25.85    4.19
  -2  -6   8   21.91    2.81
   2  -6  -8   22.67    3.50
   2   6  -8   22.68    4.15
  -2  -6   7  171.10    8.52
   2  -6  -7  163.80    8.17
  -2  -6   7  169.54    7.38
   2   6  -7  185.37   11.11
   2   6  -7  163.89   10.64
   2  -6  -7  162.99   10.03
  -2  -6   6   55.42    5.04
  -2  -6   6   39.51    3.68
   2  -6  -6   46.70    4.50
   2   6  -6   42.21    5.51
   2  -6  -6   44.57    5.55
   2   6  -6   39.10    5.17
  -2  -6   5  133.50    6.84
   2   6  -5  134.38    9.01
   2  -6  -5  121.73    9.00
  -2  -6   5  119.46    6.23
   2  -6  -5  132.46    7.24
   2   6  -5  137.57    9.77
   2   6  -4   44.30    5.18
   2   6  -4   43.95    5.63
   2  -6  -4   44.17    5.65
   2  -6  -4   46.83    4.45
  -2  -6   4   43.36    3.90
  -2  -6   4   42.11    3.82
   2   6  -3   46.75    5.13
  -2  -6   3   50.31    6.94
   2   6  -3   52.13    6.27
  -2  -6   3   48.69    4.20
   2  -6  -3   47.90    4.39
  -2  -6   3   49.20    3.90
   2   6  -2   16.35    3.08
  -2  -6   2   22.55    4.72
   2   6  -2   18.80    4.04
  -2  -6   2   18.73    2.78
   2  -6  -2   27.41    3.63
  -2  -6   2   19.50    2.38
   2   6  -1  154.23    8.33
  -2   6   1  136.61    5.46
  -2  -6   1  151.85   11.44
   2   6  -1  154.81   10.75
  -2  -6   1  164.02    7.57
   2  -6  -1  164.58    7.90
  -2  -6   1  158.10    5.88
  -2  -6   0   36.68    5.66
  -2   6   0   33.19    3.13
   2   6   0   37.58    5.65
  -2  -6   0   41.74    2.90
  -2  -6   0   43.27    4.11
   2  -6   0   35.27    3.79
  -2  -6  -1   24.12    4.72
   2  -6   1   23.03    3.14
  -2  -6  -1   25.55    3.26
   2  -6   1   16.41    2.48
  -2  -6  -1   31.24    2.40
   2  -6   2   74.58    5.32
  -2  -6  -2   82.55    5.60
  -2  -6  -2   91.42    8.75
   2  -6   2   63.24    4.43
   2  -6   3  633.24   15.11
  -2  -6  -3  611.80   15.08
  -2  -6  -3  620.46   21.91
   2  -6   3  572.46   12.95
  -2  -6  -4   45.44    4.30
   2  -6   4   46.76    4.38
  -2  -6  -4   47.90    3.46
  -2  -6  -4   49.00    6.31
   2  -6   4   55.16    4.91
   2  -6   5  126.58    6.87
  -2  -6  -5  133.80    7.27
  -2  -6  -5  131.00   10.03
  -2  -6  -6   82.59    7.93
  -2  -6  -6   80.56    5.82
   2  -6   6   83.65    5.67
   2  -6   6   76.13    5.79
  -2   6  -7   93.47    6.90
   2  -6   7   80.91    6.33
  -2  -6  -7  106.70    6.89
   2  -6   7  103.62    6.36
  -2  -6  -8   10.28    2.46
   2  -6   8    9.10    2.19
   2  -6   8    7.69    3.24
  -2  -6  -9  186.66    9.09
   2  -6   9  179.75    8.30
   2  -6  10  108.85    8.44
  -2  -6 -10  114.17    7.26
   2  -6  10  112.22    6.65
  -2  -6 -10  113.94    9.37
  -2  -6 -11  320.09   12.29
   2  -6  11  331.11   11.30
  -2  -6 -12   46.09    4.99
   2  -6  12   44.75    4.40
  -2  -6 -13  263.95   11.74
   2  -6  13  256.85    9.96
   2  -6  14   59.65    4.96
  -2  -6 -14   62.70    6.10
   2  -6  14   40.03    6.74
  -2  -6 -15  163.24    9.59
   2  -6  15  210.74   14.03
  -2  -6 -16   25.46    4.27
   2  -6  16   10.84    5.27
   2  -6  17  769.82   26.54
  -2  -6 -17   10.49    3.16
  -2  -6 -18   24.46    4.25
   2  -6  18  341.41   19.35
   2  -6  19   11.66    7.41
  -2  -6 -19    7.04    2.89
   2  -6  20    9.94    7.35
  -2  -6 -20   15.86    3.89
   2  -6  21  346.08   21.06
  -2  -6 -21   26.34    4.80
  -2  -6 -22   -0.78    2.56
   2  -6  22    2.15    7.78
  -2  -6 -23   15.81    4.06
   2  -6  23   11.95    7.13
  -2  -6 -24    1.13    2.28
   2  -6  24    0.66    6.82
   2  -6  25   73.39   12.84
  -2  -6 -25   44.44    6.13
  -2  -6 -26    2.79    2.86
   2  -6  26    7.57    7.37
  -2  -6 -27    0.45    2.83
   2  -6  27  -12.01    8.25
  -2  -6 -28    3.50    2.73
   2  -6  28    0.65    8.98
  -2  -6 -29    6.17    3.26
   2  -6  29    9.10    8.77
   2  -6  30   -6.03    8.29
   2  -6  31    0.65    9.92
  -2  -8  29  246.35   21.11
   2  -8 -28   -0.58    2.96
  -2  -8  28    0.00    7.25
   2  -8 -27    0.83    2.69
  -2  -8  27    3.06    8.53
   2  -8 -26    6.34    3.45
  -2  -8  26    7.73    9.56
   2  -8 -25    0.67    2.61
  -2  -8  25    3.70    9.15
   2  -8 -24    5.10    3.33
  -2  -8  24   -1.33    7.69
   2  -8 -23   12.27    4.24
  -2  -8  23    3.22    6.35
   2  -8 -22    8.12    3.77
  -2  -8  22    3.08    6.09
   2  -8 -21    4.89    3.12
  -2  -8  21   21.01    7.98
   2  -8 -20   13.57    3.73
  -2  -8  20    8.46    7.04
   2  -8 -19   22.59    4.78
  -2  -8  19   10.57    6.94
   2  -8 -18    2.97    2.74
  -2  -8  18    1.00    4.93
   2  -8 -17   52.24    6.34
  -2  -8  17   54.71    8.27
   2  -8 -16    2.13    2.47
  -2  -8  16   -1.92    5.00
   2  -8 -15  171.10   10.87
  -2  -8  15  141.48   11.92
   2  -8 -14    2.50    2.29
  -2  -8  14    7.34    5.51
   2  -8 -13   83.50    7.30
  -2  -8  13   81.15    9.10
   2  -8 -12   -0.04    1.83
  -2  -8  12    1.95    3.88
   2  -8 -11   10.45    3.01
  -2  -8  11    7.79    4.28
   2  -8 -10   19.22    3.69
  -2  -8  10   22.65    6.04
   2  -8  -9   36.30    4.73
  -2  -8   8   -1.78    1.67
   2  -8  -8    1.74    2.12
  -2  -8   7    6.50    2.29
   2  -8  -7    2.72    2.27
   2  -8  -6   39.40    4.84
  -2  -8   6   42.07    4.58
  -2  -8   5   56.13    5.24
   2  -8  -5   55.54    5.71
   2  -8  -4   57.91    5.87
  -2  -8   4   54.64    5.23
  -2  -8   3   31.51    4.22
   2  -8  -3   21.44    3.82
   2  -8  -2  132.84    8.42
  -2  -8   2  131.12    8.07
   2  -8  -1   85.51    6.85
  -2  -8   1   95.30    7.09
  -2  -8   0  151.99    8.71
   2  -8   0  174.33    9.55
   2  -8   1   16.51    3.40
  -2  -8  -1   17.27    3.32
  -2  -8  -2   37.35    4.58
   2  -8   2   35.15    4.39
   2  -8   3    4.58    2.38
  -2  -8  -3    5.57    2.19
   2  -8   4    2.47    1.82
  -2  -8  -4    2.70    1.80
   2  -8   5    2.60    2.04
  -2  -8  -5   -0.34    1.99
   2  -8   6   56.73    5.54
  -2  -8  -6   51.71    5.39
   2  -8   7   40.98    4.89
  -2  -8  -7   41.16    5.13
   2  -8   8  119.78    7.93
  -2  -8  -8  111.48    8.05
   2  -8   9   39.12    4.85
  -2  -8  -9   34.75    4.68
   2  -8  10   20.01    3.75
  -2  -8 -10   17.71    3.58
   2  -8  11  140.63   11.23
  -2  -8 -11  117.25    8.37
   2  -8  11  134.73    8.60
  -2  -8 -12    9.24    3.26
   2  -8  12    3.79    5.12
  -2  -8 -13  243.08   12.49
   2  -8  13  234.56   14.50
  -2  -8 -14    1.19    2.17
   2  -8  14   16.26    7.87
  -2  -8 -15   37.25    5.43
   2  -8  15   39.88    8.63
  -2  -8 -16    5.07    2.90
   2  -8  16   35.90    7.76
  -2  -8 -17    3.62    2.97
   2  -8  17   11.73    7.28
  -2  -8 -18    9.35    3.19
   2  -8  18   11.12    6.24
  -2  -8 -19   12.06    4.01
   2  -8  19    3.66    7.13
  -2  -8 -20    5.67    3.36
   2  -8  20    2.80    6.12
  -2  -8 -21    3.62    2.89
   2  -8  21   10.16    8.44
  -2  -8 -22    1.72    2.43
   2  -8  22    5.75    6.26
  -2  -8 -23    5.20    2.98
   2  -8  23   11.95    9.16
  -2  -8 -24    6.61    3.18
   2  -8  24    2.72    7.27
  -2  -8 -25    6.04    3.21
   2  -8  25   16.00    9.39
  -2  -8 -26   -2.39    2.95
   2  -8  26  -10.94   10.15
  -2  -8 -27   -2.06    3.12
   2  -8  27    0.00    7.19
  -2  -8 -28    3.10    3.47
   2  -8  28    1.12    9.91
  -2  -8 -29    2.19    3.32
   2  -8  29    3.39    9.48
  -2  -8 -30   -2.58    2.91
  -2  -8 -31    4.90    3.87
  -2 -10  27    1.81   10.30
   2 -10 -26   -1.95    3.10
  -2 -10  26   -2.96    8.31
   2 -10 -25    4.39    3.23
  -2 -10  25   13.71   10.94
   2 -10 -24    0.27    2.32
  -2 -10  24   -5.29    9.58
   2 -10 -23    4.41    3.17
   2 -10 -22   -0.59    3.21
   2 -10 -21    2.74    3.33
   2 -10 -20    4.62    2.98
   2 -10 -19    8.36    3.77
   2 -10 -18    3.62    2.95
   2 -10 -17   31.32    5.61
   2 -10 -16   13.98    4.14
   2 -10 -15   19.60    4.76
   2 -10 -14   18.56    4.25
   2 -10 -13   47.61    6.30
   2 -10 -12   15.34    4.26
   2 -10 -11   25.42    5.05
   2 -10 -10    3.23    3.00
   2 -10  -9    3.60    3.00
   2 -10  -8    9.39    3.59
   2 -10  -7   13.21    3.78
  -2 -10   6   16.63    3.61
   2 -10  -6   28.13    4.82
  -2 -10   5   11.37    3.32
   2 -10  -5    7.37    3.35
  -2 -10   4    7.71    3.06
   2 -10  -4    8.12    3.20
  -2 -10   3    1.22    1.91
   2 -10  -3    3.78    3.00
  -2 -10   2   -0.55    1.98
   2 -10  -2    0.74    1.93
   2 -10  -1    7.72    3.24
  -2 -10   1    5.74    2.84
   2 -10   0    7.53    3.37
  -2 -10   0   12.70    3.44
   2 -10   1   63.06    6.85
  -2 -10  -1   65.41    6.84
   2 -10   2   57.22    6.59
  -2 -10  -2   84.39    7.93
   2 -10   3  347.75   15.18
  -2 -10  -3  337.85   15.14
   2 -10   4  199.16   11.54
  -2 -10  -4  186.56   11.37
   2 -10   5  247.36   12.81
  -2 -10  -5  230.08   12.51
   2 -10   6   36.58    5.22
  -2 -10  -6   34.28    5.46
   2 -10   7    8.22    3.13
  -2 -10  -7    7.78    3.15
   2 -10   8   54.96    6.31
  -2 -10  -8   47.59    5.98
   2 -10   9   21.30    4.14
  -2 -10  -9   18.68    4.00
  -2 -10 -10   15.69    3.76
  -2 -10 -11    1.38    2.18
  -2 -10 -12    4.77    3.13
  -2 -10 -13    1.27    2.65
  -2 -10 -14    0.73    2.06
  -2 -10 -15   -0.32    2.55
  -2 -10 -16   -0.04    2.34
  -2 -10 -17   -1.47    2.76
  -2 -10 -18    2.40    2.58
  -2 -10 -19   -0.75    2.87
  -2 -10 -20    3.07    3.03
  -2 -10 -21    5.74    3.09
  -2 -10 -22    4.14    3.26
  -2 -10 -23   -1.24    2.96
  -2 -10 -24   -0.72    3.22
  -2 -10 -25   -1.40    3.31
   2 -10  26   19.07   13.73
   2 -10  27    7.47   10.03
   2 -12 -18   10.58    4.24
   2 -12 -17    4.41    3.47
   2 -12 -16   16.02    4.77
   2 -12 -15    8.05    3.72
   2 -12 -14   17.94    5.13
   2 -12 -13   16.16    4.61
   2 -12 -12   29.68    5.65
   2 -12 -11   10.09    4.08
   2 -12 -10   32.58    6.09
   2 -12  -9    5.38    3.69
   2 -12  -8   28.90    5.99
   2 -12  -7   47.56    7.05
   2 -12  -6   51.96    7.23
   2 -12  -5   50.83    6.99
   2 -12  -4   45.62    6.68
  -2 -12   3   29.90    5.42
   2 -12  -3   15.37    4.81
   2 -12  -2   17.97    4.62
  -2 -12   2   16.01    4.21
   2 -12  -1   18.34    4.85
  -2 -12   1   24.08    5.15
   2 -12   0   18.73    4.64
  -2 -12   0   21.26    5.06
   2 -12   1   39.12    6.52
  -2 -12  -1   37.04    5.94
   2 -12   2   25.90    5.20
  -2 -12  -2   19.07    5.05
  -2 -12  -3   34.08    5.81
   2 -12   3   34.78    5.76
   2 -12   4   16.70    4.48
  -2 -12  -4   18.71    4.74
   2 -12   5   12.50    4.21
  -2 -12  -5    8.46    3.93
   2 -12   6    3.32    3.10
  -2 -12  -6    5.68    3.51
  -2 -12  -7    2.61    2.82
  -2 -12  -8    3.20    2.67
  -2 -12  -9    1.64    2.55
  -2 -12 -10    9.91    3.98
  -2 -12 -11    6.59    3.66
  -2 -12 -12    6.29    3.47
  -2 -12 -13    6.91    3.20
  -2 -12 -14    9.73    3.97
  -2 -12 -15    2.77    3.10
  -2 -12 -16    2.23    2.66
  -2 -12 -17    1.39    3.05
  -2 -12 -18   -2.57    3.19
   2 -14  -7    1.54    3.42
   2 -14  -6    0.73    3.62
   2 -14  -5   -0.56    3.41
   2 -14  -4    7.81    4.42
   2 -14  -3   -1.52    3.58
   2 -14  -2    5.68    3.67
   2 -14  -1    3.27    3.65
  -2 -14   0    5.53    4.01
   2 -14   0    9.47    4.65
   2 -14   1   17.39    5.03
  -2 -14  -1   18.27    5.32
   2 -14   2    5.25    4.17
  -2 -14  -2    5.64    4.26
   2 -14   3   18.37    5.15
  -2 -14  -3   31.33    6.41
  -2 -14  -4    3.53    3.11
  -2 -14  -5   17.43    4.98
  -2 -14  -6    7.18    4.11
  -2 -14  -7    6.54    3.94
  -3  -1  36   -1.39    9.97
  -3  -1  35   -1.00    9.48
  -3   1  34   -1.58    7.45
  -3  -1  34   -5.20    9.09
  -3   1  33    4.90    7.04
  -3  -1  33    2.96    8.32
  -3   1  32   -5.10    6.87
  -3  -1  32    0.30    7.93
  -3   1  31    1.16    6.35
  -3  -1  31   15.44    8.80
  -3   1  30   -1.46    6.44
  -3  -1  30   -2.71    7.30
  -3   1  29   11.93    7.52
  -3  -1  29   11.27    8.11
  -3   1  28    4.89    6.32
  -3  -1  28    0.74    7.08
  -3   1  27    5.66    6.05
  -3  -1  27    1.79    7.05
  -3   1  26   29.13    8.30
  -3  -1  26   15.68    7.89
  -3  -1  25  107.02   12.45
  -3   1  25   -3.13    5.72
  -3  -1  24   -9.67    6.83
  -3   1  24    5.19    5.36
  -3   1  23   10.92    5.28
  -3  -1  23   20.98    6.88
  -3   1  22   24.44    5.75
  -3  -1  22   28.99    7.44
  -3   1  21   82.43    8.65
  -3  -1  21  114.88    9.94
  -3   1  20    4.72    4.14
  -3  -1  20    1.39    3.73
  -3   1  19  333.42   14.36
  -3  -1  19  162.81   11.25
  -3  -1  18   43.48    6.97
  -3   1  18   19.81    4.82
  -3   1  17    0.88    3.00
  -3  -1  17    0.00    2.59
  -3   1  16   29.30    4.45
  -3  -1  16   34.94    5.62
  -3  -1  15   12.42    3.81
  -3   1  15    0.35    3.23
   3   1 -15    7.52    2.96
   3  -1 -15    4.97    2.61
  -3  -1  15    7.80    3.46
   3   1 -14   15.72    3.92
   3  -1 -14   17.49    4.20
  -3  -1  14   12.56    3.75
  -3   1  13  122.90    7.51
   3  -1 -13  110.75    8.78
   3   1 -13  112.87    9.00
  -3  -1  13  134.03   10.57
  -3  -1  12   91.71    6.48
  -3   1  12  105.33    6.33
  -3  -1  12  112.71    9.13
   3   1 -12  121.49    8.95
   3  -1 -12  126.33    9.01
  -3   1  11   75.38    5.08
  -3  -1  11   59.95    5.23
  -3  -1  11   82.15    7.51
   3   1 -11   83.52    7.24
  -3  -1  10  800.52   15.83
  -3   1  10  861.16   15.19
  -3  -1  10  894.79   22.86
   3   1 -10  770.51   20.18
  -3  -1   9   39.17    3.65
   3   1  -9   47.31    4.94
  -3  -1   9   49.08    5.27
  -3   1   9   36.23    3.19
  -3  -1   8   13.89    2.75
   3   1  -8    9.85    2.29
  -3  -1   8   13.10    2.51
  -3   1   8    4.60    1.85
   3  -1  -8   13.75    1.67
  -3   1   7   37.29    2.71
  -3  -1   7   34.93    3.12
  -3  -1   7   36.71    4.05
   3   1  -7   38.96    4.04
  -3  -1   6   44.00    3.10
  -3  -1   6   41.78    3.95
   3   1  -6   41.44    3.84
  -3  -1   5   88.28    4.99
  -3  -1   5   92.51    4.05
   3  -1  -5   89.72    4.54
  -3  -1   5  103.25    5.65
   3   1  -5  104.32    5.61
  -3  -1   4  305.93    8.88
   3   1  -4  294.80    9.17
   3  -1  -4  281.88    7.33
  -3  -1   4  264.39    8.16
  -3  -1   3  175.19    6.84
   3  -1  -3  174.58    5.30
   3   1  -3  189.33    6.66
   3   1   3 1268.30   16.89
  -3  -1  -3  982.69   15.10
  -3  -1  -3  966.82   15.98
   3   1   3 1263.44   18.48
   3  -1   4   42.46    3.69
   3   1   4   38.75    3.18
  -3  -1  -4   44.36    3.37
   3   1   4   46.49    4.09
   3  -1   5  279.12    7.31
   3   1   5  287.52    8.58
   3  -1   5  298.16    9.97
  -3   1  -5  268.90    9.15
   3   1   5  291.44   10.13
   3   1   5  272.89    6.60
   3   1   6  788.78   11.85
   3  -1   6  813.76   13.06
  -3   1  -6  857.90   17.41
   3   1   6  843.64   15.15
   3  -1   6  774.69   16.98
   3   1   6  866.45   18.30
   3   1   6  821.24   12.15
   3  -1   6  859.46   10.80
   3   1   7  522.17   10.52
   3  -1   7  616.53   12.31
   3   1   7  528.83   12.52
   3  -1   7  629.92   16.41
  -3   1  -7  585.08   15.12
   3  -1   7  518.05    8.61
   3   1   7  635.29   11.29
   3  -1   7  598.37    9.45
   3  -1   8  345.13    9.99
   3   1   8  320.72    8.58
  -3   1  -8  385.32   13.10
   3  -1   8  392.38   13.88
   3  -1   8  327.91    7.60
   3  -1   8  373.02    7.90
   3   1   8  363.08    8.93
   3   1   9  386.86    9.95
   3  -1   9  396.41   11.30
   3  -1   9  362.57   13.95
  -3   1  -9  402.76   14.14
   3  -1   9  371.55    8.82
   3  -1   9  387.52    8.51
   3   1  10    1.53    2.15
   3  -1  10    1.08    1.84
   3  -1  10    6.45    2.43
  -3   1 -10    7.51    2.58
   3  -1  10    2.92    1.23
   3  -1  10    4.48    1.31
   3   1  11   38.34    4.35
   3  -1  11   40.31    5.36
  -3   1 -11   46.57    5.51
  -3  -1 -11   43.00    5.36
   3  -1  11   42.87    2.64
   3  -1  11   44.16    3.74
   3  -1  11   52.55    3.66
   3  -1  12    6.02    3.50
  -3   1 -12    7.01    2.93
  -3  -1 -12   13.41    3.47
   3  -1  12    8.01    3.20
   3  -1  12    5.98    1.27
   3  -1  12    3.39    1.54
   3  -1  12    6.43    1.68
   3   1  13   14.16    3.80
   3  -1  13   13.24    4.80
   3  -1  13   19.58    4.42
  -3  -1 -13   13.82    3.63
  -3   1 -13   16.68    3.85
   3  -1  13   16.42    1.95
   3  -1  13   11.26    2.50
   3  -1  13   16.82    2.56
   3   1  14   23.17    4.87
  -3   1 -14   34.96    5.44
   3  -1  14   38.33    6.35
  -3  -1 -14   38.12    5.81
   3  -1  14   34.78    3.50
   3  -1  14   33.45    4.07
   3  -1  15    4.95    1.83
   3  -1  15    4.56    2.05
   3  -1  15    3.50    3.19
   3   1  15    5.71    3.84
   3  -1  16   24.58    3.27
   3   1  16   14.45    4.25
   3  -1  16   27.31    5.23
   3  -1  17   24.77    3.34
   3   1  17   26.15    5.29
   3  -1  17   14.10    5.22
   3  -1  18   21.31    3.32
   3   1  18   11.99    4.98
   3  -1  18    8.65    4.40
   3  -1  19   67.24    5.66
   3   1  19   57.08    7.94
   3  -1  20    0.89    1.52
   3   1  20   -0.57    4.83
   3  -1  21   44.32    8.02
   3  -1  21   48.87    5.19
   3  -1  22   52.92    9.26
   3  -1  22   54.65    5.55
   3   1  23   37.26    8.13
   3  -1  23   39.34    8.20
   3  -1  24   16.16    6.86
   3   1  24   -0.39    5.32
   3   1  25   20.99    8.31
   3  -1  25   12.11    7.72
   3   1  26   24.41    7.46
   3  -1  26   14.31    6.82
   3  -1  27   54.67   11.44
   3   1  27   70.92   14.10
   3  -1  28   -0.24    6.79
   3   1  28    5.03    6.43
   3  -1  29   77.75   12.44
   3   1  29   23.20   10.22
   3   1  30   -3.28    7.81
   3  -1  30   -0.04    8.69
   3  -1  31    6.88    8.01
   3   1  31   27.97   10.53
   3  -1  32   15.90    9.51
   3   1  32    3.44    9.58
   3   1  33    0.87    7.59
   3  -1  33   -5.91   10.40
   3   1  34    9.57   10.78
   3  -1  34   -4.78    9.52
   3  -1  35    2.71    8.87
   3   1  35   13.67   11.79
   3   1  36   -4.09    9.82
  -3  -3  34   -5.78    7.95
  -3  -3  33    7.57    7.57
  -3  -3  32   10.22    7.71
  -3  -3  31    0.38    6.37
  -3  -3  30   -2.83    6.56
  -3  -3  29    1.06    6.02
  -3  -3  28    3.86    6.22
  -3  -3  27   30.45    8.22
  -3  -3  26   18.90    7.31
  -3  -3  25   20.18    7.00
  -3  -3  24  120.95   12.46
  -3  -3  23  102.77   12.46
   3  -3 -22    8.54    2.72
  -3  -3  22    1.61    5.83
   3  -3 -21    9.99    2.86
  -3  -3  21    6.22    6.22
  -3   3  20   28.07    5.77
  -3  -3  20   13.80    6.16
   3  -3 -20   25.00    3.80
   3  -3 -19   58.41    5.43
  -3   3  19   47.94    6.16
   3  -3 -18   58.76    5.31
  -3   3  18   49.62    6.39
  -3  -3  18   50.40    6.93
   3  -3 -17   79.02    5.85
  -3  -3  17   82.13    8.62
  -3   3  17   76.60    6.88
   3  -3 -16   30.02    3.79
  -3   3  16   20.44    4.15
  -3   3  15   70.01    5.74
  -3  -3  15   55.12    6.25
   3  -3 -15   72.03    5.25
  -3  -3  14   70.41    7.04
  -3  -3  14   65.67    3.49
   3  -3 -14   75.67    5.25
  -3  -3  13  222.85    5.90
  -3   3  13  234.47    8.81
  -3  -3  13  227.02   10.99
  -3  -3  13  249.02   15.48
   3  -3 -13  255.14    9.21
  -3  -3  12   56.15    2.92
   3  -3 -12   51.76    4.17
  -3  -3  12   64.30    7.88
  -3  -3  12   59.89    6.27
  -3  -3  11   16.79    3.99
   3  -3 -11   14.01    2.36
  -3  -3  10  168.48   11.56
   3  -3 -10  149.45    4.48
  -3  -3  10  139.12    7.69
   3  -3 -10  165.51    6.80
  -3   3  10  154.73    5.88
  -3   3   9  185.40    6.01
  -3  -3   9  208.91    8.70
   3  -3  -9  195.23    7.16
  -3  -3   9  180.18    7.27
  -3  -3   9  200.36   12.08
   3  -3  -9  179.36    5.44
  -3  -3   8   94.19    5.54
   3  -3  -8   99.48    5.00
  -3  -3   8   97.81    5.44
  -3  -3   8  112.51    8.86
  -3  -3   7  105.59    5.56
   3  -3  -7  110.76    5.13
  -3  -3   7  108.89    5.86
   3  -3  -7  101.08    4.49
  -3  -3   6  132.94    5.90
   3  -3  -6  136.94    5.56
  -3  -3   6  145.81    6.85
   3  -3  -6  124.32    5.17
   3  -3  -6  135.55    4.62
  -3  -3   5   37.00    3.15
   3  -3  -5   37.46    3.01
  -3  -3   5   42.44    3.92
   3   3  -5   39.89    4.30
  -3  -3   4  600.74   11.22
   3  -3  -4  586.71   10.85
   3   3  -4  611.85   14.42
  -3  -3   4  609.83   14.46
  -3  -3   4  611.30   17.72
   3   3  -4  595.51   15.38
  -3  -3   3  255.92    6.95
   3  -3  -3  295.62    7.73
   3   3  -3  315.71   10.80
  -3  -3   3  283.73   11.84
  -3  -3   3  322.38   10.94
   3   3  -3  292.89   10.37
  -3  -3   2  721.01   11.21
  -3  -3   2  843.76   18.17
   3   3  -2  823.56   17.63
  -3  -3   2  810.34   19.54
  -3  -3   2  781.66   16.28
   3   3  -2  756.23   15.86
   3  -3  -2  711.70   11.82
  -3  -3   2  710.26   10.10
   3   3  -1 2986.78   34.19
  -3  -3   1 2957.98   36.93
   3   3  -1 2943.48   30.12
  -3  -3   1 3048.77   31.00
   3  -3  -1 2963.50   23.96
  -3  -3   1 3016.17   21.42
   3   3   0 4985.91   46.66
   3   3   0 5030.49   45.72
   3  -3   0 4910.27   30.89
  -3  -3   0 5075.26   28.80
  -3  -3   0 5032.78   47.27
  -3  -3   0 4848.11   37.52
  -3  -3  -1 3639.15   25.38
   3   3   1 3746.31   41.15
   3  -3   1 3569.10   26.24
   3   3   1 3722.51   39.72
  -3  -3  -1 3604.89   39.75
  -3  -3  -2  717.64   11.71
   3  -3   2  787.14   12.43
   3   3   2  710.37   18.56
  -3  -3  -2  734.44   17.80
   3   3   2  789.21   18.69
   3   3   3  472.39   15.75
   3   3   3  471.38   14.16
   3  -3   3  434.92    9.26
   3   3   4  195.55    9.08
   3  -3   4  198.58    6.31
   3  -3   4  164.89    6.00
  -3  -3  -5   30.75    4.01
   3   3   5   27.62    3.63
   3  -3   5   29.75    2.62
   3  -3   5   37.81    3.44
   3   3   6   12.12    2.63
  -3  -3  -6   14.62    2.92
   3  -3   6   14.17    1.99
   3  -3   6   15.71    2.75
  -3  -3  -7  501.36   14.86
   3  -3   7  531.97   10.65
   3  -3   7  498.95   12.52
  -3  -3  -8  176.82    8.91
   3  -3   8  179.98   11.34
   3  -3   8  165.00    7.87
   3   3   8  145.89    5.98
   3  -3   9  238.55   13.45
  -3  -3  -9  250.24   10.50
   3  -3   9  214.64    7.00
   3  -3   9  226.67    9.98
   3   3   9  209.57    7.36
   3  -3  10  125.87   10.22
  -3  -3 -10  119.35    7.35
   3  -3  10  130.81    5.64
   3   3  10  134.60    6.46
   3  -3  11   75.12    8.20
   3   3  11   78.14    6.44
   3  -3  11   73.80    4.42
   3  -3  12   21.77    2.62
   3  -3  12   15.37    4.35
   3   3  12   23.09    3.77
   3  -3  13  149.54    6.50
   3   3  13  170.14    9.68
   3  -3  13  169.86   12.95
   3  -3  13  184.64   12.06
   3  -3  14   65.52    4.50
   3   3  14   62.96    6.16
   3  -3  14   31.86    6.36
   3   3  14   36.05    4.46
   3  -3  15   61.82    4.54
   3   3  15   46.55    5.07
   3  -3  15   46.46    6.60
   3   3  15   64.61    6.42
   3  -3  16   28.25    3.31
   3   3  16   35.38    4.84
   3  -3  16   46.21    6.77
   3  -3  17    1.52    1.56
   3   3  17   -2.94    3.73
   3  -3  18   65.49    5.19
   3  -3  18   44.48    6.94
   3  -3  19   15.98    2.97
   3   3  19   10.00    4.74
   3  -3  20    0.00    4.32
   3   3  20   16.75    5.98
   3   3  21   61.84    8.24
   3  -3  21   13.10    7.33
   3   3  22   17.05    6.71
   3  -3  22   56.91   10.18
   3   3  23    9.70    6.46
   3  -3  23   11.89    6.89
   3   3  24   29.22    7.60
   3  -3  24   38.77    9.92
   3  -3  25   81.34   10.69
   3  -3  26   26.05    9.13
   3  -3  27   37.22   10.24
   3  -3  28   11.79    7.18
   3  -3  29   -5.88    9.20
   3  -3  30   17.99    9.92
   3  -3  31    8.20    7.91
   3  -3  32    8.52   10.16
   3  -3  33    3.45   10.59
   3  -3  34   -8.61    9.69
  -3  -5  32    8.22   10.11
  -3  -5  31    1.86    9.48
  -3  -5  30    4.52    9.33
  -3  -5  29   -6.07    8.73
  -3  -5  28   16.54    9.30
  -3  -5  27    2.44    7.41
  -3  -5  26    9.48    7.81
   3  -5 -25   15.62    3.88
  -3  -5  25    5.33    6.82
   3  -5 -24   61.20    6.69
  -3  -5  24   36.00    9.50
   3  -5 -23   23.71    4.45
  -3  -5  23  200.43   16.50
   3  -5 -22   16.87    3.80
  -3  -5  22    9.08    6.87
   3  -5 -21    2.88    2.20
  -3  -5  21    6.72    6.71
   3  -5 -20    0.52    1.86
  -3  -5  20   -2.00    5.93
   3  -5 -19   16.75    3.72
  -3  -5  19    2.96    5.92
   3  -5 -18  110.37    7.87
  -3  -5  18   99.97   10.14
   3  -5 -17   45.15    5.16
  -3  -5  17   46.69    7.16
   3  -5 -16  108.99    7.42
  -3  -5  16   76.61    8.20
   3  -5 -15   81.80    6.44
  -3  -5  15   56.86    7.43
   3  -5 -14  116.92    7.44
  -3  -5  14   99.60    8.62
   3  -5 -13   24.73    3.56
  -3  -5  13   20.38    4.45
  -3  -5  12   66.05    6.55
   3  -5 -12   79.17    5.90
  -3  -5  11   40.54    5.08
  -3  -5  11   41.57    3.21
   3  -5 -11   51.42    4.75
   3  -5 -10   31.54    3.64
  -3  -5  10   27.08    2.70
   3  -5  -9   15.76    2.74
  -3  -5   9   16.64    2.18
   3  -5  -9   17.37    2.96
  -3  -5   9   14.51    3.06
   3   5  -8   64.55    6.74
   3  -5  -8   64.29    5.42
  -3  -5   8   68.14    4.17
   3  -5  -8   67.98    5.05
  -3  -5   8   86.27    6.25
   3   5  -7   64.67    6.45
   3  -5  -7   68.48    5.76
   3   5  -7   77.17    6.61
   3  -5  -7   69.62    5.00
  -3  -5   7   64.55    4.09
  -3  -5   7   62.65    5.11
  -3  -5   6    6.86    2.20
  -3  -5   6    7.47    1.67
   3  -5  -6    8.87    2.46
   3   5  -6    9.25    2.84
   3  -5  -6    7.90    2.00
   3   5  -6   10.13    2.83
   3   5  -5   27.49    4.10
   3   5  -5   30.11    4.44
  -3  -5   5   21.07    4.47
  -3  -5   5   22.91    2.49
   3  -5  -5   25.10    3.16
  -3  -5   5   24.64    2.89
  -3  -5   4    9.67    3.57
   3   5  -4   12.67    2.99
   3   5  -4   12.26    3.19
  -3  -5   4   10.29    1.86
   3  -5  -4   12.45    2.40
  -3  -5   4   11.12    2.10
   3   5  -3   26.87    3.80
  -3  -5   3   34.14    5.53
   3   5  -3   27.99    4.29
  -3  -5   3   30.42    3.03
   3  -5  -3   30.25    3.38
  -3  -5   3   31.52    3.00
  -3  -5   2   86.09    8.25
   3   5  -2   78.95    6.15
   3   5  -2   81.55    7.23
   3  -5  -2   82.57    5.28
  -3  -5   2   85.71    4.84
  -3  -5   2   79.17    4.28
  -3  -5   1  134.83    9.88
   3   5  -1  135.19    9.43
   3  -5  -1  138.74    6.73
  -3  -5   1  138.81    6.26
  -3  -5   1  129.12    5.16
  -3  -5   0  381.36   16.65
   3   5   0  385.90   15.96
   3  -5   0  435.03   11.69
  -3  -5   0  377.76   10.40
  -3  -5   0  368.13    8.31
  -3  -5  -1   81.49    7.60
  -3  -5  -1   92.04    5.68
   3   5   1   91.57    8.12
   3  -5   1   66.32    4.73
  -3  -5  -1   89.93    5.25
  -3  -5  -1   77.39    3.74
   3  -5   2  138.11    5.63
  -3  -5  -2  138.87    6.53
   3  -5   2  151.23    7.02
   3   5   2  146.51   10.35
  -3  -5  -2  140.87    9.84
  -3  -5  -2  140.98    6.86
   3  -5   3  402.66   11.14
  -3  -5  -3  443.99   11.79
   3  -5   3  416.89   10.34
  -3  -5  -3  438.30   11.79
  -3  -5  -3  390.88   16.16
   3  -5   4  463.09   11.97
  -3  -5  -4  503.55   12.65
   3  -5   4  520.26   12.06
  -3  -5  -4  520.57   18.52
   3   5   5  149.98   10.05
  -3  -5  -5  132.91    9.23
   3  -5   5  140.82    7.00
  -3  -5  -5  130.14    6.65
   3  -5   5  127.57    6.45
  -3  -5  -6  360.42   11.27
   3   5   6  366.19   15.46
   3  -5   6  350.51   10.61
  -3  -5  -7   44.59    4.24
   3   5   7   46.49    5.69
   3  -5   7   54.32    4.46
  -3  -5  -8   85.56    5.95
  -3  -5  -8   67.64    7.03
   3   5   8   75.82    7.15
   3  -5   8   75.12    6.44
   3  -5   8   71.10    4.92
  -3  -5  -9  343.40   11.70
   3   5   9  316.96   14.40
  -3  -5  -9  323.16   14.73
  -3   5  -9  316.69    9.65
   3  -5   9  337.53   10.61
   3   5  10  101.43    8.28
  -3  -5 -10  103.71    8.47
   3  -5  10  104.58    8.02
   3  -5  10   98.64    5.92
  -3  -5 -10   99.46    6.55
  -3  -5 -11   53.38    6.09
   3   5  11   57.04    6.30
   3  -5  11   58.54    4.66
  -3  -5 -11   71.21    5.86
   3   5  12   68.42    6.86
  -3  -5 -12   73.54    6.99
  -3  -5 -12   84.59    6.39
   3  -5  12   77.48    5.29
   3  -5  12   58.48    7.05
  -3  -5 -13  125.28    7.68
   3  -5  13  105.75    9.46
   3  -5  13  113.06    6.27
   3  -5  14  170.25   11.64
   3  -5  14  185.62    8.08
   3  -5  15   38.69    3.92
   3  -5  15   37.82    6.76
   3  -5  16   22.21    3.14
   3  -5  16   15.90    6.26
   3  -5  17  171.09   12.45
   3  -5  18   25.03    7.41
   3  -5  19   29.30    7.48
   3  -5  20   47.67    9.80
   3  -5  21   59.37    9.70
   3  -5  22   18.01    8.46
   3  -5  23    3.51    5.65
   3  -5  24    0.11    7.40
   3  -5  25  -11.08    7.89
   3  -5  26    2.44    6.75
   3  -5  27   15.53    9.84
  -3  -5 -27    9.52    3.48
   3  -5  28   31.16    9.69
  -3  -5 -28   43.45    6.24
  -3  -5 -29    6.10    3.11
   3  -5  29    8.25    8.18
   3  -5  30   -1.78    9.79
   3  -5  31    8.32    8.74
   3  -5  32   -0.05    8.06
  -3  -7  30   11.01   11.39
  -3  -7  29    2.57    9.67
  -3  -7  28   21.72   11.47
   3  -7 -27    0.89    2.56
  -3  -7  27    3.33    8.43
   3  -7 -26   24.70    5.07
  -3  -7  26   38.56   10.53
   3  -7 -25    5.99    3.01
  -3  -7  25    3.78    6.68
   3  -7 -24    7.15    3.21
  -3  -7  24    2.75    5.97
   3  -7 -23    5.55    3.00
  -3  -7  23    1.95    5.36
   3  -7 -22   31.28    5.31
  -3  -7  22   21.24    6.99
   3  -7 -21   12.95    3.99
  -3  -7  21   13.10    6.30
   3  -7 -20   49.71    6.22
  -3  -7  20   30.88    7.50
   3  -7 -19   21.19    4.18
  -3  -7  19    6.05    5.62
   3  -7 -18   65.00    6.84
  -3  -7  18   61.55    9.15
   3  -7 -17    4.52    2.38
  -3  -7  17   -0.59    5.59
   3  -7 -16  104.92    8.21
  -3  -7  16   91.69   10.01
   3  -7 -15   20.12    4.06
  -3  -7  15   24.74    6.20
   3  -7 -14  118.19    8.26
  -3  -7  14   95.92    9.30
   3  -7 -13    3.65    2.10
  -3  -7  13    1.14    3.41
   3  -7 -12   58.78    5.79
  -3  -7  12   34.64    5.76
   3  -7 -11   10.32    2.70
  -3  -7  11   28.80    5.39
   3  -7 -10    7.51    2.44
  -3  -7  10   24.90    5.01
  -3  -7   9  140.96    9.31
   3  -7  -9  131.81    8.30
  -3  -7   9  129.56    7.03
   3   7  -8   36.87    5.83
   3  -7  -8   44.47    5.06
  -3  -7   8   35.25    3.83
  -3  -7   8   25.88    4.21
   3  -7  -7   49.21    5.15
  -3  -7   7   43.37    4.22
  -3  -7   7   41.12    4.78
   3  -7  -7   40.29    5.77
   3   7  -7   40.51    5.84
  -3  -7   6   60.43    5.38
   3   7  -6   56.04    6.55
   3  -7  -6   54.69    6.59
   3  -7  -6   56.55    5.28
  -3  -7   6   61.66    4.95
   3   7  -6   64.37    7.66
   3  -7  -5   19.77    4.22
   3   7  -5   21.33    4.11
   3   7  -5   24.35    4.86
  -3  -7   5   19.40    2.93
   3  -7  -5   25.53    3.81
  -3  -7   5   20.24    3.14
   3  -7  -4    9.38    3.30
   3  -7  -4    8.92    2.72
  -3  -7   4   10.08    2.44
  -3  -7   4   17.81    2.79
   3   7  -4    7.34    3.27
   3  -7  -3   23.14    3.74
  -3  -7   3   24.17    3.44
  -3  -7   3   14.41    2.59
   3   7  -3   20.58    4.54
   3   7  -2   24.55    4.93
   3  -7  -2   27.56    3.92
  -3  -7   2   31.24    3.87
   3   7  -1   25.62    5.12
  -3  -7   1   25.00    3.53
   3  -7  -1   26.17    3.63
   3  -7   0   44.27    4.74
  -3  -7   0   37.85    4.12
   3  -7   1   92.93    6.48
  -3  -7  -1  109.22    6.96
  -3  -7  -2    8.81    2.44
   3  -7   2    7.96    2.58
   3  -7   3   59.17    5.30
  -3  -7  -3   56.85    5.20
  -3  -7  -4  274.84   11.19
   3  -7   4  254.11   10.48
   3  -7   5   37.08    4.26
  -3  -7  -5   44.44    4.83
   3  -7   6  252.88   11.20
  -3  -7  -6  228.89   14.20
  -3  -7  -6  253.49   10.77
   3  -7   6  265.47   10.86
  -3  -7  -7   14.59    3.20
   3  -7   7   12.06    2.86
   3  -7   7    7.50    3.44
   3  -7   8   73.59    7.12
  -3  -7  -8   70.84    6.15
   3  -7   8   75.55    6.07
  -3  -7  -9    0.00    1.42
   3  -7   9    3.11    2.09
  -3  -7 -10   52.84    5.37
   3  -7  10   55.76    5.32
   3  -7  10   42.44    6.44
  -3  -7 -11   24.00    3.89
   3  -7  11   25.49    3.71
  -3  -7 -12    7.29    2.79
   3  -7  12    4.14    2.16
  -3  -7 -13    3.07    2.34
   3  -7  13    1.31    1.82
   3  -7  14   46.08    4.90
  -3  -7 -14   49.08    5.60
  -3  -7 -15    3.69    2.73
   3  -7  15   -4.36    5.47
  -3  -7 -16   11.40    3.21
   3  -7  16   12.63    7.00
  -3  -7 -17   49.13    6.09
   3  -7  17   60.85    9.45
  -3  -7 -18    8.59    3.44
   3  -7  18    9.00    6.81
  -3  -7 -19    2.00    2.52
   3  -7  19    2.72    6.48
  -3  -7 -20    1.89    2.21
   3  -7  20   -2.81    6.19
  -3  -7 -21    1.17    2.02
   3  -7  21   -4.04    7.27
  -3  -7 -22    8.93    3.19
   3  -7  22   31.74    9.71
  -3  -7 -23    9.52    3.34
   3  -7  23   14.37    8.70
  -3  -7 -24    5.40    2.84
   3  -7  24   -5.51    8.00
  -3  -7 -25    1.56    2.53
   3  -7  25    4.65    7.53
  -3  -7 -26    5.26    3.37
   3  -7  26   -0.72    8.77
  -3  -7 -27   -1.00    2.95
   3  -7  27    1.36    6.68
  -3  -7 -28    9.16    3.88
   3  -7  28    1.02    9.31
  -3  -7 -29    2.18    2.76
   3  -7  29   -7.05    9.42
  -3  -7 -30    9.16    4.17
   3  -7  30    9.49    9.16
   3  -9 -28   -0.52    3.23
  -3  -9  28   -4.47   10.38
   3  -9 -27    3.55    3.73
  -3  -9  27   11.04   10.01
   3  -9 -26    5.82    3.97
  -3  -9  26   -9.34    8.34
   3  -9 -25    6.07    3.86
  -3  -9  25   -4.24    7.59
   3  -9 -24    6.41    3.72
  -3  -9  24    7.64    8.80
   3  -9 -23   10.10    3.96
  -3  -9  23   12.95    8.98
   3  -9 -22    1.64    2.57
  -3  -9  22   22.25    8.86
   3  -9 -21   10.56    4.05
  -3  -9  21    3.55    6.25
   3  -9 -20    3.61    3.07
  -3  -9  20   -1.10    5.01
   3  -9 -19    1.58    2.26
  -3  -9  19    5.11    6.51
   3  -9 -18   13.45    4.28
  -3  -9  18   34.28    8.51
   3  -9 -17   71.49    7.54
  -3  -9  17   59.47    9.77
   3  -9 -16   19.54    4.65
  -3  -9  16   18.98    6.66
   3  -9 -15   67.65    7.22
  -3  -9  15   65.96    9.21
   3  -9 -14   26.94    4.73
   3  -9 -13   44.31    5.85
   3  -9 -12   21.76    4.56
   3  -9 -11   48.32    6.13
   3  -9 -10   11.71    3.63
   3  -9  -9   13.24    3.75
   3  -9  -8    0.11    1.93
   3  -9  -7    3.62    2.34
   3  -9  -6    4.94    2.96
  -3  -9   6    5.04    2.43
   3  -9  -5    9.45    2.95
  -3  -9   5   10.74    3.06
   3  -9  -4   35.30    5.19
  -3  -9   4   30.72    4.39
  -3  -9   3   -0.86    2.08
   3  -9  -3    0.34    1.95
  -3  -9   2    5.67    2.37
   3  -9  -2    8.00    2.81
  -3  -9   1   17.00    3.51
   3  -9  -1   18.74    3.82
  -3  -9   0    4.89    2.55
   3  -9   0    0.77    2.19
  -3  -9  -1    7.30    2.77
   3  -9   1    9.46    3.08
  -3  -9  -2    2.29    2.07
   3  -9   2    1.41    2.14
  -3  -9  -3    4.75    2.34
   3  -9   3    4.51    2.29
   3  -9   4   55.52    5.95
  -3  -9  -4   55.91    6.12
  -3  -9  -5    6.82    2.60
   3  -9   5    7.10    2.90
  -3  -9  -6   44.53    5.55
   3  -9   6   37.97    4.90
  -3  -9  -7   23.66    4.29
   3  -9   7   17.40    3.80
  -3  -9  -8   23.41    4.17
   3  -9   8   27.90    4.38
  -3  -9  -9   33.05    4.85
   3  -9   9   35.35    4.92
  -3  -9 -10   16.06    3.61
   3  -9  10   12.65    3.53
  -3  -9 -11    7.05    2.79
   3  -9  11   12.10    3.44
  -3  -9 -12   10.08    3.41
  -3  -9 -13   13.00    3.81
  -3  -9 -14   26.59    4.68
  -3  -9 -15    3.57    2.73
  -3  -9 -16    5.69    2.87
  -3  -9 -17   29.27    5.48
  -3  -9 -18    9.99    3.44
   3  -9  18   43.73    9.83
  -3  -9 -19   12.21    3.99
   3  -9  19  273.38   18.89
  -3  -9 -20    1.52    2.99
   3  -9  20    8.52    8.21
  -3  -9 -21    7.94    3.73
   3  -9  21    4.02    7.94
  -3  -9 -22    2.45    2.73
   3  -9  22    8.23    7.77
  -3  -9 -23   15.14    4.38
   3  -9  23   -4.73    9.13
  -3  -9 -24    9.47    3.65
   3  -9  24    0.74    7.23
  -3  -9 -25    3.84    3.00
   3  -9  25   -0.08    9.48
  -3  -9 -26    6.14    3.43
   3  -9  26    8.68    8.88
  -3  -9 -27    0.42    2.78
   3  -9  27  -16.04   11.96
  -3  -9 -28    1.39    3.19
   3  -9  28   -6.67    9.98
   3 -11 -23    8.75    4.31
   3 -11 -22    4.75    3.94
   3 -11 -21    5.69    3.63
   3 -11 -20   -0.13    2.54
   3 -11 -19    5.76    3.83
   3 -11 -18    4.96    3.03
   3 -11 -17    7.65    3.86
   3 -11 -16   19.57    4.61
   3 -11 -15   11.31    4.17
   3 -11 -14   23.60    5.22
   3 -11 -13   25.05    5.02
   3 -11 -12   14.80    4.16
   3 -11 -11    5.54    3.57
   3 -11 -10    9.91    3.99
   3 -11  -9    4.85    3.45
   3 -11  -8    5.96    3.44
   3 -11  -7   12.62    4.05
   3 -11  -6   22.49    4.77
   3 -11  -5   38.12    5.94
  -3 -11   4   49.97    6.43
   3 -11  -4   50.52    6.91
   3 -11  -3   77.23    8.00
  -3 -11   3   71.78    7.71
   3 -11  -2   88.16    8.81
  -3 -11   2   82.26    8.14
   3 -11  -1   90.62    8.63
  -3 -11   1   95.20    8.70
   3 -11   0   97.86    9.04
  -3 -11   0   85.85    8.29
   3 -11   1   75.14    8.00
  -3 -11  -1   70.50    7.55
   3 -11   2   42.66    5.98
  -3 -11  -2   42.43    6.35
  -3 -11  -3   59.22    6.99
   3 -11   3   56.37    6.78
  -3 -11  -4   33.47    5.57
   3 -11   4   32.88    5.23
  -3 -11  -5   16.87    4.24
   3 -11   5   16.47    4.10
  -3 -11  -6    9.71    3.24
   3 -11   6    7.06    2.98
  -3 -11  -7    1.22    2.26
   3 -11   7    0.34    1.90
  -3 -11  -8    1.78    2.45
   3 -11   8   -0.69    2.23
  -3 -11  -9    8.16    3.30
  -3 -11 -10   11.25    3.61
  -3 -11 -11   15.26    3.98
  -3 -11 -12   20.88    4.63
  -3 -11 -13   22.87    5.14
  -3 -11 -14    4.70    2.97
  -3 -11 -15    4.72    3.29
  -3 -11 -16    2.17    2.98
  -3 -11 -17   -0.02    2.69
  -3 -11 -18    2.61    2.86
  -3 -11 -19    1.10    3.15
  -3 -11 -20    2.74    3.05
  -3 -11 -21    0.52    2.30
  -3 -11 -22    2.11    3.34
   3 -13 -13   12.19    4.38
   3 -13 -12    8.18    4.03
   3 -13 -11   -1.54    3.45
   3 -13 -10    2.20    3.42
   3 -13  -9    4.02    3.38
   3 -13  -8    8.78    3.98
   3 -13  -7    0.22    3.05
   3 -13  -6   18.76    5.17
   3 -13  -5    3.11    3.77
   3 -13  -4   27.88    6.07
   3 -13  -3    2.87    3.17
   3 -13  -2   35.58    6.37
   3 -13  -1    4.49    3.91
   3 -13   0   24.28    5.45
  -3 -13   0   27.11    5.80
  -3 -13  -1    8.43    3.81
   3 -13   1   10.84    4.50
  -3 -13  -2    0.96    3.03
   3 -13   2    2.43    2.75
  -3 -13  -3   16.97    5.12
   3 -13   3   19.69    5.22
  -3 -13  -4    2.79    3.29
   3 -13   4    3.47    3.33
  -3 -13  -5   11.52    3.98
   3 -13   5   10.27    3.89
  -3 -13  -6    1.66    2.84
  -3 -13  -7    5.75    3.44
  -3 -13  -8   15.40    4.48
  -3 -13  -9   -1.10    2.56
  -3 -13 -10    0.67    2.22
  -3 -13 -11    1.00    2.64
  -3 -13 -12    5.14    3.69
  -3 -13 -13    3.41    3.51
  -4   0  36   -4.20   10.69
  -4   0  35    5.08   10.05
  -4   0  34    3.52    9.59
  -4   0  33   13.53   10.04
  -4   0  32    0.89    8.70
  -4   0  31   -2.77    8.42
  -4   0  30   31.16   10.30
  -4   0  29    4.41    7.94
  -4   0  28   71.74   11.57
  -4   0  27    1.21    6.31
  -4   0  26   -1.34    4.89
  -4   0  25   -3.95    4.82
  -4   0  24   80.25   10.22
  -4   0  23    2.79    5.41
  -4   0  22  -10.12    5.82
  -4   0  21   -1.12    4.41
  -4   0  20   60.14    7.42
  -4   0  19    7.82    4.75
  -4   0  18   21.25    4.54
  -4   0  17    3.84    3.63
  -4   0  16  215.34   10.95
   4   0 -15    1.13    2.04
  -4   0  15   32.51    5.37
   4   0 -14    9.47    3.39
  -4   0  14    4.95    3.74
   4   0 -13    5.84    2.85
  -4   0  13   11.99    3.75
   4   0 -12  109.41    8.28
  -4   0  12   87.47    6.12
  -4   0  11    0.31    1.81
   4   0 -11    5.51    2.36
  -4   0  10   38.75    3.62
   4   0 -10   42.56    4.93
  -4   0   9    3.81    1.60
   4   0  -9    0.77    1.31
  -4   0   8  303.37    8.32
  -4   0   8  285.77    7.99
   4   0  -8  299.83   11.20
  -4   0   7   -3.09    1.20
   4   0  -7    0.99    1.36
  -4   0   7   -1.54    1.09
  -4   0   6  219.72    6.30
   4   0  -6  227.94    8.89
   4   0  -6  254.63    9.12
  -4   0   6  214.73    6.39
  -4   0   5    0.37    0.84
   4   0  -5    1.07    0.99
   4   0  -5    0.00    1.52
   4   0  -5    0.63    1.19
   4   0  -4   93.90    5.15
   4   0  -4   95.19    4.02
  -4   0   4  100.36    5.52
   4   0  -4   96.72    4.60
   4   0  -3   -0.35    1.05
  -4   0  -2 2339.74   16.64
  -4   0  -3    2.21    0.98
  -4   0  -4 2526.74   24.34
   4   0   4 2398.06   24.68
  -4   0  -4 2488.53   23.37
   4   0   5    0.35    1.27
   4   0   5    0.00    1.18
  -4   0  -5    0.00    1.06
  -4   0  -5    0.30    0.94
   4   0   5    0.22    1.24
   4   0   5    0.37    0.94
   4   0   6 1118.71   15.24
  -4   0  -6 1016.14   18.69
   4   0   6 1127.99   20.82
   4   0   6 1097.61   17.68
  -4   0  -6 1090.26   16.67
   4   0   6 1135.87   13.33
  -4   0  -7   -0.81    1.30
   4   0   7    0.75    1.33
   4   0   7    0.78    0.93
   4   0   7    0.29    1.14
   4   0   8   11.70    2.62
  -4   0  -8   15.09    3.02
   4   0   8   12.56    1.61
   4   0   8   18.40    2.19
  -4   0  -9    1.52    1.69
   4   0   9    0.69    0.86
   4   0   9   -0.49    1.30
   4   0   9    0.45    1.14
   4   0  10  149.58    7.17
  -4   0 -10  187.92   10.35
   4   0  10  161.08    8.43
   4   0  10  167.00    5.77
   4   0  10  175.06    6.67
  -4   0 -11    0.73    1.67
   4   0  11   -0.29    1.46
   4   0  11    1.10    1.39
   4   0  12   21.63    4.47
  -4   0 -12   36.18    5.17
   4   0  12   27.24    4.14
   4   0  12   30.36    3.20
   4   0  13   -1.81    3.72
  -4   0 -13   -0.26    1.71
   4   0  13    0.26    1.49
   4   0  13    0.72    1.82
   4   0  14  147.51    9.81
   4   0  14  141.20    7.02
  -4   0 -15   -0.28    1.60
   4   0  15   -0.01    1.81
   4   0  15    0.12    1.51
   4   0  15    0.00    3.25
   4   0  16    6.99    2.90
   4   0  16    8.87    2.35
   4   0  17   -0.44    1.52
   4   0  17    1.29    2.19
   4   0  18    6.98    2.39
   4   0  18    6.67    4.63
   4   0  19    1.16    1.61
   4   0  19   19.57    6.63
   4   0  20   22.92    7.06
   4   0  21   13.83    5.77
   4   0  22 1196.94   33.85
   4   0  23   -9.81    8.06
   4   0  24  179.83   15.85
   4   0  25   -5.60    7.76
   4   0  26   41.26   10.43
   4   0  27   -5.31    7.98
   4   0  28    8.35    7.56
   4   0  29  140.37   15.72
   4   0  30    5.41    7.06
   4   0  31   29.81   11.68
   4   0  32    6.29    8.34
   4   0  33    3.65    9.65
   4   0  34   -0.79   10.58
   4   0  35   -6.80    9.02
   4   0  36   -2.19   11.51
  -4  -2  35  -12.23   11.14
  -4  -2  34  -11.29    9.60
  -4  -2  33   -7.61    8.62
  -4  -2  32    7.51    7.89
  -4  -2  31   -2.56    6.99
  -4  -2  30    7.15    6.87
  -4  -2  29   -3.48    5.95
  -4  -2  28   20.01    7.92
  -4  -2  27    8.84    7.00
  -4   2  27    8.40    7.06
  -4   2  26   45.75    9.36
  -4  -2  26   61.19   10.50
  -4  -2  25   13.56    7.54
  -4   2  25   24.71    7.65
  -4   2  24   20.61    7.18
  -4  -2  24    8.85    6.52
  -4   2  23   17.47    6.79
  -4  -2  23   16.54    6.06
  -4  -2  22   -1.23    4.42
  -4   2  22   79.18    9.23
  -4  -2  21    0.85    5.10
  -4   2  21   13.74    4.97
  -4  -2  20   58.07    8.46
  -4   2  20   39.95    5.94
   4  -2 -20   58.29    5.09
   4  -2 -19    3.77    1.76
  -4  -2  19    4.07    3.82
  -4   2  19   -1.64    3.63
   4  -2 -18    2.79    1.71
  -4   2  18   -0.74    3.29
  -4  -2  18   -0.12    3.86
   4  -2 -17   52.05    4.46
  -4   2  17   37.48    5.03
  -4  -2  16   27.28    5.21
  -4   2  16   23.31    4.20
   4  -2 -15   38.99    3.68
  -4  -2  15   18.39    4.18
  -4  -2  14  322.89    7.43
   4  -2 -14  342.07   10.06
  -4   2  14  253.01   10.50
  -4  -2  14  243.88   12.79
  -4  -2  14  318.37   16.98
   4   2 -14  321.58   16.12
   4  -2 -13  188.11    7.31
   4   2 -13  176.20   11.51
  -4  -2  13  187.31   12.59
  -4   2  13  153.86    7.84
   4  -2 -12  483.99   11.04
   4   2 -12  490.42   18.34
  -4  -2  12  469.20   18.89
  -4   2  12  482.70   12.33
  -4  -2  12  505.04   14.79
   4   2 -11   60.78    6.38
  -4  -2  11   67.71    7.07
  -4   2  11   43.54    3.82
   4  -2 -11   61.97    4.00
  -4  -2  11   42.48    4.58
   4   2 -10  144.47    9.40
  -4  -2  10  131.19    9.25
  -4   2  10  150.89    6.23
   4  -2 -10  144.43    5.65
  -4  -2  10  118.60    6.55
  -4  -2   9   93.52    7.54
  -4   2   9   91.11    4.45
  -4  -2   9   93.69    5.64
   4  -2  -9   91.14    4.35
  -4  -2   8  207.80   10.68
  -4  -2   8  193.76    7.53
  -4   2   8  213.20    6.17
   4  -2  -8  211.82    6.33
  -4  -2   7  101.24    7.24
   4  -2  -7   90.81    5.06
   4  -2  -7   92.70    4.08
   4   2  -6   86.50    6.32
  -4  -2   6   90.72    6.62
   4  -2  -6   80.97    4.50
  -4  -2   6   85.53    6.38
  -4  -2   6   72.70    4.33
   4  -2  -6   86.65    3.90
  -4  -2   5  130.50    7.62
   4   2  -5  134.41    7.56
   4  -2  -5  124.63    5.19
  -4  -2   5  133.55    5.56
   4  -2  -5  126.58    4.54
   4   2  -4  350.40   11.43
  -4   2   4  335.68    7.71
  -4  -2   4  367.01   12.41
   4  -2  -4  351.79    7.39
  -4  -2   4  336.76    8.26
  -4  -2   3  364.85   11.60
  -4  -2   3  396.46   12.64
   4   2  -3  378.41   11.61
   4   2  -3  406.47   12.45
  -4  -2   3  405.01   11.13
   4  -2  -3  355.26    7.36
  -4  -2   3  347.43    8.09
   4  -2  -2   40.74    2.62
  -4  -2   2   42.98    3.90
   4   2  -2   40.36    4.29
   4   2  -2   38.67    3.92
  -4  -2   2   36.59    3.80
  -4  -2   2   41.53    4.42
   4  -2  -1  410.02    7.84
  -4  -2   1  425.10   11.76
   4   2  -1  392.63   11.41
   4   2  -1  441.73   12.76
  -4  -2   1  431.46   11.83
  -4  -2   1  436.53   12.91
   4  -2   0  348.19    7.31
   4   2   0  329.75   10.89
  -4  -2   0  351.86   11.06
  -4  -2   0  331.49   11.03
   4   2   0  319.88   10.91
  -4  -2  -1 2185.09   27.63
   4   2   1 2126.47   27.75
   4  -2   1 2142.64   17.93
   4   2   1 2279.94   27.95
  -4  -2  -2 1593.29   24.42
   4   2   2 1536.60   24.35
   4  -2   2 1678.41   15.97
  -4  -2  -2 1636.71   25.30
  -4  -2  -3 1568.25   24.84
   4   2   3 1586.25   25.82
   4  -2   3 1689.15   16.33
  -4  -2  -3 1718.69   25.64
   4   2   4   57.25    5.34
   4  -2   4   61.22    3.37
  -4  -2  -4   69.94    5.39
   4   2   4   54.18    4.70
   4   2   5  260.45   11.44
   4  -2   5  241.39    6.46
  -4  -2  -5  259.33    9.95
   4   2   5  234.37    9.44
   4   2   6    5.10    1.76
   4   2   6   15.01    3.40
   4  -2   6   10.02    1.58
  -4  -2  -6   10.84    2.31
   4   2   6   12.29    2.51
   4  -2   6   12.19    2.88
   4  -2   7  106.91    6.01
   4   2   7  118.52    5.30
   4   2   7  126.36    8.70
   4  -2   7  137.24    5.20
   4  -2   7  131.21    8.56
   4   2   7  132.10    7.40
  -4  -2  -7  133.43    7.24
   4   2   8   23.17    2.92
   4  -2   8   17.34    3.40
   4   2   8   31.00    4.79
  -4  -2  -8   22.62    3.19
   4  -2   8   28.05    4.31
   4   2   8   20.43    3.15
   4  -2   8   24.83    2.37
   4  -2   9   11.83    3.12
   4   2   9   12.50    2.68
   4  -2   9    8.19    2.90
   4   2   9    8.00    2.28
   4  -2   9   11.19    1.75
   4   2  10   48.17    4.56
   4  -2  10   45.15    4.85
   4   2  10   15.75    2.91
   4  -2  10   18.91    3.93
   4  -2  10   19.63    2.41
   4  -2  11   11.59    4.19
   4   2  11   31.90    4.48
   4   2  11   25.88    3.84
  -4   2 -11   29.29    4.66
   4  -2  11   29.10    5.06
   4  -2  11   32.78    2.98
   4  -2  12   53.87    6.24
   4   2  12   54.07    5.35
   4  -2  12   74.26    7.94
  -4   2 -12   64.10    6.92
   4   2  12   68.99    6.13
   4  -2  12   71.78    4.48
   4  -2  13   27.69    5.16
   4   2  13   26.44    4.18
  -4   2 -13   28.56    4.95
   4   2  13   -5.94    4.56
   4  -2  13   -4.46    4.25
   4  -2  13   23.64    2.22
   4  -2  13   28.72    3.10
   4   2  14  340.24   14.01
  -4   2 -14  357.05   17.16
   4  -2  14  326.18   17.45
   4   2  14  332.14   12.34
   4  -2  14  340.84    7.97
   4  -2  14  324.01   10.00
   4   2  15  152.82    9.77
   4   2  15  133.35    8.29
   4  -2  15  122.90    5.05
   4  -2  15  159.57    7.40
   4  -2  16  218.26    8.85
   4  -2  16  227.85   12.54
   4   2  16  193.06    9.88
   4   2  16  239.41   12.48
   4  -2  17    4.97    2.01
   4   2  17    9.07    4.29
   4  -2  18   12.91    2.73
   4   2  18    0.30    3.99
   4  -2  18    3.31    3.88
   4  -2  19    9.03    2.39
   4   2  19    6.79    4.20
   4  -2  19    6.91    5.70
   4  -2  20   67.80    5.90
   4  -2  20   46.42    9.03
   4   2  20   53.14    7.32
   4  -2  21    3.45    2.09
   4   2  21    1.88    4.19
   4  -2  21   -3.32    5.21
   4   2  22    3.57    5.00
   4  -2  22  192.78   16.52
   4  -2  23    5.31    5.47
   4   2  23   -0.68    5.70
   4  -2  24   70.42   11.80
   4   2  24   84.69   11.63
   4  -2  25   37.56    8.52
   4   2  25   28.84    8.34
   4  -2  26   91.90   12.79
   4   2  26   61.78   10.05
   4   2  27    9.18    7.93
   4  -2  27    2.28    6.84
   4   2  28   14.13    8.96
   4  -2  28   24.02    9.44
   4  -2  29   -3.46    9.07
   4   2  29   11.68    8.03
   4  -2  30   13.85    7.92
   4   2  30    1.43    8.99
   4   2  31   10.82    8.52
   4  -2  31   15.43   10.52
   4  -2  32   -2.38    9.37
   4  -2  33   -9.71    8.64
   4  -2  34   -5.52   11.14
  -4  -4  33    3.71    8.43
  -4  -4  32    0.58    7.74
  -4  -4  31    5.70    8.24
  -4  -4  30    2.20    6.99
  -4  -4  29    4.74    6.60
  -4  -4  28    3.59    6.10
  -4  -4  27   20.08    7.52
  -4  -4  26    4.82    6.00
  -4  -4  25    5.09    6.44
  -4  -4  24    6.46    7.19
   4  -4 -23   23.43    4.17
  -4  -4  23   37.89    8.98
   4  -4 -22   27.96    4.40
  -4  -4  22   17.77    7.13
   4  -4 -21    1.17    2.03
  -4  -4  21    0.00    4.89
   4  -4 -20   24.15    3.77
  -4  -4  20   25.73    6.41
   4  -4 -19   25.62    3.99
  -4  -4  19   24.06    6.61
   4  -4 -18   68.47    5.89
  -4  -4  18   57.20    8.13
   4  -4 -17   50.71    4.98
  -4  -4  17   32.53    5.88
   4  -4 -16    5.08    1.97
  -4  -4  16    0.98    3.61
   4  -4 -15    9.93    2.58
  -4  -4  15    0.47    3.43
   4  -4 -14   72.35    5.48
  -4  -4  14   59.54    6.51
   4  -4 -13  115.35    6.69
  -4  -4  13   84.69    7.08
  -4  -4  12   46.95    4.41
  -4  -4  12   49.16    5.71
   4  -4 -12   48.24    4.24
  -4  -4  12   41.63    2.62
  -4  -4  11   59.11    3.06
  -4  -4  11   54.32    7.38
   4  -4 -11   55.44    3.53
   4  -4 -11   56.77    4.59
   4  -4 -11   63.70    4.78
  -4  -4  11   58.31    4.98
  -4  -4  10  126.67    7.29
  -4  -4  10  109.83    7.14
   4  -4 -10  120.75    6.05
  -4  -4  10  132.10   10.86
   4  -4 -10  141.29    6.79
  -4  -4  10  126.27    4.42
  -4  -4   9  134.25    4.62
   4  -4  -9  124.79    5.78
   4  -4  -9  133.58    5.86
  -4  -4   9  124.42    7.32
   4  -4  -9  168.42    7.38
  -4  -4   9  139.93    7.80
  -4  -4   8  283.42    6.80
  -4  -4   8  271.58    9.94
   4  -4  -8  306.05    9.68
  -4  -4   8  295.50   11.42
   4   4  -8  297.11   13.70
   4  -4  -8  283.84    7.52
   4  -4  -8  290.45    9.14
  -4  -4   7  301.92    9.98
  -4  -4   7  316.38    7.28
   4  -4  -7  365.50   10.30
  -4  -4   7  345.41   12.54
   4  -4  -7  296.26    9.61
   4   4  -7  351.27   14.53
  -4  -4   6  231.47    8.35
   4  -4  -6  228.13    7.97
  -4  -4   6  245.33    6.51
  -4  -4   6  256.19   11.08
  -4  -4   6  260.34   13.77
   4   4  -6  240.30   11.52
  -4  -4   5  181.86    7.15
   4  -4  -5  205.98    7.51
  -4  -4   5  188.84    5.82
   4   4  -5  215.32   10.16
  -4  -4   5  202.23   11.94
  -4  -4   5  206.93   10.11
   4   4  -5  193.21   10.13
  -4  -4   4  264.15    8.32
  -4  -4   4  259.03    6.84
   4  -4  -4  278.81    8.64
  -4  -4   4  290.04   12.11
   4   4  -4  298.06   12.29
   4   4  -4  252.70   11.07
  -4  -4   4  286.92   13.82
  -4  -4   3  539.29   11.36
  -4  -4   3  544.89   10.15
   4  -4  -3  523.36   11.79
  -4  -4   3  622.27   18.18
   4   4  -3  575.19   17.25
  -4  -4   3  578.66   19.38
   4   4  -3  563.56   16.12
  -4  -4   2  495.28   10.46
  -4  -4   2  515.48   10.28
   4  -4  -2  537.35   11.90
   4   4  -2  549.01   17.08
  -4  -4   2  536.35   18.48
   4   4  -2  481.07   14.40
  -4  -4   2  512.38   14.90
  -4  -4   1  143.83    5.50
   4   4  -1  138.44    8.79
   4  -4  -1  136.31    6.00
  -4  -4   1  140.40    5.48
  -4  -4   1  148.96    7.87
  -4  -4   1  142.14    9.40
  -4  -4   0  221.80    6.67
   4   4   0  209.16   11.15
   4   4   0  210.31   11.01
  -4  -4   0  224.57    7.16
   4  -4   0  216.53    7.60
  -4  -4   0  208.99   11.35
  -4  -4   0  212.34    9.12
  -4  -4  -1  367.81    8.29
   4   4   1  378.14   15.15
   4   4   1  370.29   14.63
   4  -4   1  378.37    9.96
  -4  -4  -1  360.23    9.16
  -4  -4  -1  383.43   11.98
  -4  -4  -1  372.51   14.90
  -4  -4  -2 1155.80   16.80
   4   4   2 1167.04   26.99
   4  -4   2 1176.78   17.51
  -4  -4  -2 1236.52   26.86
   4   4   3 1202.94   26.12
  -4  -4  -3 1099.46   24.95
  -4  -4  -3 1210.85   17.83
   4  -4   3 1114.60   15.56
   4   4   3 1097.51   27.00
   4  -4   3 1027.81   16.40
   4   4   4  581.03   18.13
  -4  -4  -4  558.69   12.31
   4  -4   4  647.31   12.81
   4   4   4  610.44   20.86
   4  -4   4  674.12   13.45
   4   4   5  101.95    8.81
   4  -4   5  112.60    5.68
   4   4   5  119.85    8.37
   4  -4   6   -0.15    2.63
   4   4   6   10.18    3.31
   4  -4   6    8.92    1.86
  -4  -4  -6    7.79    2.77
   4   4   6    9.39    2.78
   4  -4   7    0.99    3.11
   4  -4   7    8.64    1.97
  -4  -4  -7   11.10    3.08
   4   4   7    7.50    2.67
   4  -4   8    5.19    3.26
   4  -4   8    4.85    1.77
  -4  -4  -8    4.87    2.36
   4   4   8    5.16    2.31
   4  -4   9   70.89    6.67
   4  -4   9   76.20    4.91
   4   4   9   70.78    6.47
  -4  -4  -9   72.45    6.69
   4  -4  10   70.51    4.73
  -4  -4 -10   57.66    6.03
   4  -4  10   67.99    8.34
   4   4  10   58.91    5.99
   4  -4  11   19.38    4.74
   4   4  11   19.61    3.52
   4  -4  11   25.48    2.99
  -4  -4 -11   34.19    4.72
   4  -4  11   34.11    6.01
   4  -4  12   36.24    5.49
   4   4  12   62.43    5.16
   4  -4  12   56.89    4.35
  -4  -4 -12   52.12    5.74
   4  -4  13   22.99    4.99
   4   4  13   20.43    3.65
   4  -4  13   29.57    3.28
  -4  -4 -13   23.85    4.03
   4  -4  14   20.61    4.76
   4  -4  14   29.12    3.36
   4  -4  15   19.42    5.67
   4   4  15   18.15    4.26
   4  -4  15   20.89    2.93
   4  -4  16    3.41    5.25
   4   4  16    2.43    3.37
   4  -4  16    7.42    2.05
   4   4  17   28.34    5.31
   4  -4  17   38.56    4.00
   4  -4  18   83.33    9.20
   4  -4  18   81.03    5.86
   4  -4  19   16.27    7.34
   4  -4  20   36.02    7.65
   4  -4  21    8.24    7.02
   4  -4  22    7.05    6.06
   4  -4  23    9.51    7.68
   4  -4  24    7.81    5.97
   4  -4  25   25.26    9.45
   4  -4  26    4.17    6.30
   4  -4  27   25.49    9.73
   4  -4  28    0.90    7.41
   4  -4  29   28.04   10.39
   4  -4  30    6.82    9.88
   4  -4  31    0.54    8.07
   4  -4  32    1.00    9.11
   4  -4  33   -5.19   11.12
  -4  -6  31    5.90   10.16
  -4  -6  30    3.04    9.66
  -4  -6  29   -3.27    9.27
  -4  -6  28    0.10    8.41
  -4  -6  27   11.38    8.68
  -4  -6  26    8.88    8.05
  -4  -6  25   15.59    8.60
   4  -6 -25   31.53    5.27
  -4  -6  24    6.57    7.24
   4  -6 -24    5.14    2.71
  -4  -6  23    6.31    6.96
   4  -6 -23    4.72    2.59
  -4  -6  22    6.52    6.50
   4  -6 -22   11.70    3.46
  -4  -6  21   -2.61    5.51
   4  -6 -21    3.13    2.68
  -4  -6  20   -0.36    4.59
   4  -6 -20    4.87    2.73
  -4  -6  19   51.01    8.05
   4  -6 -19   53.04    5.84
  -4  -6  18   27.88    6.79
   4  -6 -18    7.35    2.97
  -4  -6  17  134.43   12.08
   4  -6 -17  104.14    7.70
  -4  -6  16   15.14    5.94
   4  -6 -16   16.59    3.48
  -4  -6  15   30.20    6.21
   4  -6 -15   30.00    4.42
  -4  -6  14    6.83    3.66
   4  -6 -14    7.48    2.56
  -4  -6  13   18.40    5.01
   4  -6 -13   12.17    2.92
  -4  -6  12  105.29    8.35
   4  -6 -12  123.73    7.82
  -4  -6  11   23.22    4.35
   4  -6 -11   30.30    4.15
   4  -6 -10  120.77    7.36
  -4  -6  10  126.42    8.29
   4   6  -9  107.02    9.30
  -4  -6   9  118.37    5.95
   4  -6  -9  111.02    7.00
  -4  -6   9  107.87    7.54
   4  -6  -8  328.79   11.69
  -4  -6   8  314.50    9.56
   4  -6  -8  303.70   13.06
   4   6  -8  329.25   15.94
  -4  -6   8  296.33   11.47
   4   6  -7  225.09   12.80
   4  -6  -7  214.32   11.17
  -4  -6   7  214.19    9.37
   4  -6  -7  251.22   10.25
  -4  -6   7  227.77    8.23
   4   6  -7  266.59   14.01
   4   6  -6  218.65   12.31
  -4  -6   6  193.42    8.54
  -4  -6   6  192.25    7.64
   4  -6  -6  213.17    9.34
   4  -6  -6  188.42   10.86
   4   6  -6  225.17   13.13
   4   6  -5   74.52    7.14
  -4  -6   5   66.50    4.92
   4  -6  -5   73.46    5.65
  -4  -6   5   67.92    4.69
   4   6  -5   68.79    7.44
   4   6  -4   17.84    3.62
  -4  -6   4   16.64    2.66
  -4  -6   4   19.76    2.76
   4  -6  -4   25.13    3.62
   4   6  -4   17.54    4.00
   4   6  -3  187.72   10.56
  -4  -6   3  189.53    7.49
   4  -6  -3  215.54    9.29
  -4  -6   3  207.83    8.22
   4   6  -3  205.68   12.67
  -4  -6   2   59.16    7.73
  -4  -6   2   55.04    3.88
   4  -6  -2   50.03    4.59
  -4  -6   2   50.01    4.14
   4   6  -2   58.76    7.07
  -4  -6   1  399.67   19.06
  -4  -6   1  370.69    9.64
   4  -6  -1  419.16   12.71
  -4  -6   1  384.14   11.36
   4   6  -1  390.16   17.83
  -4  -6   0  373.93   18.15
  -4  -6   0  336.73    8.89
   4  -6   0  386.30   12.29
  -4  -6   0  342.16   10.91
   4   6   0  356.23   17.20
  -4  -6  -1  904.51   27.99
  -4  -6  -1  955.49   20.36
  -4  -6  -1  929.14   14.29
   4  -6   1  920.74   18.68
  -4  -6  -1  862.46   17.45
   4   6   1  899.14   27.75
   4  -6   2  151.01    6.45
  -4  -6  -2  169.95    6.03
   4   6   2  178.15   12.65
   4  -6   2  163.69    7.98
  -4  -6  -2  165.30    7.85
  -4  -6  -2  169.62   12.04
  -4  -6  -2  177.31    8.64
  -4  -6  -3  746.83   17.16
  -4  -6  -3  726.16   24.51
   4  -6   3  708.93   14.18
  -4  -6  -3  695.24   11.91
   4  -6   3  731.54   16.64
  -4  -6  -3  762.03   16.92
   4   6   3  729.03   26.03
   4  -6   4  245.82    9.85
  -4  -6  -4  240.33    9.71
   4  -6   4  203.35    8.17
  -4  -6  -4  226.08   13.66
  -4  -6  -4  245.82    9.80
   4  -6   5  294.72   10.10
  -4  -6  -5  332.87   11.49
   4  -6   5  346.68   11.74
  -4  -6  -5  320.40   16.00
  -4  -6  -5  326.63   11.25
   4   6   6  162.96   11.53
  -4  -6  -6  137.63    7.46
   4  -6   6  142.74    7.59
   4  -6   6  154.70    7.96
   4   6   7  101.67    9.27
   4  -6   7   95.11    7.03
  -4  -6  -7  115.48    7.05
   4  -6   7  104.57    6.62
   4  -6   8   44.62    5.56
  -4  -6  -8   51.41    5.02
  -4  -6  -8   49.86    6.78
   4   6   8   50.18    6.59
   4  -6   8   55.33    4.96
   4  -6   9    7.59    3.70
  -4  -6  -9   21.12    3.44
   4  -6   9   17.92    2.94
   4   6   9   22.66    4.74
  -4  -6  -9   19.45    4.33
   4  -6  10    1.32    1.69
  -4  -6 -10    0.23    1.78
  -4  -6 -10    1.37    2.07
   4   6  10    0.25    1.91
   4  -6  10   -0.49    2.94
   4  -6  11   19.41    3.21
  -4  -6 -11   19.44    3.70
  -4  -6 -11   15.13    3.99
   4   6  11   20.02    4.44
   4  -6  11   18.62    4.68
  -4  -6 -12   18.53    3.52
   4  -6  12   12.34    2.68
  -4  -6 -13    7.52    2.53
   4  -6  13    3.34    2.01
   4  -6  14   10.37    2.55
  -4  -6 -14   18.13    3.76
   4  -6  14   10.54    4.83
   4  -6  15  149.00   11.87
   4  -6  15  147.07    8.01
  -4  -6 -15  167.47    9.88
   4  -6  16   60.75    9.56
   4  -6  16   43.43    4.61
  -4  -6 -16   49.45    5.66
   4  -6  17   75.99   10.03
  -4  -6 -17  100.72    8.11
   4  -6  18   34.37    7.74
  -4  -6 -18   44.51    5.86
   4  -6  19   61.91   10.92
  -4  -6 -19    9.88    3.49
   4  -6  20   24.83    8.00
  -4  -6 -20   38.05    5.54
   4  -6  21   20.37    8.80
  -4  -6 -21   32.32    5.32
   4  -6  22   45.57    9.93
  -4  -6 -22   44.52    6.22
   4  -6  23   39.77    9.71
  -4  -6 -23   50.66    6.63
  -4  -6 -24    3.70    2.87
   4  -6  24   37.61   10.02
  -4  -6 -25   15.67    3.99
   4  -6  25    8.92    8.33
  -4  -6 -26   15.11    4.25
   4  -6  26   10.30    7.79
  -4  -6 -27    7.06    3.67
   4  -6  27    5.28    9.27
  -4  -6 -28   -0.35    2.23
   4  -6  28   -5.07    7.06
  -4  -6 -29    2.43    3.01
   4  -6  29    8.09   10.11
  -4  -6 -30   -2.09    3.07
   4  -6  30   -0.70    8.70
   4  -6  31   -5.04    9.13
  -4  -8  29   30.35   10.86
  -4  -8  28   -4.24    8.30
   4  -8 -27   24.85    5.72
  -4  -8  27   16.92    8.56
   4  -8 -26    4.60    3.58
  -4  -8  26   -4.93    7.09
   4  -8 -25   51.65    7.38
  -4  -8  25   18.74    8.41
   4  -8 -24    6.10    3.80
  -4  -8  24   -0.52    7.18
   4  -8 -23   41.71    6.41
  -4  -8  23   14.14    8.16
   4  -8 -22   22.57    4.74
  -4  -8  22    5.64    7.23
   4  -8 -21    2.07    2.83
  -4  -8  21   -3.89    6.97
   4  -8 -20    8.44    3.67
  -4  -8  20   12.14    7.35
   4  -8 -19    4.29    2.59
  -4  -8  19   10.20    6.88
   4  -8 -18   32.72    5.52
  -4  -8  18   25.65    7.88
   4  -8 -17   15.92    3.79
  -4  -8  17   11.48    6.52
   4  -8 -16   20.46    4.36
  -4  -8  16   24.82    7.34
   4  -8 -15    9.32    3.18
  -4  -8  15    9.71    5.74
   4  -8 -14    8.34    2.87
  -4  -8  14    3.81    5.02
   4  -8 -13    2.38    2.12
  -4  -8  13   13.22    5.39
   4  -8 -12   25.67    4.29
  -4  -8  12   20.35    5.38
   4  -8 -11   12.93    3.26
  -4  -8  11   17.93    4.99
   4  -8 -10   19.27    3.66
  -4  -8  10   24.92    4.81
   4  -8  -9   26.08    4.16
  -4  -8   9   25.41    4.68
   4  -8  -8   13.78    3.58
   4  -8  -7  381.74   14.53
  -4  -8   7  388.88   12.98
  -4  -8   6   10.49    2.73
   4  -8  -6    9.42    3.23
  -4  -8   5  222.40   10.00
   4  -8  -5  225.11   11.10
   4  -8  -4    1.46    2.31
  -4  -8   4    2.72    1.87
  -4  -8   3   73.61    6.07
   4  -8  -3   80.30    6.87
  -4  -8   2   39.25    4.67
   4  -8  -2   40.63    5.08
   4  -8  -1  218.37   10.88
  -4  -8   1  200.84    9.85
  -4  -8   0   86.81    6.61
   4  -8   0   99.57    7.50
  -4  -8  -1   57.71    5.54
   4  -8   1   52.84    5.59
   4  -8   2    4.77    2.13
  -4  -8  -2    6.18    2.47
   4  -8   3   19.84    3.67
  -4  -8  -3   21.07    3.60
   4  -8   4    2.47    2.17
  -4  -8  -4    1.52    1.68
   4  -8   5  102.94    7.50
  -4  -8  -5  102.29    7.56
   4  -8   6   15.75    3.20
  -4  -8  -6   14.10    3.03
   4  -8   7    4.52    2.44
  -4  -8  -7    1.79    2.01
   4  -8   8   76.04    6.62
  -4  -8  -8   75.20    6.65
   4  -8   9    8.19    2.79
  -4  -8  -9    9.33    3.14
   4  -8  10  125.65    8.43
  -4  -8 -10  126.69    8.85
   4  -8  11   10.83    3.01
  -4  -8 -11   12.52    3.48
   4  -8  12   18.60    3.64
  -4  -8 -12   14.87    3.53
   4  -8  13    4.34    2.39
  -4  -8 -13    1.60    1.97
  -4  -8 -14    0.62    2.44
   4  -8  14   23.03    6.56
  -4  -8 -15   51.25    6.06
   4  -8  15   43.58    7.97
  -4  -8 -16   31.51    5.22
   4  -8  16   16.27    6.96
  -4  -8 -17   50.05    6.22
   4  -8  17  149.32   15.20
  -4  -8 -18    4.46    2.74
   4  -8  18    0.97    6.84
  -4  -8 -19   17.11    4.33
   4  -8  19    9.59    6.52
  -4  -8 -20    0.80    2.72
   4  -8  20   -7.89    7.96
  -4  -8 -21    3.98    3.00
   4  -8  21   12.96    8.77
  -4  -8 -22    0.98    2.52
   4  -8  22    9.18    6.85
  -4  -8 -23    2.73    2.67
   4  -8  23   -5.22    8.99
  -4  -8 -24    0.29    2.48
   4  -8  24   -3.39    7.11
  -4  -8 -25    2.45    3.01
   4  -8  25   -8.38    9.66
  -4  -8 -26    2.25    3.23
   4  -8  26   -0.69    7.71
  -4  -8 -27    1.24    3.05
   4  -8  27   16.55   11.11
  -4  -8 -28    4.98    3.31
   4  -8  28    4.32    8.21
  -4  -8 -29    5.26    3.48
   4  -8  29   11.16   11.77
  -4  -8 -30    1.84    3.37
   4 -10 -26    3.96    3.78
  -4 -10  26    3.01    9.06
   4 -10 -25   15.47    4.88
  -4 -10  25   10.02    8.76
   4 -10 -24    3.29    2.99
  -4 -10  24    5.62    8.36
   4 -10 -23    4.26    3.26
  -4 -10  23    4.63    8.47
   4 -10 -22   10.91    4.24
  -4 -10  22   -1.03    8.02
   4 -10 -21    3.96    3.50
   4 -10 -20    1.19    2.27
   4 -10 -19    1.52    2.97
   4 -10 -18   32.94    5.63
   4 -10 -17   14.94    4.43
   4 -10 -16   57.11    7.09
   4 -10 -15   28.39    5.45
   4 -10 -14   63.81    7.37
   4 -10 -13   20.44    4.40
   4 -10 -12   15.40    3.99
   4 -10 -11   38.94    5.69
   4 -10 -10    4.97    3.01
   4 -10  -9    2.25    2.44
   4 -10  -8    3.90    2.54
   4 -10  -7   20.38    4.32
   4 -10  -6   56.29    6.85
   4 -10  -5  124.15    9.57
  -4 -10   4   73.52    7.00
   4 -10  -4   82.41    7.79
   4 -10  -3   64.08    7.10
  -4 -10   3   61.88    6.45
   4 -10  -2   25.42    4.84
  -4 -10   2   28.67    4.67
   4 -10  -1   47.23    5.97
  -4 -10   1   41.59    5.62
   4 -10   0   25.62    4.75
  -4 -10   0   25.51    4.62
   4 -10   1   62.49    6.99
  -4 -10  -1   57.55    6.42
   4 -10   2   22.72    4.61
  -4 -10  -2   14.65    3.66
   4 -10   3   16.32    4.05
  -4 -10  -3   17.82    4.20
   4 -10   4    2.19    2.63
  -4 -10  -4    3.11    2.24
   4 -10   5   11.07    3.66
  -4 -10  -5   17.90    4.14
   4 -10   6   94.72    8.23
  -4 -10  -6   94.11    8.23
   4 -10   7   57.42    6.46
  -4 -10  -7   50.51    6.09
   4 -10   8   53.39    6.35
  -4 -10  -8   45.96    5.85
   4 -10   9    6.38    3.08
  -4 -10  -9    5.59    2.65
   4 -10  10   13.13    3.59
  -4 -10 -10   12.64    3.49
  -4 -10 -11    0.05    2.18
  -4 -10 -12   17.99    4.54
  -4 -10 -13   16.47    4.22
  -4 -10 -14   28.26    5.04
  -4 -10 -15    9.12    3.81
  -4 -10 -16   15.08    3.99
  -4 -10 -17    2.02    2.92
  -4 -10 -18    2.88    2.83
  -4 -10 -19    1.95    2.64
  -4 -10 -20    1.36    3.14
  -4 -10 -21    4.35    3.74
  -4 -10 -22    2.42    3.26
  -4 -10 -23   12.37    4.47
  -4 -10 -24    4.94    3.48
  -4 -10 -25   13.34    4.59
   4 -10  27   -9.84   12.83
   4 -12 -18    5.30    3.26
   4 -12 -17    0.48    3.17
   4 -12 -16    2.30    2.64
   4 -12 -15    9.40    4.37
   4 -12 -14   12.35    4.44
   4 -12 -13   31.65    5.90
   4 -12 -12    7.49    3.78
   4 -12 -11    1.31    3.24
   4 -12 -10    0.17    3.03
   4 -12  -9    3.65    3.32
   4 -12  -8    2.31    3.14
   4 -12  -7    7.13    3.84
   4 -12  -6    8.73    4.10
   4 -12  -5    6.82    3.85
   4 -12  -4   64.46    7.83
   4 -12  -3   41.54    6.50
   4 -12  -2   46.96    6.92
  -4 -12   1   31.07    5.47
   4 -12  -1   26.28    5.25
   4 -12   0   23.32    5.34
  -4 -12   0   15.48    4.18
   4 -12   1   21.79    4.94
  -4 -12  -1   20.10    5.01
   4 -12   2   13.61    4.15
  -4 -12  -2   17.88    4.52
   4 -12   3   12.61    4.37
  -4 -12  -3   17.61    4.84
   4 -12   4   28.66    5.44
  -4 -12  -4   26.63    5.29
   4 -12   5   21.72    4.74
  -4 -12  -5   16.27    4.33
   4 -12   6   14.15    4.12
  -4 -12  -6   11.42    4.12
   4 -12   7   20.42    4.72
  -4 -12  -7   19.83    4.90
  -4 -12  -8   16.56    4.56
  -4 -12  -9   12.49    4.13
  -4 -12 -10    8.96    3.65
  -4 -12 -11    3.57    2.69
  -4 -12 -12    0.84    2.45
  -4 -12 -13    0.31    2.88
  -4 -12 -14    5.90    3.51
  -4 -12 -15   -2.24    3.28
  -4 -12 -16    4.71    3.50
  -4 -12 -17    7.73    3.78
  -4 -12 -18    3.75    3.22
   4 -14  -6   -1.40    3.64
   4 -14  -5    4.29    3.96
   4 -14  -4    2.44    3.28
   4 -14  -3   -1.63    2.95
   4 -14  -2    0.72    3.19
   4 -14  -1    5.95    4.18
   4 -14   0    3.51    3.46
   4 -14   1    4.59    3.83
   4 -14   2   57.10    8.23
  -4 -14  -2   52.43    7.82
   4 -14   3    9.84    4.51
  -4 -14  -3    6.12    3.87
   4 -14   4   63.96    8.70
  -4 -14  -4   68.41    8.71
  -4 -14  -5    2.32    3.64
  -4 -14  -6   32.69    6.66
  -4 -14  -7   -0.64    3.43
  -5  -1  36    8.61    9.44
  -5  -1  35    2.41    9.25
  -5  -1  34   -7.15    9.43
  -5   1  33    8.09    9.02
  -5  -1  33   11.77    9.88
  -5  -1  32    7.02    9.33
  -5   1  32   -8.78    8.83
  -5   1  31   -2.69    8.22
  -5  -1  31    2.05    8.47
  -5  -1  30  -10.95    8.79
  -5   1  30    4.32    8.20
  -5  -1  29   28.98    8.73
  -5   1  29   25.28    9.32
  -5   1  28   -4.25    7.09
  -5  -1  28   17.10    7.03
  -5  -1  27    2.81    5.55
  -5   1  27   -3.98    5.73
  -5  -1  26   -8.66    6.50
  -5   1  26    2.23    5.06
  -5  -1  25  271.34   17.27
  -5   1  25    5.72    6.08
  -5  -1  24  135.47   13.09
  -5   1  24    3.26    5.65
  -5   1  23   63.66    8.62
  -5  -1  23   14.89    5.62
  -5   1  22    8.04    5.15
  -5  -1  22   15.92    6.87
  -5  -1  21   -0.93    5.37
  -5   1  21    0.12    4.72
  -5   1  20    3.00    4.43
  -5  -1  20   17.12    5.13
  -5   1  19   27.20    5.51
  -5  -1  19   23.20    5.65
   5  -1 -18   59.06    4.47
  -5   1  18   57.97    6.68
  -5  -1  18   76.21    7.62
   5  -1 -17   61.79    4.41
  -5   1  17   57.63    6.28
  -5  -1  17   73.60    7.18
   5  -1 -16   39.03    3.42
  -5   1  16   30.89    4.39
   5  -1 -15   18.15    2.38
  -5   1  15   28.33    4.16
   5  -1 -15   17.08    3.85
   5   1 -15   20.00    4.34
  -5  -1  15   16.29    4.43
  -5  -1  14  340.19   12.92
  -5   1  14  315.46   11.64
   5  -1 -14  371.97    9.42
  -5  -1  14  348.38   17.43
   5   1 -14  368.25   16.68
   5  -1 -14  370.61   16.40
  -5   1  14  317.43    8.77
   5  -1 -13  969.84   14.47
  -5   1  13  886.69   18.20
  -5  -1  13  970.17   20.40
  -5  -1  13  963.42   27.69
   5   1 -13  969.24   25.87
   5  -1 -12  390.80    8.80
   5  -1 -12  409.85   15.93
  -5  -1  12  409.31   17.30
   5   1 -12  427.81   16.71
  -5   1  12  428.99   12.08
  -5  -1  12  415.39   12.81
  -5   1  11 1357.14   19.99
  -5  -1  11 1253.13   21.00
   5   1 -11 1305.15   27.56
  -5  -1  11 1273.05   28.67
   5  -1 -11 1290.21   15.02
  -5  -1  10   15.88    2.55
  -5   1  10   18.80    2.55
   5   1 -10   23.62    3.90
  -5  -1  10   12.74    2.71
  -5  -1  10   21.15    3.74
   5  -1 -10   21.62    2.05
  -5   1   9  295.90    8.36
  -5  -1   9  288.54    9.19
   5   1  -9  322.25   12.41
   5  -1  -9  286.62   11.08
  -5  -1   9  319.42   11.47
  -5  -1   9  302.22   12.43
   5  -1  -9  290.19    6.47
  -5  -1   8  143.33    6.36
  -5   1   8  121.93    5.19
  -5  -1   8  130.26    7.19
  -5  -1   8  127.78    7.63
   5   1  -8  118.56    7.61
   5   1  -8  147.82    7.96
   5  -1  -8  122.72    7.05
   5  -1  -8  120.77    4.04
  -5   1   7  835.10   12.50
  -5  -1   7  868.33   14.74
   5   1  -7  820.68   19.23
   5  -1  -7  783.37   16.62
  -5  -1   7  833.97   17.53
  -5  -1   7  855.99   18.26
   5   1  -7  874.15   17.90
  -5  -1   6   69.63    4.14
  -5   1   6   73.58    3.65
  -5  -1   6   70.32    5.18
  -5  -1   6   69.60    4.90
   5   1  -6   70.78    4.90
   5  -1  -6   71.96    4.95
   5   1  -6   73.83    5.77
  -5  -1   5  144.64    5.67
   5   1  -5  131.39    6.13
  -5  -1   5  145.27    8.02
  -5  -1   5  127.07    6.10
   5   1  -5  134.51    6.55
  -5  -1   5  123.97    6.47
   5  -1  -5  129.29    6.44
  -5   1   5  124.80    6.28
   5  -1  -5  120.37    3.96
   5   1  -5  135.03    7.47
  -5  -1   4 1491.62   17.18
   5  -1  -4 1477.32   14.56
  -5  -1   4 1549.02   24.38
   5   1  -4 1490.81   23.12
  -5  -1   4 1574.76   19.23
  -5  -1   4 1496.38   21.53
  -5   1   4 1529.68   20.45
   5   1  -4 1635.96   22.33
   5   1  -3  161.97    7.18
  -5  -1   3  145.73    7.43
  -5  -1   3  149.75    5.56
   5   1  -3  142.99    7.22
  -5  -1   3  137.31    5.12
  -5  -1   2   65.74    4.98
   5   1  -2   74.17    4.89
  -5  -1   1  747.18   15.33
  -5  -1   0  653.00   14.41
   5   1   0  799.47   15.96
  -5  -1  -1  509.83   12.56
   5   1   1  538.14   12.96
  -5  -1  -1  473.90   12.10
  -5  -1  -2  363.37   10.85
   5   1   2  361.59   10.66
  -5  -1  -2  362.84   10.77
   5  -1   3   73.15    3.91
   5   1   3   99.07    3.98
  -5  -1  -3   89.49    5.49
   5   1   3   86.35    5.41
   5  -1   3   84.13    4.75
   5   1   3  104.29    4.12
  -5  -1  -3   92.73    5.73
   5   1   3   87.63    5.74
   5  -1   3   88.10    3.52
   5  -1   4    9.09    1.94
   5  -1   4    2.48    1.47
   5   1   4    3.01    1.71
  -5  -1  -4    2.75    1.60
  -5  -1  -4    1.65    1.44
   5   1   4    3.48    1.43
   5   1   4    6.71    1.59
   5   1   4    2.50    2.05
   5  -1   4    2.27    0.94
   5   1   5    0.93    2.36
  -5   1  -5    5.12    1.84
   5   1   5    2.29    1.77
   5  -1   5    4.26    1.75
   5   1   5    1.43    1.60
  -5  -1  -5    2.88    1.57
   5   1   5    3.71    1.30
   5   1   5    2.94    1.38
   5  -1   5    4.18    1.32
   5  -1   6  357.79   11.72
  -5   1  -6  373.05   11.72
   5   1   6  386.96   12.00
   5   1   6  359.54   12.51
  -5  -1  -6  357.59   11.77
  -5   1  -6  335.49    8.31
   5   1   6  358.12    8.64
   5  -1   6  385.69    8.14
   5  -1   7    3.78    1.79
   5   1   7    4.16    1.64
   5  -1   7    3.15    1.59
  -5   1  -7    3.10    1.50
  -5   1  -7    2.46    1.07
   5   1   7    1.94    1.28
   5   1   7    1.95    1.68
   5  -1   7    3.78    1.14
   5  -1   8  376.77   10.71
   5   1   8  443.25   11.20
  -5   1  -8  379.76   13.02
   5   1   8  348.79   12.12
   5  -1   8  369.98   13.49
  -5   1  -8  378.10    9.41
   5   1   8  346.27   13.23
   5  -1   8  399.82    8.96
   5   1   8  415.00   10.19
   5   1   9  491.20   11.88
   5  -1   9  532.09   13.62
   5   1   9  521.70   15.48
  -5   1  -9  494.51   15.70
   5  -1   9  542.13   17.40
   5  -1   9  500.81    9.04
   5   1   9  498.48   16.59
   5   1   9  559.78   12.38
   5  -1   9  519.67   10.68
   5  -1  10  287.92   10.60
  -5  -1 -10  297.94   13.16
  -5   1 -10  290.30   12.73
   5  -1  10  310.50   13.97
   5  -1  10  281.35    7.00
   5   1  10  292.71   13.43
   5  -1  10  280.28    8.30
   5   1  10  323.33    9.76
   5  -1  11   70.20    6.31
  -5  -1 -11   91.47    7.85
  -5   1 -11   82.99    7.21
   5  -1  11   99.92    8.49
   5  -1  11   80.76    5.24
   5   1  11   89.77    7.97
   5  -1  11   78.66    3.93
   5  -1  11   86.43    4.95
   5   1  11   91.68    5.53
   5  -1  12  121.13    8.37
   5   1  12  125.31    7.64
  -5  -1 -12  115.59    9.05
   5  -1  12  115.07    9.51
  -5   1 -12  119.22    9.18
   5  -1  12  104.88    6.31
   5   1  12  125.22    9.55
   5  -1  12  115.73    4.92
   5   1  12  115.67    6.35
   5  -1  12  108.23    5.66
   5   1  13  289.23   11.57
   5  -1  13  282.55   15.62
  -5  -1 -13  248.45   13.63
  -5   1 -13  253.42   13.67
   5   1  13  252.38   13.82
   5  -1  13  252.13   10.23
   5  -1  13  257.59    7.50
   5   1  13  246.32    9.39
   5  -1  13  271.20    9.17
   5   1  14  167.20    9.16
   5  -1  14  233.03   11.96
  -5   1 -14  173.59   11.73
   5  -1  14  178.85   12.94
  -5  -1 -14  188.18   12.27
   5   1  14  180.74    8.25
   5  -1  14  203.03    8.34
   5  -1  14  182.52    9.22
   5  -1  14  188.24    6.68
   5   1  14  196.87   12.82
   5  -1  15  611.46   14.93
   5  -1  15  549.44   16.45
   5  -1  15  572.01   12.02
   5   1  15  593.17   22.62
   5   1  15  585.72   17.12
   5  -1  15  570.12   18.12
   5  -1  16  277.25   10.51
   5   1  16  249.49   15.20
   5   1  16  245.57   11.63
   5  -1  16  234.05   12.72
   5  -1  17  151.36    8.14
   5   1  17  139.99   11.80
   5  -1  17  133.16   10.66
   5  -1  18   23.76    3.59
   5   1  18   21.38    5.04
   5  -1  18   21.82    6.31
   5   1  18   15.75    5.26
   5  -1  19   10.15    2.63
   5   1  19    2.40    4.33
   5  -1  19    2.97    4.88
   5  -1  20   41.48    4.92
   5  -1  20   36.02    7.21
   5  -1  21   20.03    3.75
   5   1  21    8.17    5.51
   5  -1  21   17.98    6.99
   5  -1  22   27.50    4.29
   5   1  22   22.01    7.53
   5  -1  22   36.69   10.48
   5   1  23   15.69    7.55
   5  -1  23    2.71    5.84
   5  -1  23   14.69    3.68
   5   1  24   15.59    7.37
   5  -1  24   11.95    7.20
   5   1  25    7.17    5.81
   5  -1  25   -0.19    7.36
   5   1  26    7.35    7.33
   5  -1  26   -2.06    5.81
   5  -1  27    3.75    8.37
   5   1  27   12.58    8.45
   5   1  28    4.52    6.27
   5  -1  28   -1.73    6.10
   5   1  29   11.52    9.08
   5  -1  29   -0.72    8.89
   5   1  30    2.84    7.46
   5  -1  30   -8.54    7.58
   5   1  31   73.96   14.99
   5  -1  31   26.27   11.25
   5  -1  32   -1.79    8.82
   5   1  32  -10.97    9.23
   5  -1  33   -1.34    8.73
   5   1  33   -0.96   10.22
   5  -1  34   -9.19   11.53
   5   1  34   -2.03    8.78
   5  -1  35  -12.97    9.92
   5   1  35    8.14   12.31
   5   1  36   -9.13   11.39
  -5  -3  34  -11.22    9.63
  -5  -3  33   -3.20    7.50
  -5  -3  32    2.48    7.09
  -5  -3  31    4.08    7.43
  -5  -3  30    1.90    7.62
  -5  -3  29   16.86    8.89
  -5  -3  28    4.95    7.73
  -5  -3  27   11.28    7.68
  -5  -3  26   10.92    7.25
  -5  -3  25    3.48    5.12
  -5  -3  24   91.58   10.72
  -5  -3  23  515.39   23.54
  -5  -3  22   32.63    7.65
  -5  -3  21    9.06    5.07
   5  -3 -21   21.31    3.54
  -5  -3  20    1.21    5.18
   5  -3 -20    4.59    2.13
  -5  -3  19    7.68    5.31
  -5   3  19    2.68    4.34
   5  -3 -19    2.86    1.86
  -5   3  18   20.02    4.45
  -5  -3  18   14.89    4.76
   5  -3 -18   21.33    3.15
  -5   3  17   26.78    4.36
  -5  -3  17   36.29    6.07
   5  -3 -17   43.27    4.31
   5  -3 -16  212.49    8.90
  -5   3  16  198.45    9.58
  -5  -3  16  200.63   11.70
   5  -3 -15  234.68    9.06
  -5   3  15  212.03    9.38
  -5  -3  15  199.23   10.91
   5  -3 -14   38.81    3.78
  -5   3  14   33.33    4.19
  -5  -3  14   38.03    5.26
  -5  -3  13   71.65    8.39
  -5  -3  13   64.45    6.17
   5  -3 -13   71.34    4.84
  -5   3  13   59.37    4.89
  -5  -3  12   87.66    8.94
  -5  -3  12   78.81    6.46
   5  -3 -12   75.89    4.77
  -5   3  12   96.36    6.30
  -5  -3  11  140.39   10.69
   5  -3 -11  138.16    7.68
  -5  -3  11  137.17    7.72
   5  -3 -11  145.18    6.40
  -5   3  11  157.99    6.63
   5  -3 -10   89.85    5.89
   5   3 -10   86.76    7.74
  -5  -3  10  104.98    9.01
  -5  -3  10   90.95    6.06
   5  -3 -10  106.42    5.43
  -5   3  10   92.56    4.85
  -5   3   9  130.45    5.03
  -5  -3   9  140.46    7.26
   5  -3  -9  147.43    6.19
  -5  -3   9  135.11    9.64
   5  -3  -9  136.33    6.77
  -5  -3   9  144.71   10.27
   5   3  -9  137.07    9.40
   5  -3  -8  131.66    5.62
  -5  -3   8  136.85    9.57
   5  -3  -8  120.14    4.15
  -5  -3   8  140.80    9.83
   5   3  -8  133.31    9.01
   5  -3  -8  131.95    6.24
  -5  -3   7   73.76    4.98
   5   3  -7   70.39    6.37
  -5  -3   7   77.71    7.18
   5  -3  -7   73.67    4.45
   5  -3  -7   71.79    4.15
  -5  -3   7   71.44    5.40
   5   3  -6   13.12    2.94
  -5  -3   6   11.13    3.20
  -5  -3   6    9.80    1.94
   5  -3  -6   12.68    1.94
  -5  -3   6   13.06    2.62
  -5  -3   5  219.30    7.70
   5  -3  -5  213.63    6.84
  -5  -3   5  242.40   10.05
  -5   3   5  212.84    6.28
   5   3  -5  234.29   10.86
  -5  -3   5  229.50   11.62
  -5  -3   4  155.41    6.31
   5  -3  -4  169.37    6.17
  -5  -3   4  162.16    8.35
  -5  -3   4  181.34   10.28
  -5  -3   4  168.39    9.20
  -5   3   4  145.75    5.03
   5   3  -4  169.20    8.97
  -5  -3   3  574.12   11.73
  -5  -3   3  636.96   16.70
   5   3  -3  546.79   16.91
   5  -3  -3  614.82   11.59
  -5  -3   3  553.66   17.42
  -5  -3   3  589.27   16.67
   5   3  -3  571.14   15.89
  -5  -3   2 1578.01   18.84
  -5  -3   2 1607.11   15.41
   5   3  -2 1663.19   27.50
  -5  -3   2 1716.43   27.59
   5  -3  -2 1611.98   18.68
  -5  -3   2 1682.09   30.16
   5   3  -2 1695.88   29.57
  -5  -3   2 1606.08   26.43
  -5  -3   1  995.37   12.58
  -5  -3   1 1064.71   14.99
  -5  -3   1 1019.80   21.57
   5   3  -1  984.21   21.59
   5  -3  -1 1075.42   15.24
  -5  -3   1 1121.48   24.33
  -5  -3   1 1099.47   21.49
   5   3  -1 1019.00   22.82
  -5  -3   0 1574.48   17.96
  -5  -3   0 1549.44   26.99
   5   3   0 1562.17   27.67
   5  -3   0 1570.29   18.36
   5   3   0 1656.40   28.92
  -5  -3   0 1649.47   29.07
  -5  -3  -1  710.85   11.78
  -5  -3  -1  708.57   18.84
   5   3   1  697.44   18.82
   5  -3   1  759.04   12.89
   5   3   1  745.92   19.31
   5   3   2  212.04   10.73
  -5  -3  -2  211.95   10.51
   5  -3   2  206.22    6.76
   5   3   2  215.59   10.39
   5  -3   3  626.80   11.57
   5   3   3  672.74   19.61
   5  -3   3  603.55   11.56
  -5  -3  -3  689.54   19.60
   5   3   3  629.03   17.34
   5  -3   4  265.94    8.18
   5   3   4  253.30   12.36
   5  -3   4  304.08    8.40
   5   3   4  280.76   11.72
  -5  -3  -4  227.45   11.10
   5   3   5  311.82   14.19
   5  -3   5  275.45    8.00
  -5  -3  -5  311.25   13.11
   5  -3   6  706.29   14.66
   5   3   6  679.02   21.49
   5  -3   6  765.03   13.60
  -5  -3  -6  737.91   19.83
   5  -3   7  158.22    7.46
   5   3   7  174.83   11.58
   5  -3   7  184.19    6.84
  -5  -3  -7  149.72    9.00
   5  -3   8   43.43    5.19
   5   3   8   41.24    5.90
   5  -3   8   43.83    3.55
  -5  -3  -8   46.32    5.22
   5  -3   8   42.10    5.73
   5   3   8   46.97    5.43
   5   3   9  296.37   15.59
   5  -3   9  300.17    8.96
  -5  -3  -9  280.71   12.29
   5   3   9  283.29   12.79
   5  -3   9  310.85   15.59
   5   3  10  171.69    7.91
   5   3  10  181.96   12.74
   5  -3  10  200.95    7.49
  -5  -3 -10  182.00   10.09
   5   3  10  175.27   10.22
   5  -3  10  181.98   12.24
   5  -3  11  480.49   15.28
   5   3  11  469.09   12.73
   5  -3  11  447.70   19.41
   5   3  11  467.86   16.78
   5   3  11  453.07   20.08
   5  -3  11  434.33   11.18
   5   3  12  168.92   10.52
   5  -3  12  165.76   12.53
   5  -3  12  178.60   10.49
   5   3  12  141.40    7.68
   5   3  12  160.50   12.66
   5  -3  12  163.14    7.09
   5   3  13  174.42   10.95
   5   3  13  155.75    8.16
   5  -3  13  125.59    9.13
   5   3  13  162.95   12.86
   5  -3  13  164.95    7.29
   5   3  14   27.16    4.66
   5   3  14   11.33    3.42
   5  -3  14    7.03    3.70
   5   3  14   19.37    4.89
   5  -3  14   23.75    3.09
   5  -3  15   41.85    4.02
   5  -3  15   34.78    5.51
   5   3  15   50.70    6.31
   5  -3  16   40.59    4.02
   5   3  16   38.26    5.61
   5  -3  16   34.62    6.18
   5   3  16   46.30    6.17
   5   3  17  135.20    9.23
   5  -3  17  157.50    8.11
   5   3  18   82.27    7.70
   5  -3  18  110.40   10.57
   5  -3  18  114.26    7.10
   5  -3  19  104.99   10.45
   5  -3  19   97.09    6.88
   5   3  20   19.98    5.68
   5  -3  20   25.36    6.64
   5  -3  20   31.82    4.20
   5  -3  21   30.48    8.64
   5   3  21   17.05    6.25
   5  -3  22   35.95    8.31
   5   3  22   16.99    7.13
   5   3  23   13.20    6.81
   5  -3  23    3.18    6.41
   5  -3  24   17.57    8.39
   5   3  24   10.63    7.38
   5  -3  25    0.13    6.09
   5   3  25   -8.75    7.42
   5  -3  26   14.15    8.85
   5  -3  27   38.75    9.89
   5  -3  28   -4.86    9.03
   5  -3  29    7.31    8.96
   5  -3  30   -5.00    8.27
   5  -3  31    2.89    9.89
   5  -3  32    5.68    8.11
   5  -3  33   -5.49   10.45
   5  -3  34   -5.37   11.47
  -5  -5  32   -4.01   10.54
  -5  -5  31    5.95   10.10
  -5  -5  30   -1.00    8.74
  -5  -5  29   -9.28    8.96
  -5  -5  28   14.25    8.91
  -5  -5  27   -4.39    7.47
  -5  -5  26    0.74    6.44
  -5  -5  25    3.31    5.71
  -5  -5  24    2.67    5.50
  -5  -5  23   -0.77    5.55
   5  -5 -23    3.42    2.44
  -5  -5  22   -4.33    6.39
   5  -5 -22   -1.32    2.26
  -5  -5  21   13.32    7.11
   5  -5 -21   24.57    4.22
  -5  -5  20    1.24    5.03
   5  -5 -20    8.65    2.73
  -5  -5  19   35.95    6.88
   5  -5 -19   42.02    5.13
  -5  -5  18    7.11    5.37
   5  -5 -18   12.59    2.90
  -5  -5  17   14.43    5.51
   5  -5 -17   14.19    3.19
  -5  -5  16   39.75    6.23
   5  -5 -16   45.25    4.89
  -5  -5  15  107.75    9.23
   5  -5 -15   87.85    6.38
  -5  -5  14  126.72    9.21
   5  -5 -14  135.72    7.76
  -5  -5  13   72.40    7.02
   5  -5 -13   65.27    5.37
   5  -5 -12   94.34    6.31
  -5  -5  12  102.14    7.84
   5  -5 -11   58.71    5.07
  -5  -5  11   50.53    5.33
  -5  -5  10   31.06    2.62
   5   5 -10   30.33    5.12
  -5  -5  10   23.65    3.72
   5  -5 -10   31.16    3.58
  -5  -5  10   33.59    4.65
  -5  -5   9   53.76    3.47
  -5  -5   9   52.80    4.96
   5  -5  -9   62.57    4.99
  -5  -5   9   57.22    5.94
   5   5  -9   64.38    7.30
   5  -5  -9   51.37    4.58
  -5  -5   8   32.84    4.00
   5  -5  -8   49.26    4.43
  -5  -5   8   41.84    3.21
  -5  -5   8   43.01    6.59
   5  -5  -8   41.28    4.25
  -5  -5   8   48.69    5.72
   5   5  -8   42.01    5.88
  -5  -5   7   98.40    6.36
   5  -5  -7   98.43    5.97
  -5  -5   7   91.93    4.58
  -5  -5   7  105.01    8.18
  -5  -5   7  101.28    9.73
   5   5  -7   91.31    7.97
   5  -5  -6  405.97   11.87
  -5  -5   6  359.48    9.04
  -5  -5   6  411.95   16.57
  -5  -5   6  384.75   18.44
   5   5  -6  391.04   16.04
  -5  -5   5   93.26    5.60
   5  -5  -5   97.00    5.89
  -5  -5   5   84.38    4.50
   5   5  -5  107.88    8.56
  -5  -5   5   97.77    9.27
   5   5  -5   91.80    7.86
  -5  -5   4   86.54    5.22
  -5  -5   4   87.40    4.65
   5  -5  -4   87.74    5.56
   5   5  -4  100.39    8.45
  -5  -5   4   90.10    8.83
   5   5  -4   89.63    7.39
  -5  -5   3   71.47    4.67
   5  -5  -3   58.74    4.59
  -5  -5   3   55.93    3.85
   5   5  -3   66.15    6.96
  -5  -5   3   58.38    7.10
   5   5  -3   64.37    6.27
  -5  -5   2  178.16    7.03
   5  -5  -2  202.99    8.28
  -5  -5   2  170.82    6.81
   5   5  -2  189.44   11.51
  -5  -5   2  191.80   10.20
  -5  -5   2  170.56   11.62
  -5  -5   1  126.98    5.78
   5  -5  -1  125.62    6.65
  -5  -5   1  116.85    5.69
   5   5  -1  129.19    9.80
  -5  -5   1  125.05    8.10
  -5  -5   1  128.74   10.13
  -5  -5   0  121.03    5.53
   5   5   0  114.67    9.29
  -5  -5   0  107.38    5.52
   5  -5   0  117.18    6.42
  -5  -5   0  124.81    7.90
  -5  -5   0  123.71    9.94
  -5  -5  -1  140.61    5.85
   5   5   1  140.28   10.38
   5   5   1  156.80   11.01
   5  -5   1  131.63    6.69
  -5  -5  -1  141.64    6.53
  -5  -5  -1  150.73   10.83
  -5  -5  -1  152.88    8.57
  -5  -5  -2  164.47   11.00
  -5  -5  -2  191.34    9.41
   5  -5   2  146.81    6.19
  -5  -5  -2  178.71    6.43
  -5  -5  -2  182.77    7.55
   5  -5   2  171.42    7.64
   5   5   2  187.88   12.20
   5   5   2  203.50   12.32
  -5  -5  -3  151.66   10.56
   5   5   3  176.55   11.44
  -5  -5  -3  150.48    6.94
  -5  -5  -3  165.90    6.14
   5  -5   3  128.15    6.34
   5   5   3  158.70   11.56
   5  -5   3  174.80    7.85
   5   5   4  109.60    9.09
  -5  -5  -4   96.68    4.76
  -5  -5  -4   92.86    5.62
   5  -5   4   90.41    5.79
   5   5   4   87.93    8.88
   5  -5   4   79.19    5.33
   5   5   5  266.42   13.99
  -5  -5  -5  253.85    9.39
   5  -5   5  217.34    9.06
   5   5   5  241.95   14.87
   5  -5   5  273.36    9.84
   5   5   6  367.54   16.32
  -5  -5  -6  331.74   16.14
  -5  -5  -6  347.69   11.17
   5  -5   6  321.70   10.93
   5   5   6  352.35   18.23
   5  -5   6  328.38   10.71
   5   5   7  993.26   26.64
  -5  -5  -7  986.43   27.82
  -5  -5  -7 1042.07   19.67
   5  -5   7  953.03   19.84
   5   5   7  937.19   30.21
   5  -5   7 1033.53   19.14
   5   5   8  395.41   16.78
   5  -5   8  384.23   11.79
   5  -5   8  353.96   12.79
   5   5   9  386.17   16.85
  -5  -5  -9  385.54   17.32
   5  -5   9  405.46   12.32
   5   5  10   22.62    4.50
  -5  -5 -10   25.36    4.60
   5  -5  10   25.97    3.39
   5  -5  10   12.57    4.44
  -5  -5 -11   13.02    3.47
   5   5  11   13.03    3.55
   5  -5  11   14.03    2.68
   5  -5  11    7.91    3.93
  -5  -5 -12  130.76   10.01
   5   5  12  142.89   10.54
   5  -5  12  126.89    6.97
   5  -5  12  120.84    9.45
  -5  -5 -13   82.46    8.01
   5   5  13   85.80    8.36
   5  -5  13   82.42    5.76
   5  -5  14  195.50    8.80
   5  -5  14  186.26   11.63
   5  -5  15   65.26    5.33
   5  -5  15   61.21    7.57
   5  -5  16  193.80    9.05
   5  -5  16  115.40   10.65
   5  -5  17   31.57    7.43
   5  -5  17   59.75    5.26
   5  -5  18    3.13    6.37
   5  -5  18   15.81    3.08
   5  -5  19    4.27    5.85
   5  -5  20    4.72    5.23
   5  -5  21   10.69    8.31
   5  -5  22   13.73    7.19
   5  -5  23   18.35    8.40
   5  -5  24   13.84    8.47
   5  -5  25   -0.94    6.86
   5  -5  26    4.35    8.48
   5  -5  27   -9.76    8.58
   5  -5  28    4.25    8.48
   5  -5  29    0.36    9.14
   5  -5  30   11.87    9.10
   5  -5  31   -9.70   11.20
   5  -5  32    1.49    8.59
  -5  -7  30   11.90   10.58
  -5  -7  29    6.35    9.76
  -5  -7  28    5.96    9.39
  -5  -7  27   -0.31    8.31
  -5  -7  26    1.69    7.92
  -5  -7  25   54.99   11.38
   5  -7 -25   36.46    5.99
  -5  -7  24   16.14    8.59
   5  -7 -24   23.01    5.05
  -5  -7  23   89.60   12.60
   5  -7 -23  102.84    9.05
  -5  -7  22   22.76    8.42
   5  -7 -22   30.39    5.19
  -5  -7  21  191.40   15.58
   5  -7 -21  199.31   12.22
  -5  -7  20   30.06    7.71
   5  -7 -20   48.05    6.24
  -5  -7  19    9.95    5.21
   5  -7 -19    3.88    2.54
  -5  -7  18    5.79    4.94
   5  -7 -18   14.82    3.68
  -5  -7  17   -5.18    5.50
   5  -7 -17    6.28    2.81
  -5  -7  16   -1.27    5.04
   5  -7 -16    3.84    2.19
  -5  -7  15   36.15    6.86
   5  -7 -15   55.92    6.01
  -5  -7  14   33.33    5.87
   5  -7 -14   41.57    5.28
  -5  -7  13   -2.62    3.83
   5  -7 -13    2.04    2.40
  -5  -7  12   81.47    7.92
   5  -7 -12   90.27    7.20
  -5  -7  11   89.07    7.72
   5  -7 -11  109.61    7.76
   5  -7 -10  229.44   10.83
  -5  -7  10  223.14   11.64
   5  -7  -9   60.63    5.65
  -5  -7   9   61.69    5.99
   5  -7  -8   57.48    5.66
  -5  -7   8   51.98    5.44
   5   7  -7  122.05   10.17
   5   7  -7  137.86   11.58
   5  -7  -7  125.96    7.85
  -5  -7   7  120.90    6.63
  -5  -7   7  117.38    7.61
   5   7  -6   31.91    5.34
   5  -7  -6   36.50    5.44
   5   7  -6   39.47    6.63
  -5  -7   6   30.43    3.49
   5  -7  -6   46.09    5.04
  -5  -7   6   30.27    3.84
   5   7  -5  215.74   12.87
   5   7  -5  237.29   15.35
  -5  -7   5  209.20    8.91
   5  -7  -5  234.32   10.73
  -5  -7   5  208.60    9.10
   5   7  -4  120.51    9.48
  -5  -7   4  124.87    7.01
   5  -7  -4  145.55    8.45
   5   7  -4  132.04   11.38
  -5  -7   4  128.75    6.95
  -5  -7   3   32.73    3.82
   5  -7  -3   36.09    4.58
   5   7  -3   19.85    5.08
  -5  -7   3   19.20    2.88
  -5  -7   2  453.33   13.40
   5  -7  -2  490.16   15.10
   5   7  -2  441.03   20.74
   5  -7  -1   39.43    4.72
  -5  -7   1   41.86    4.50
   5  -7   0  731.69   18.11
  -5  -7   0  744.45   17.43
   5  -7   1   37.23    4.52
  -5  -7  -1   28.57    3.77
   5  -7   2   68.54    5.69
  -5  -7  -2   68.25    5.63
   5  -7   3   10.13    2.74
  -5  -7  -3   13.12    2.84
   5  -7   4    6.85    2.37
  -5  -7  -4    5.18    2.05
   5  -7   5   11.06    2.64
  -5  -7  -5   15.44    2.97
   5  -7   6    7.30    2.26
  -5  -7  -6   10.19    2.61
   5  -7   7    5.98    3.74
   5  -7   7   10.98    2.75
  -5  -7  -7    9.49    2.75
   5  -7   8    1.24    1.85
  -5  -7  -8    1.55    1.77
   5  -7   9   11.54    4.21
   5  -7   9   16.65    3.38
  -5  -7  -9   12.14    2.88
   5  -7  10   76.98    8.07
   5  -7  10  110.04    7.69
  -5  -7 -10   97.25    7.26
   5  -7  11    7.21    4.51
  -5  -7 -11   18.72    3.79
   5  -7  11   16.19    3.43
  -5  -7 -12  100.02    7.75
   5  -7  12  107.48    7.71
  -5  -7 -13   31.08    4.59
   5  -7  13   28.98    4.34
  -5  -7 -14  119.13    8.80
   5  -7  14  110.97    7.77
   5  -7  15    6.08    2.55
  -5  -7 -15    4.32    2.50
   5  -7  16 1165.54   32.51
  -5  -7 -16  176.17   10.82
   5  -7  17   16.03    6.59
  -5  -7 -17    1.72    2.86
   5  -7  18   31.46    8.03
  -5  -7 -18   50.05    6.36
  -5  -7 -19    4.78    2.64
   5  -7  19   13.40    7.94
  -5  -7 -20    2.04    2.16
   5  -7  20  -15.58    8.11
  -5  -7 -21    0.95    2.07
   5  -7  21    4.99    6.04
  -5  -7 -22    1.77    2.18
   5  -7  22   14.95    8.77
  -5  -7 -23    6.31    2.93
   5  -7  23   10.30    8.84
  -5  -7 -24   -0.53    2.39
   5  -7  24    2.49    7.87
  -5  -7 -25    1.99    3.00
   5  -7  25  113.75   15.96
  -5  -7 -26   -1.47    2.91
   5  -7  26    3.33    7.32
  -5  -7 -27    5.85    3.33
   5  -7  27   10.22   10.25
  -5  -7 -28    2.37    2.60
   5  -7  28    4.60    7.92
  -5  -7 -29    7.40    3.81
   5  -7  29  -14.39   11.43
  -5  -7 -30    2.96    2.91
   5  -7  30   -1.93    8.96
  -5  -7 -31    2.40    3.22
  -5  -7 -32    1.19    3.20
  -5  -9  28   -1.55   10.05
   5  -9 -27    2.09    3.39
  -5  -9  27   -4.34    9.82
   5  -9 -26   14.30    4.65
  -5  -9  26    3.17    8.41
   5  -9 -25   14.11    4.47
  -5  -9  25    5.13    7.45
   5  -9 -24   10.57    3.97
  -5  -9  24    6.26    6.77
   5  -9 -23    3.34    2.95
  -5  -9  23    8.33    6.47
   5  -9 -22    0.94    2.80
  -5  -9  22    5.60    6.51
   5  -9 -21    3.06    2.94
  -5  -9  21    4.14    6.45
   5  -9 -20    3.56    2.55
  -5  -9  20   -0.28    6.25
   5  -9 -19   13.23    4.23
  -5  -9  19   80.43   10.96
   5  -9 -18   71.83    7.66
  -5  -9  18   50.74    9.44
   5  -9 -17   21.88    4.87
  -5  -9  17   16.05    7.09
   5  -9 -16   98.37    8.69
  -5  -9  16   96.73   11.18
   5  -9 -15   16.16    4.27
  -5  -9  15    8.97    5.91
   5  -9 -14   15.11    4.16
  -5  -9  14   13.56    5.78
   5  -9 -13    0.64    2.39
   5  -9 -12   44.11    5.81
   5  -9 -11   18.41    4.00
   5  -9 -10  126.63    9.32
   5  -9  -9   21.60    4.52
   5  -9  -8   96.35    8.22
   5  -9  -7   18.56    3.90
   5  -9  -6  145.69    9.80
  -5  -9   5   46.29    5.06
   5  -9  -5   50.74    6.04
  -5  -9   4   98.83    7.55
   5  -9  -4  103.67    8.25
  -5  -9   3    5.55    2.41
   5  -9  -3    5.03    2.54
  -5  -9   2   19.06    3.80
   5  -9  -2   20.43    4.21
  -5  -9   1    4.61    2.41
   5  -9  -1    6.14    2.91
  -5  -9   0   67.06    6.31
   5  -9   0   73.81    7.00
  -5  -9  -1   24.57    4.03
   5  -9   1   16.98    3.80
  -5  -9  -2  130.32    8.80
   5  -9   2  131.39    9.05
   5  -9   3   47.42    5.72
  -5  -9  -3   51.32    5.83
  -5  -9  -4   37.57    4.92
   5  -9   4   46.15    5.62
  -5  -9  -5    6.70    2.94
   5  -9   5    5.34    2.52
  -5  -9  -6    2.29    2.13
   5  -9   6    8.20    3.00
  -5  -9  -7   46.21    5.51
   5  -9   7   50.02    5.98
  -5  -9  -8   24.05    4.24
   5  -9   8   20.89    3.96
  -5  -9  -9   31.15    4.72
   5  -9   9   29.05    4.85
  -5  -9 -10   20.68    4.13
   5  -9  10   18.52    3.90
  -5  -9 -11   12.83    3.38
   5  -9  11   15.33    3.95
  -5  -9 -12   79.40    7.52
   5  -9  12   87.08    7.90
  -5  -9 -13   10.62    3.67
  -5  -9 -14   65.04    6.99
  -5  -9 -15    5.98    3.33
  -5  -9 -16   21.93    4.49
  -5  -9 -17    8.36    3.84
  -5  -9 -18   19.09    4.58
  -5  -9 -19    3.66    2.57
  -5  -9 -20    0.27    2.38
   5  -9  20   -8.42    9.12
  -5  -9 -21   -1.15    2.75
   5  -9  21   14.03    8.59
  -5  -9 -22    6.77    3.69
   5  -9  22    2.81    8.10
  -5  -9 -23    4.25    3.42
   5  -9  23    5.96    9.76
  -5  -9 -24    6.56    3.84
   5  -9  24    2.50    8.94
  -5  -9 -25    1.10    2.97
   5  -9  25    1.90    9.20
  -5  -9 -26    1.63    3.11
   5  -9  26    2.96   10.92
  -5  -9 -27    1.20    2.77
   5  -9  27   -3.49    9.17
   5  -9  28    3.78   12.05
   5 -11 -23   -1.44    3.07
   5 -11 -22    2.74    3.57
   5 -11 -21    1.03    3.06
   5 -11 -20    1.78    2.58
   5 -11 -19    5.09    3.66
   5 -11 -18    1.00    2.56
   5 -11 -17    3.67    3.64
   5 -11 -16   12.01    3.91
   5 -11 -15   15.30    4.68
   5 -11 -14   20.79    4.99
   5 -11 -13    1.19    2.43
   5 -11 -12   12.05    4.03
   5 -11 -11   30.37    5.55
   5 -11 -10   29.67    5.57
   5 -11  -9   10.18    3.93
   5 -11  -8    4.21    3.16
   5 -11  -7    3.19    2.79
   5 -11  -6    4.34    2.76
   5 -11  -5   43.47    6.43
   5 -11  -4   88.59    8.86
   5 -11  -3   85.96    8.46
   5 -11  -2   95.44    9.12
  -5 -11   2   87.67    8.24
   5 -11  -1   26.52    5.01
  -5 -11   1   17.78    4.28
  -5 -11   0    3.05    2.45
   5 -11   0    3.15    3.12
  -5 -11  -1    8.72    3.51
   5 -11   1    5.69    3.23
  -5 -11  -2    5.38    3.13
   5 -11   2    2.57    2.46
  -5 -11  -3   16.06    4.12
   5 -11   3   21.73    4.73
  -5 -11  -4   26.99    4.92
   5 -11   4   32.55    5.58
  -5 -11  -5   33.41    5.59
   5 -11   5   41.08    6.19
  -5 -11  -6   23.64    4.67
   5 -11   6   26.00    5.20
  -5 -11  -7   33.71    5.41
   5 -11   7   36.94    5.98
  -5 -11  -8   39.65    5.79
   5 -11   8   45.71    6.53
  -5 -11  -9   39.09    5.76
   5 -11   9   35.62    5.86
  -5 -11 -10   32.57    5.47
  -5 -11 -11    8.17    3.48
  -5 -11 -12    9.52    3.90
  -5 -11 -13    3.59    2.79
  -5 -11 -14   -0.40    2.51
  -5 -11 -15    4.35    3.13
  -5 -11 -16    2.53    2.83
  -5 -11 -17    6.36    3.30
  -5 -11 -18    3.03    3.39
  -5 -11 -19    5.32    3.33
  -5 -11 -20    9.12    3.99
  -5 -11 -21    3.34    3.39
   5 -13 -13    7.15    4.17
   5 -13 -12    3.48    4.00
   5 -13 -11   21.35    5.24
   5 -13 -10    2.15    2.81
   5 -13  -9   12.96    4.34
   5 -13  -8    5.28    3.35
   5 -13  -7    8.86    4.00
   5 -13  -6    0.14    2.66
   5 -13  -5   -0.05    2.30
   5 -13  -4   -2.44    3.09
   5 -13  -3   -5.55    3.92
   5 -13  -2    1.49    3.26
   5 -13  -1    3.26    2.89
   5 -13   0    6.90    3.86
  -5 -13  -1    3.71    3.18
   5 -13   1    2.56    3.01
  -5 -13  -2    4.46    3.62
   5 -13   2    5.82    3.76
  -5 -13  -3    4.24    3.11
   5 -13   3    5.02    3.18
  -5 -13  -4    1.37    2.61
   5 -13   4    5.16    3.75
  -5 -13  -5    4.18    3.38
   5 -13   5    5.42    3.45
  -5 -13  -6   -2.46    3.26
   5 -13   6    0.68    2.61
  -5 -13  -7   -0.99    3.06
  -5 -13  -8    1.97    3.18
  -5 -13  -9    8.18    3.90
  -5 -13 -10    3.12    3.17
  -5 -13 -11   11.47    4.02
  -5 -13 -12    3.88    3.14
  -5 -13 -13    6.96    4.06
  -6   0  36   10.04   10.74
  -6   0  35   12.01   10.73
  -6   0  34    2.46    9.49
  -6   0  33    9.29    9.43
  -6   0  32   -1.98    8.29
  -6   0  31    0.74    6.71
  -6   0  30    0.17    5.78
  -6   0  29   -0.33    6.74
  -6   0  28    6.49    7.47
  -6   0  27   -3.21    6.22
  -6   0  26   -0.29    4.69
  -6   0  25   -0.50    5.20
  -6   0  24   -4.39    6.75
  -6   0  23  -10.42    5.29
  -6   0  22   19.87    6.55
  -6   0  21    7.53    4.74
  -6   0  20    8.43    4.77
  -6   0  19    1.10    3.08
  -6   0  18    3.17    3.44
  -6   0  17    6.06    3.51
   6   0 -16   41.74    3.10
  -6   0  16   34.95    5.04
  -6   0  15   -0.81    2.67
   6   0 -15    1.32    1.04
   6   0 -15   -0.37    1.91
  -6   0  15    0.70    1.46
   6   0 -14  521.90   19.16
  -6   0  14  532.51   15.21
   6   0 -14  543.83    9.65
  -6   0  13    2.15    2.02
   6   0 -13    1.55    2.17
  -6   0  13    0.09    1.49
   6   0 -13    1.92    1.04
  -6   0  12 1546.84   23.68
   6   0 -12 1455.68   29.78
  -6   0  11    0.95    1.67
   6   0 -11    1.83    1.77
  -6   0  11    1.60    1.37
   6   0 -11    4.21    2.12
  -6   0  10  780.69   15.39
   6   0 -10  708.60   19.39
   6   0 -10  780.99   19.92
  -6   0  10  700.76   14.79
  -6   0   9    0.20    1.18
   6   0  -9    0.84    1.46
  -6   0   9    1.36    1.07
   6   0  -9    0.97    1.56
  -6   0   8  183.54    6.96
   6   0  -8  187.20    8.82
   6   0  -8  180.97    9.28
  -6   0   7   -2.28    1.25
   6   0  -7    0.28    1.56
   6   0  -7    0.00    0.97
   6   0  -7    0.08    0.86
  -6   0   6  657.01   12.06
  -6   0   6  610.67   12.64
  -6   0   6  647.59   16.82
   6   0  -6  641.41   14.13
   6   0  -6  614.68   15.84
   6   0  -6  617.14   12.31
   6   0  -5    4.42    2.16
  -6   0   5    4.23    1.76
  -6   0   5    4.42    2.08
  -6   0   5    2.59    1.29
  -6   0   4 9279.82   59.04
  -6   0   4 9137.29   47.74
  -6   0   4 9303.10   42.02
  -6   0   3   75.00    4.62
   6   0  -3   53.24    4.46
   6   0  -3   80.58    3.62
  -6   0   2  199.83    7.18
   6   0  -2  198.44    7.25
   6   0  -1    2.53    1.57
  -6   0   1    3.37    1.55
   6   0   0  353.04    9.94
   6   0   1    1.05    1.40
   6   0   2  113.61    4.00
  -6   0  -2  110.43    3.68
   6   0   3    0.03    0.84
  -6   0  -3   -0.98    0.80
   6   0   3    0.40    0.99
   6   0   4 1506.91   17.73
   6   0   4 1538.22   20.18
  -6   0  -4 1498.36   18.77
   6   0   4 1488.47   14.63
   6   0   4 1604.91   15.42
   6   0   5    3.17    2.27
  -6   0  -5   -0.48    1.16
   6   0   5   -0.87    0.79
  -6   0  -5    0.83    1.44
   6   0   5   -0.48    1.08
  -6   0  -6    9.88    2.17
   6   0   6    9.89    1.46
  -6   0  -6   10.80    2.19
   6   0   6   12.45    1.81
  -6   0  -7    1.20    1.42
   6   0   7    0.58    1.15
   6   0   7    0.49    0.74
  -6   0  -7    2.13    1.44
   6   0   7    0.30    0.80
   6   0   8  214.48    8.33
  -6   0  -8  188.15    9.45
  -6   0  -8  193.03    8.55
   6   0   8  197.93    9.12
   6   0   8  187.33    6.04
   6   0   8  184.30    6.45
  -6   0  -9    2.12    1.92
   6   0   9   -0.77    1.13
   6   0   9   -1.49    1.72
   6   0   9   -0.03    1.03
  -6   0 -10 1934.41   33.20
   6   0  10 1994.08   20.94
   6   0  10 1923.44   30.53
   6   0  10 1842.84   22.35
   6   0  11    4.47    3.32
  -6   0 -11    2.07    2.05
   6   0  11    1.52    1.60
   6   0  11   -0.44    0.89
   6   0  11    1.36    1.50
  -6   0 -12   49.85    6.07
   6   0  12   57.52    4.07
   6   0  12   53.31    5.78
   6   0  12   49.99    4.23
   6   0  13    9.38    4.00
  -6   0 -13    6.61    3.30
   6   0  13   -0.27    1.80
   6   0  13   -0.15    1.32
   6   0  14  513.95   16.13
  -6   0 -14  523.10   20.37
   6   0  14  524.90   13.98
   6   0  14  501.62   18.33
   6   0  15    0.39    1.88
   6   0  15    0.13    1.31
   6   0  16   63.45    5.38
   6   0  16   71.48    7.58
   6   0  16   57.95    6.97
   6   0  17    0.07    1.69
   6   0  17    0.12    3.69
   6   0  18  344.02   12.84
   6   0  18  297.54   14.68
   6   0  19    0.65    1.97
   6   0  19   -2.75    4.48
   6   0  20   24.04    3.91
   6   0  20   14.45    6.19
   6   0  21   -0.48    1.88
   6   0  21   -9.13    5.23
   6   0  22   72.39    6.79
   6   0  22   43.84    8.87
   6   0  23   -4.52    6.25
   6   0  24  135.02   13.51
   6   0  25   -5.28    7.33
   6   0  26  161.52   14.26
   6   0  27   -8.86    8.30
   6   0  28   32.57   10.22
   6   0  29   -6.14    7.64
   6   0  30    5.18    9.38
   6   0  31   -4.09    7.62
   6   0  32    0.52   10.14
   6   0  33    0.23    8.15
   6   0  34   -1.09   10.76
   6   0  35   -9.81   11.20
  -6  -2  35    0.71   10.76
  -6  -2  34   -2.47   10.10
  -6  -2  33    2.82    8.36
  -6  -2  32    1.48    7.07
  -6  -2  31    8.84    7.50
  -6  -2  30   11.06    8.21
  -6  -2  29   18.99    8.89
  -6  -2  28   33.93    9.65
  -6  -2  27    8.20    6.14
  -6   2  26    0.93    5.93
  -6  -2  26   -1.54    4.99
  -6  -2  25    4.35    6.59
  -6   2  25    9.63    5.47
  -6  -2  24   10.86    7.03
  -6   2  24    4.34    5.40
  -6  -2  23   58.55    8.60
  -6   2  23   29.81    6.84
  -6  -2  22   19.46    6.87
  -6   2  22   26.66    5.99
  -6  -2  21   10.45    5.15
  -6   2  21   18.22    5.69
  -6  -2  20  -10.15    5.25
  -6   2  20   15.24    4.60
  -6  -2  19    3.73    3.63
   6  -2 -19    5.84    1.91
  -6   2  18   16.52    4.23
  -6  -2  18   14.40    4.85
   6  -2 -18   18.37    2.73
  -6   2  17    7.14    3.36
  -6  -2  17    3.06    2.93
   6  -2 -17    7.13    1.89
  -6   2  16   22.47    4.15
  -6  -2  16   18.38    3.90
   6  -2 -16   22.46    2.81
  -6  -2  15   34.29    4.96
   6  -2 -15   37.09    3.39
  -6   2  15   28.50    4.19
  -6   2  14   70.12    5.76
  -6  -2  14  100.91    9.68
   6   2 -14   97.29    9.01
  -6  -2  14   84.22    6.72
   6  -2 -14   93.05    5.02
  -6  -2  14   92.46    8.37
  -6   2  13   39.15    4.13
  -6  -2  13   63.74    5.73
   6  -2 -13   59.84    4.00
  -6  -2  13   54.59    6.50
  -6  -2  13   59.56    7.34
   6   2 -13   58.30    6.91
   6  -2 -13   49.80    5.71
  -6   2  12  167.14    7.54
  -6  -2  12  177.23    8.94
   6  -2 -12  166.27    6.23
  -6  -2  12  172.29   10.82
  -6  -2  12  194.13   12.27
   6   2 -12  195.25   11.75
   6   2 -12  172.03   11.16
   6  -2 -12  185.09   10.06
  -6   2  11   31.83    3.37
  -6  -2  11   36.71    4.21
   6  -2 -11   41.50    3.13
  -6  -2  11   39.40    5.24
   6  -2 -11   43.21    4.83
   6   2 -11   42.00    5.36
   6   2 -11   43.18    5.80
  -6  -2  11   39.58    5.47
   6  -2 -10   65.29    3.79
  -6  -2  10   60.08    5.01
  -6   2  10   60.61    4.05
   6   2 -10   57.15    6.17
  -6  -2  10   65.35    6.67
  -6  -2  10   61.54    6.27
   6  -2 -10   60.76    5.41
  -6  -2   9   22.86    3.25
  -6  -2   9   19.75    3.73
   6   2  -9   18.61    3.66
   6  -2  -9   21.37    3.23
  -6  -2   9   24.16    4.08
   6  -2  -8  384.54    8.40
  -6  -2   8  377.80   10.96
  -6   2   8  376.99    8.64
   6   2  -8  374.14   14.65
  -6  -2   8  379.56   14.08
  -6  -2   8  387.38   14.66
   6  -2  -8  375.87   11.94
   6  -2  -7  153.98    5.27
  -6  -2   7  165.89    7.16
  -6   2   7  154.34    5.27
   6  -2  -7  144.98    4.23
   6   2  -7  150.77    9.04
  -6  -2   7  159.95    9.26
  -6  -2   7  157.06    8.70
   6  -2  -7  153.50    7.43
   6  -2  -6   64.23    3.44
  -6  -2   6   60.93    4.32
  -6  -2   6   68.94    5.70
  -6  -2   6   61.50    5.71
  -6   2   6   63.62    4.60
   6   2  -6   68.14    6.03
  -6  -2   5   75.88    4.68
   6   2  -5   68.14    5.68
  -6  -2   5   82.20    6.85
  -6   2   5   66.82    4.62
  -6  -2   5   73.36    6.13
   6   2  -5   69.18    6.01
   6  -2  -5   87.71    4.06
  -6  -2   4   71.72    4.50
  -6  -2   4   67.55    5.94
  -6  -2   4   70.99    6.29
   6   2  -4   73.66    6.08
   6   2  -4   63.32    5.68
  -6   2   4   59.46    4.27
   6  -2  -4   66.08    3.52
  -6  -2   3  950.73   15.03
   6  -2  -3  922.99   12.53
   6   2  -3  933.91   20.31
  -6  -2   3  918.65   20.45
  -6  -2   3  931.60   20.91
  -6  -2   2  356.47    8.90
  -6  -2   2  398.45   12.55
   6  -2  -2  403.47    8.32
   6   2  -2  427.06   13.87
  -6  -2   2  368.92   12.80
  -6  -2   1  909.08   13.91
   6  -2  -1  950.27   12.87
  -6  -2   1  920.06   19.38
   6   2  -1  905.88   19.71
  -6  -2   0 1406.81   17.00
  -6  -2   0 1533.51   25.44
   6  -2   0 1413.67   15.60
   6   2   0 1572.41   25.61
  -6  -2   0 1498.57   26.75
   6   2   1 2912.20   36.14
  -6  -2  -1 2960.41   35.73
   6  -2   1 2848.10   22.34
  -6  -2  -1 3041.61   37.85
   6  -2   2  934.88   13.57
   6   2   2  953.99   21.29
  -6  -2  -2  977.75   20.83
   6  -2   2  926.97   12.95
  -6  -2  -2  881.46   20.39
   6  -2   3 1311.66   17.29
   6   2   3 1239.79   24.81
  -6  -2  -3 1243.76   23.68
   6  -2   3 1226.97   15.20
   6   2   3 1372.92   25.23
  -6  -2  -3 1321.65   24.70
  -6  -2  -4   93.92    6.77
   6   2   4   93.51    7.17
   6  -2   4   98.70    4.55
  -6  -2  -4   99.49    6.94
   6   2   4   94.96    6.66
   6   2   5  116.77    8.13
  -6  -2  -5  129.51    8.25
   6  -2   5  133.62    5.28
  -6  -2  -5  127.91    7.85
   6   2   5  125.04    7.78
   6  -2   6   39.70    3.89
  -6  -2  -6   53.44    5.39
   6   2   6   59.91    6.29
   6  -2   6   60.28    3.71
  -6  -2  -6   53.44    5.15
   6  -2   6   53.88    5.36
   6   2   6   54.28    5.25
   6  -2   7   97.37    5.93
   6  -2   7   82.54    6.92
  -6  -2  -7   76.90    6.21
   6   2   7   73.89    6.14
   6   2   7   77.93    7.26
   6  -2   7   76.42    4.23
   6  -2   8    4.10    2.09
   6   2   8    3.97    1.84
   6  -2   8    5.37    2.22
   6   2   8    5.65    2.47
   6  -2   8    7.78    1.72
   6  -2   9  141.97    8.15
   6   2   9  114.15    6.53
   6  -2   9  143.99    9.74
   6   2   9  118.37    8.01
   6   2   9  128.37    9.83
  -6   2  -9  122.72    5.11
   6  -2   9  124.12    5.66
   6   2  10  151.66    7.73
   6  -2  10  148.21    9.11
   6   2  10  179.97   10.06
   6  -2  10  202.95   12.08
   6   2  10  195.76   12.39
  -6   2 -10  177.45    6.23
   6  -2  10  188.85    7.18
   6   2  11   57.77    6.07
   6  -2  11   55.29    6.59
   6   2  11   63.45    7.64
   6  -2  11   59.20    4.30
   6  -2  12  283.17   12.47
  -6   2 -12  313.16   15.00
   6   2  12  362.83   15.15
   6  -2  12  343.84   16.87
   6   2  12  328.19   16.89
   6  -2  12  311.15    9.66
   6   2  13  134.44    8.03
   6   2  13  160.58   10.34
   6  -2  13  158.33   11.98
  -6   2 -13  140.17   10.45
   6   2  13  147.31   11.83
   6  -2  13  141.15    6.83
   6   2  14  268.94   11.19
   6   2  14  311.22   14.71
   6  -2  14  262.23   16.02
   6  -2  14  271.08    8.02
   6   2  14  274.05   16.38
   6  -2  14  282.19    9.95
   6   2  15   50.26    5.64
   6  -2  15   60.32    7.20
   6   2  15   62.34    6.95
   6  -2  15   61.32    4.00
   6   2  15   61.23    8.34
   6  -2  15   60.94    4.96
   6   2  16   66.19    6.69
   6  -2  16   82.70    8.85
   6   2  16   85.93    8.28
   6   2  16   85.58    9.85
   6  -2  16   77.52    5.69
   6  -2  17   23.77    6.82
   6   2  17   18.01    4.26
   6  -2  17   17.19    3.11
   6   2  17   10.92    4.17
   6  -2  18    9.21    2.71
   6   2  18    7.57    4.10
   6   2  18    5.61    4.09
   6  -2  18    5.34    5.92
   6  -2  19  103.74    7.35
   6  -2  19   70.87   10.22
   6  -2  20    4.91    2.53
   6   2  20    6.62    5.52
   6  -2  20    7.22    6.16
   6  -2  21   34.27    4.80
   6   2  21   31.70    6.64
   6  -2  22    6.74    2.89
   6  -2  22    0.07    6.64
   6   2  23   -2.35    5.25
   6  -2  23  375.17   19.82
   6   2  24   17.96    6.83
   6  -2  24    6.28    6.49
   6   2  25   -2.24    5.72
   6  -2  25    6.97    7.68
   6  -2  26    4.56    8.01
   6   2  26    2.48    6.69
   6   2  27   -0.36    7.72
   6  -2  27   15.78    7.97
   6   2  28    7.63    8.82
   6  -2  28    0.43    8.83
   6  -2  29   16.16    7.89
   6   2  29    9.60    7.66
   6   2  30    3.03    9.28
   6  -2  30    2.97    9.57
   6  -2  31    0.32    7.43
   6   2  31   -7.72   10.36
   6  -2  32   13.08   11.00
   6   2  32    0.37    8.47
   6  -2  33   -0.14    8.98
   6  -2  34   -4.96    9.92
  -6  -4  33    7.07   10.29
  -6  -4  32   18.30    9.55
  -6  -4  31   -2.59    6.89
  -6  -4  30    4.69    6.45
  -6  -4  29   -6.77    6.99
  -6  -4  28   -1.83    7.32
  -6  -4  27    6.03    7.99
  -6  -4  26   -7.56    7.29
  -6  -4  25    1.43    5.57
  -6  -4  24   43.96    8.66
  -6  -4  23   17.90    7.61
  -6  -4  22   46.78    8.88
   6  -4 -21   16.41    3.49
  -6  -4  21   16.03    5.71
   6  -4 -20   37.97    4.65
  -6  -4  20   44.42    8.20
   6  -4 -19   30.53    4.02
  -6  -4  19   31.12    6.43
   6  -4 -18  103.72    6.93
  -6  -4  18   95.18    9.47
   6  -4 -17  155.12    8.19
  -6  -4  17  143.67   10.59
   6  -4 -16  130.26    7.28
  -6  -4  16  140.67   10.28
  -6  -4  15   50.24    6.03
   6  -4 -15   51.86    4.58
  -6  -4  14   58.30    6.22
   6  -4 -14   50.43    4.47
  -6  -4  13  140.82    8.99
   6  -4 -13  152.42    7.48
  -6  -4  13  139.58   11.92
  -6  -4  12  125.48    8.14
   6  -4 -12  136.42    6.92
  -6  -4  12  127.43   11.10
  -6  -4  12  123.40    7.90
  -6  -4  12  122.68   11.02
   6  -4 -12  128.61    7.42
  -6  -4  11   90.34    6.71
   6  -4 -11  101.09    5.86
  -6  -4  11   98.35    7.07
  -6  -4  11   92.12    9.32
   6   4 -11   95.74    8.83
  -6  -4  11  107.25   10.07
   6  -4 -11   96.71    6.12
  -6  -4  10  113.16    7.17
   6  -4 -10   95.06    5.54
  -6  -4  10  100.79    7.21
  -6  -4  10   96.03    9.28
  -6  -4  10   95.97    9.25
   6   4 -10  102.85    9.05
   6  -4 -10   92.45    4.30
   6  -4 -10  105.56    6.06
  -6  -4   9   61.47    5.32
   6  -4  -9   61.89    4.41
   6  -4  -9   57.97    3.75
  -6  -4   9   61.02    5.73
  -6  -4   9   57.92    7.18
   6   4  -9   65.24    7.00
  -6  -4   8   50.38    4.58
   6  -4  -8   32.87    3.28
  -6  -4   8   40.10    4.79
  -6  -4   8   30.76    5.52
   6   4  -8   35.96    5.27
  -6  -4   7   32.44    3.64
  -6  -4   7   31.71    2.30
   6  -4  -7   38.44    3.60
  -6  -4   7   41.69    4.92
   6   4  -7   33.75    4.98
  -6  -4   7   36.16    5.63
  -6  -4   6   59.14    4.62
  -6  -4   6   65.48    7.43
   6   4  -6   74.89    7.09
   6  -4  -6   67.54    4.58
  -6  -4   6   62.42    3.22
  -6  -4   6   71.69    6.33
  -6   4   5    4.05    1.11
   6   4  -5    3.89    2.19
  -6  -4   5    5.44    2.90
  -6  -4   5    6.27    1.92
  -6  -4   5    3.59    1.10
   6  -4  -5    9.25    2.15
  -6  -4   5    4.32    2.11
  -6  -4   4   82.06    5.12
   6  -4  -4   84.47    5.05
  -6  -4   4   79.65    3.85
  -6  -4   4   93.25    7.43
  -6  -4   4   85.20    7.32
  -6  -4   4   86.49    8.15
   6   4  -4   84.47    7.04
  -6  -4   3  303.84    9.50
  -6  -4   3  305.01   13.29
   6   4  -3  322.82   14.01
   6  -4  -3  333.42    9.79
  -6  -4   3  285.30    7.42
  -6  -4   3  316.56   13.69
  -6  -4   3  272.70   13.97
  -6  -4   2  769.80   14.72
  -6  -4   2  812.59   21.85
   6   4  -2  815.18   22.22
   6   4  -2  812.47   23.22
   6  -4  -2  826.71   15.31
  -6  -4   2  792.45   12.76
  -6  -4   2  889.21   25.04
  -6  -4   2  809.64   21.04
  -6  -4   1 1416.84   17.64
  -6  -4   1 1267.29   18.39
   6   4  -1 1351.30   29.06
  -6  -4   1 1420.03   29.53
   6  -4  -1 1309.87   19.21
   6   4  -1 1345.10   29.63
  -6  -4   1 1358.37   26.63
  -6  -4   1 1305.83   29.65
  -6  -4   0  737.24   12.99
  -6  -4   0  819.34   14.47
   6   4   0  816.29   23.02
  -6  -4   0  872.26   23.59
   6  -4   0  850.30   15.55
   6   4   0  877.34   24.07
  -6  -4   0  738.29   22.09
  -6  -4   0  835.16   20.69
  -6  -4  -1  427.86   16.58
   6   4   1  449.76   17.11
   6  -4   1  377.06    9.04
  -6  -4  -1  388.71    9.65
  -6  -4  -1  435.23   10.41
   6  -4   1  436.33   11.15
   6   4   1  396.09   16.17
  -6  -4  -1  453.00   17.08
   6   4   2  465.25   17.26
  -6  -4  -2  447.48   10.44
   6   4   2  440.76   17.53
   6  -4   2  425.45   11.11
   6   4   3  613.53   21.07
   6  -4   3  650.54   13.85
   6   4   3  695.02   21.06
   6  -4   4  426.94   11.09
   6   4   4  471.77   18.79
   6  -4   4  498.41   12.23
   6   4   4  499.23   17.85
  -6  -4  -4  492.70   18.72
   6  -4   5  318.95   10.11
   6   4   5  350.22   16.83
   6  -4   5  360.85   10.53
   6   4   5  341.09   14.74
  -6  -4  -5  343.51   15.72
   6  -4   6  252.45    9.45
   6   4   6  243.34   14.26
   6  -4   6  244.74    8.68
   6   4   6  283.10   13.43
  -6  -4  -6  283.03   14.26
   6  -4   7   96.76    6.95
   6   4   7  123.10   10.51
   6  -4   7  130.82    6.60
  -6  -4  -7  130.34    9.79
   6   4   7  132.35    9.33
   6  -4   8  151.35    8.73
   6   4   8  157.51   12.13
   6  -4   8  163.13    7.35
  -6  -4  -8  164.26   10.65
   6   4   8  164.08   10.29
   6  -4   9  305.20   12.74
   6   4   9  325.21   17.75
   6  -4   9  313.78   10.19
  -6  -4  -9  316.01   14.77
   6  -4  10  116.07    8.02
  -6  -4 -10  136.91    9.89
   6  -4  10  139.75   11.79
   6   4  10  136.28   12.05
   6  -4  10  139.69    6.91
   6  -4  11    5.90    3.96
   6  -4  11    7.54    3.66
  -6  -4 -11   13.08    3.27
   6  -4  11    9.46    2.30
   6  -4  12    0.00    3.02
  -6  -4 -12    1.85    1.69
   6  -4  12    1.75    1.35
   6  -4  13   -1.42    4.24
   6  -4  13    0.97    1.20
   6  -4  14   16.49    5.49
   6   4  14   25.98    4.73
   6  -4  14   17.97    2.82
   6  -4  15  102.82    6.44
   6  -4  15  101.99    9.39
   6   4  15   84.68    7.06
   6   4  15  113.13   10.03
   6  -4  16  116.42   10.12
   6   4  16   85.09    7.38
   6  -4  16  111.90    6.90
   6  -4  17   62.85    9.07
   6  -4  17   56.06    5.13
   6   4  18   45.11    7.11
   6  -4  18   41.86    4.53
   6  -4  19   44.46    9.25
   6  -4  19   37.81    4.50
   6  -4  20   27.12    7.71
   6  -4  20   29.23    4.15
   6  -4  21   13.22    6.63
   6  -4  22    5.02    7.51
   6  -4  23    4.04    7.41
   6  -4  24   20.57    8.02
   6  -4  25    9.98    9.26
   6  -4  26    0.59    6.41
   6  -4  27   55.97   12.88
   6  -4  28    0.00    7.03
   6  -4  29   -4.80   10.10
   6  -4  30    7.33    7.97
   6  -4  31   -3.50   10.53
   6  -4  32   -1.42    7.99
   6  -4  33   -7.26   11.52
  -6  -6  31   -0.84    9.77
  -6  -6  30    1.24    9.02
  -6  -6  29   16.81    9.42
  -6  -6  28    2.76    7.84
  -6  -6  27   -3.21    6.56
  -6  -6  26    4.44    6.04
  -6  -6  25    4.72    5.88
  -6  -6  24   28.89    8.53
   6  -6 -24   28.62    4.99
  -6  -6  23   -1.90    6.88
   6  -6 -23    6.72    3.10
  -6  -6  22   14.04    7.79
   6  -6 -22   10.85    3.52
  -6  -6  21    4.61    6.09
   6  -6 -21    7.19    2.84
  -6  -6  20   -5.40    4.88
   6  -6 -20    4.82    2.65
  -6  -6  19    5.01    5.65
   6  -6 -19    2.22    2.33
  -6  -6  18   25.76    7.04
   6  -6 -18   38.45    5.01
  -6  -6  17   43.24    7.01
   6  -6 -17   51.75    5.55
  -6  -6  16   38.82    6.86
   6  -6 -16   52.04    5.58
  -6  -6  15  384.80   17.07
   6  -6 -15  401.74   14.37
  -6  -6  14   75.72    7.82
   6  -6 -14   89.51    6.95
   6  -6 -13  227.59   10.51
  -6  -6  13  214.14   11.95
   6  -6 -12   13.88    3.07
  -6  -6  12   15.20    3.91
   6  -6 -11    9.11    2.51
  -6  -6  11    4.08    2.32
   6  -6 -10   44.45    4.57
  -6  -6  10   51.86    5.41
   6  -6  -9   17.49    3.18
  -6  -6   9   19.41    3.43
   6   6  -8    6.72    2.95
  -6  -6   8    4.49    2.05
   6  -6  -8    4.70    1.95
  -6  -6   8    2.96    1.37
  -6  -6   7   97.78    5.34
   6  -6  -7  104.36    6.73
  -6  -6   7  103.17    6.74
   6   6  -7  103.61    9.29
   6  -6  -6   20.33    3.20
  -6  -6   6   19.36    2.53
  -6  -6   6   16.34    2.93
   6   6  -6   21.61    4.34
  -6  -6   5   20.33    3.04
  -6  -6   5   16.00    2.42
   6  -6  -5   13.47    2.82
   6   6  -5   21.02    4.53
   6   6  -5   17.23    3.86
  -6  -6   4   99.04    6.14
  -6  -6   4   95.64    5.51
   6  -6  -4   88.54    6.11
   6   6  -4   96.56    9.25
   6   6  -4   91.32    8.15
  -6  -6   3   74.94    5.21
   6   6  -3   71.38    8.13
   6  -6  -3   71.14    5.48
  -6  -6   3   76.25    5.02
  -6  -6   2  121.91    6.42
   6  -6  -2  136.39    7.68
  -6  -6   2  117.20    6.32
   6   6  -2  125.08   10.81
  -6  -6   1  482.62   12.20
   6  -6  -1  474.09   13.74
  -6  -6   1  453.69   12.39
   6   6  -1  471.42   20.31
  -6  -6   1  507.98   17.55
  -6  -6   0  223.90    8.26
   6   6   0  220.09   14.05
   6  -6   0  245.86   10.10
  -6  -6   0  189.16    8.07
  -6  -6   0  237.14   11.92
  -6  -6  -1  300.89    9.42
   6   6   1  263.98   15.59
  -6  -6  -1  300.89   10.46
   6  -6   1  293.84   10.93
  -6  -6  -1  317.92   13.44
  -6  -6  -1  264.10   15.48
  -6  -6  -2  305.22    9.23
   6  -6   2  310.37    9.67
   6  -6   2  262.64   10.29
  -6  -6  -2  286.37   10.32
  -6  -6  -2  291.32   16.26
  -6  -6  -2  313.75   13.19
   6   6   3  169.98   12.40
  -6  -6  -3  171.63    9.69
  -6  -6  -3  159.16   11.97
  -6  -6  -3  159.51    6.56
   6  -6   3  153.79    7.12
  -6  -6  -3  145.98    7.35
   6  -6   3  154.78    8.05
   6   6   4   26.18    5.12
  -6  -6  -4   26.42    2.83
   6  -6   4   28.84    3.99
  -6  -6  -4   26.42    3.54
   6  -6   4   29.71    3.79
   6  -6   5  134.57    7.53
   6   6   5  141.09   11.26
   6  -6   5  147.17    7.95
  -6  -6  -5  146.23    7.72
   6  -6   6   29.92    4.49
   6   6   6   45.98    6.49
   6  -6   6   43.89    4.52
  -6  -6  -6   40.77    4.38
   6  -6   7  185.58    9.53
  -6  -6  -7  171.65   12.88
   6   6   7  200.45   13.34
   6  -6   7  196.43    9.34
  -6  -6  -7  194.16    9.18
   6  -6   8   66.50    6.45
  -6  -6  -8   55.91    7.48
   6   6   8   57.48    7.32
   6  -6   8   58.24    5.25
  -6  -6  -8   59.67    5.28
  -6  -6  -9   12.99    4.05
   6   6   9   11.34    3.91
   6  -6   9   12.79    2.70
  -6  -6  -9   15.47    2.98
   6  -6  10   28.03    5.50
  -6  -6 -10   31.74    5.86
   6   6  10   29.41    5.55
   6  -6  10   29.00    3.84
  -6  -6 -10   30.95    4.14
   6  -6  11   24.94    5.57
   6   6  11   42.63    6.56
  -6  -6 -11   36.40    5.97
   6  -6  11   44.78    4.70
  -6  -6 -11   40.03    4.91
   6  -6  12   28.62    6.63
   6   6  12   14.47    4.09
  -6  -6 -12   19.00    3.48
   6  -6  12   17.16    3.11
   6  -6  13  149.11   11.27
   6  -6  13  149.50    8.45
   6  -6  14   22.47    5.90
   6  -6  14   24.14    3.67
   6  -6  15   84.84    9.48
   6  -6  15   84.09    6.43
   6  -6  16    9.81    5.56
   6  -6  16    8.52    2.61
   6  -6  17   30.52    4.23
   6  -6  17   32.36    7.39
   6  -6  18   -1.87    5.34
   6  -6  19    1.83    6.82
   6  -6  20   22.43    9.04
   6  -6  21  -13.46    7.97
   6  -6  22   36.58   10.10
   6  -6  23   -6.50    8.68
   6  -6  24    5.23    7.74
   6  -6  25    7.54    7.97
   6  -6  26    6.52   10.07
   6  -6  27    0.07    7.30
  -6  -6 -28    0.66    2.40
   6  -6  28   -2.31   10.16
  -6  -6 -29    5.49    3.35
   6  -6  29   -0.81    7.43
  -6  -6 -30    5.75    3.36
   6  -6  30    1.04   10.73
  -6  -6 -31   11.50    4.38
   6  -6  31   27.10   11.13
  -6  -8  29    1.53    7.91
  -6  -8  28    0.90    7.42
  -6  -8  27    9.58    7.56
   6  -8 -26    5.29    3.22
  -6  -8  26    7.04    7.19
   6  -8 -25    5.46    3.11
  -6  -8  25    1.04    6.42
   6  -8 -24    1.15    2.66
  -6  -8  24    3.10    6.24
   6  -8 -23   65.12    7.82
  -6  -8  23   40.67    9.36
   6  -8 -22    7.85    3.52
  -6  -8  22    1.39    6.20
   6  -8 -21  101.86    9.05
  -6  -8  21   93.49   12.50
   6  -8 -20    7.91    3.55
  -6  -8  20   -1.83    6.50
   6  -8 -19   49.54    6.29
  -6  -8  19   29.70    8.40
   6  -8 -18   15.98    4.13
  -6  -8  18    9.93    6.49
   6  -8 -17  113.14    8.92
  -6  -8  17  105.96   11.18
   6  -8 -16    7.51    3.35
  -6  -8  16    1.21    4.38
   6  -8 -15  277.56   13.50
  -6  -8  15  266.45   15.46
   6  -8 -14    6.90    2.77
  -6  -8  14    2.22    4.13
   6  -8 -13  105.44    8.15
  -6  -8  13  123.90   10.62
   6  -8 -12    1.16    1.82
  -6  -8  12    3.48    3.93
   6  -8 -11   40.21    5.15
  -6  -8  11   40.18    5.74
   6  -8 -10   29.69    4.46
  -6  -8  10   23.18    4.77
   6  -8  -9  146.64    9.44
  -6  -8   9  133.53    9.00
   6  -8  -8   16.69    3.75
  -6  -8   8    7.78    3.10
   6  -8  -7   35.42    4.74
   6  -8  -6    5.51    2.74
   6  -8  -5    3.62    2.17
  -6  -8   5    2.51    1.71
   6  -8  -4   40.56    4.94
  -6  -8   4   35.34    4.14
   6  -8  -3    6.35    2.83
  -6  -8   3    4.29    2.08
   6  -8  -2   25.19    4.23
  -6  -8   2   17.76    3.30
   6  -8  -1    4.38    2.60
  -6  -8   1    5.81    2.05
   6  -8   0   18.26    3.75
  -6  -8   0   21.31    3.56
   6  -8   1   40.39    4.97
  -6  -8  -1   44.00    4.92
   6  -8   2   18.60    3.53
  -6  -8  -2   21.94    3.67
   6  -8   3    5.07    2.23
  -6  -8  -3    6.69    2.33
   6  -8   4    4.57    2.51
  -6  -8  -4    3.44    2.01
   6  -8   5    3.51    2.09
  -6  -8  -5    0.73    1.73
   6  -8   6    1.39    2.19
  -6  -8  -6    3.04    2.24
   6  -8   7   30.90    4.42
  -6  -8  -7   29.84    4.26
   6  -8   8    6.09    2.81
  -6  -8  -8    5.46    2.25
   6  -8   9   37.69    4.97
  -6  -8  -9   33.34    4.62
   6  -8  10   41.27    5.35
  -6  -8 -10   36.65    4.88
   6  -8  11  118.34    8.68
  -6  -8 -11   98.40    7.91
   6  -8  12    5.86    2.76
  -6  -8 -12   14.72    3.99
   6  -8  13  226.62   14.98
   6  -8  13  255.05   12.71
  -6  -8 -13  233.79   12.29
  -6  -8 -14    9.52    3.52
   6  -8  14    5.77    2.98
   6  -8  15   48.40    9.31
  -6  -8 -15   63.34    6.81
  -6  -8 -16   10.14    3.67
   6  -8  16    4.93    6.78
  -6  -8 -17   -0.46    2.29
   6  -8  17    0.28    6.97
  -6  -8 -18    0.41    2.01
   6  -8  18    2.91    7.68
  -6  -8 -19    5.27    2.99
   6  -8  19   11.64    8.95
  -6  -8 -20    9.97    3.73
   6  -8  20  181.85   17.40
  -6  -8 -21    2.82    3.09
   6  -8  21   -2.05    6.92
  -6  -8 -22   -4.45    3.17
   6  -8  22    9.48    8.01
  -6  -8 -23    7.14    3.62
   6  -8  23   -7.54   10.06
  -6  -8 -24   -1.96    3.04
   6  -8  24    7.89    9.66
  -6  -8 -25   -2.64    3.10
   6  -8  25   -2.21    8.24
  -6  -8 -26    1.93    2.52
   6  -8  26    2.82   10.32
  -6  -8 -27    0.39    2.47
   6  -8  27   -1.13    8.49
  -6  -8 -28    1.06    3.13
   6  -8  28   -4.67   11.44
  -6  -8 -29    3.71    3.66
   6  -8  29   10.90   10.41
   6 -10 -27    9.99    4.82
   6 -10 -26    2.91    3.72
  -6 -10  26  -12.34    9.81
   6 -10 -25    7.29    3.86
  -6 -10  25    2.71    7.68
   6 -10 -24    0.32    2.39
  -6 -10  24    8.68    7.51
   6 -10 -23   -0.56    2.80
  -6 -10  23  -12.25    7.70
   6 -10 -22   -2.94    3.46
  -6 -10  22    8.23    7.25
   6 -10 -21    0.77    2.93
  -6 -10  21   -3.42    7.17
   6 -10 -20    2.52    2.87
   6 -10 -19    4.37    3.39
   6 -10 -18   -0.54    2.24
   6 -10 -17   -0.80    3.14
   6 -10 -16    6.71    3.35
   6 -10 -15  111.13    9.64
   6 -10 -14  120.17   10.20
   6 -10 -13  163.63   11.64
   6 -10 -12   46.05    6.34
   6 -10 -11   19.52    4.39
   6 -10 -10    3.29    2.54
   6 -10  -9    2.07    2.72
   6 -10  -8   30.21    5.34
   6 -10  -7   23.26    4.87
   6 -10  -6   63.34    6.98
   6 -10  -5   40.66    5.79
   6 -10  -4   18.32    4.41
  -6 -10   3    3.76    2.48
   6 -10  -3    2.13    2.36
  -6 -10   2    3.57    2.70
   6 -10  -2    4.63    3.08
  -6 -10   1   34.42    5.22
   6 -10  -1   29.15    5.04
  -6 -10   0   10.36    3.40
   6 -10   0   12.77    3.53
  -6 -10  -1   27.80    4.67
   6 -10   1   26.97    4.84
  -6 -10  -2   20.70    4.07
   6 -10   2   21.00    4.49
  -6 -10  -3   38.23    5.52
   6 -10   3   32.72    5.39
  -6 -10  -4   54.91    6.22
   6 -10   4   58.03    6.83
  -6 -10  -5   42.32    5.69
   6 -10   5   53.26    6.57
  -6 -10  -6   13.87    3.77
   6 -10   6   27.90    5.09
  -6 -10  -7   42.40    5.67
   6 -10   7   42.26    5.93
  -6 -10  -8   24.79    4.50
   6 -10   8   26.57    4.67
  -6 -10  -9   16.16    3.81
   6 -10   9   14.70    3.82
  -6 -10 -10    3.44    2.65
   6 -10  10    3.67    3.01
  -6 -10 -11   -0.29    2.54
   6 -10  11    3.90    2.91
  -6 -10 -12    2.04    2.68
   6 -10  12    2.15    2.44
  -6 -10 -13   26.68    4.82
  -6 -10 -14    7.62    3.72
  -6 -10 -15   16.28    4.18
  -6 -10 -16    6.78    3.57
  -6 -10 -17    7.84    3.25
  -6 -10 -18   14.97    4.50
  -6 -10 -19   15.76    4.90
  -6 -10 -20   23.79    5.33
  -6 -10 -21   11.17    3.86
  -6 -10 -22    9.63    3.79
  -6 -10 -23    3.78    3.13
  -6 -10 -24    3.33    3.36
   6 -12 -18    2.71    3.59
   6 -12 -17    4.00    3.65
   6 -12 -16   11.15    4.20
   6 -12 -15    4.19    3.66
   6 -12 -14    5.58    3.21
   6 -12 -13   -3.04    3.20
   6 -12 -12    3.95    3.34
   6 -12 -11   -0.39    3.17
   6 -12 -10    7.65    3.78
   6 -12  -9    0.01    2.49
   6 -12  -8    6.82    3.47
   6 -12  -7   24.01    5.32
   6 -12  -6   64.24    8.14
   6 -12  -5   65.96    8.24
   6 -12  -4   27.77    5.63
   6 -12  -3   16.85    4.46
   6 -12  -2   12.56    4.49
   6 -12  -1   14.34    4.34
  -6 -12   0    2.87    3.20
   6 -12   0    5.56    3.65
  -6 -12  -1   26.37    5.17
   6 -12   1   19.39    4.72
  -6 -12  -2    5.47    3.31
   6 -12   2   16.71    4.68
  -6 -12  -3   15.12    4.08
   6 -12   3   12.74    3.96
  -6 -12  -4   11.43    4.07
   6 -12   4    7.61    3.78
  -6 -12  -5   17.65    4.70
   6 -12   5   14.37    4.65
  -6 -12  -6   10.70    3.76
   6 -12   6    8.46    3.94
  -6 -12  -7    4.96    2.97
   6 -12   7    5.98    3.25
  -6 -12  -8    8.52    3.36
   6 -12   8    6.49    3.25
  -6 -12  -9   10.50    3.76
   6 -12   9    7.69    3.52
  -6 -12 -10    9.97    3.93
  -6 -12 -11    9.77    4.01
  -6 -12 -12    9.34    3.80
  -6 -12 -13    9.48    3.76
  -6 -12 -14   13.27    4.57
  -6 -12 -15   41.43    6.61
  -6 -12 -16   19.83    5.46
  -6 -12 -17   27.85    5.80
   6 -14  -4    6.03    4.13
   6 -14  -3    3.62    3.76
   6 -14  -2    9.51    4.59
   6 -14  -1    6.53    3.89
   6 -14   0   23.49    5.86
   6 -14   1    7.22    4.43
   6 -14   2   22.96    5.73
   6 -14   3    3.28    3.86
  -6 -14  -4    5.50    3.87
   6 -14   4    7.36    4.05
  -6 -14  -5    6.83    4.15
   6 -14   5    0.93    3.55
  -6 -14  -6   10.52    4.75
  -6 -14  -7    2.94    3.75
  -7  -1  35    2.54    8.25
  -7  -1  34   -2.52    8.97
  -7  -1  33   13.14    9.93
  -7  -1  32   -2.78    8.84
  -7   1  32   -6.00    8.81
  -7   1  31   -0.16    7.60
  -7  -1  31   12.47    8.58
  -7   1  30    3.50    6.42
  -7  -1  30   -1.86    5.39
  -7   1  29    5.64    7.40
  -7  -1  29   -1.27    6.41
  -7  -1  28   -3.36    7.00
  -7   1  28   -8.82    7.48
  -7  -1  27   27.45    7.91
  -7   1  27   37.58    8.19
  -7  -1  26   -2.15    5.01
  -7   1  26    5.51    5.26
  -7  -1  25   29.60    8.44
  -7   1  25   14.07    6.75
  -7   1  24   -2.77    5.11
  -7  -1  24   64.96    9.32
  -7   1  23   16.10    6.18
  -7  -1  23   23.34    7.38
  -7   1  22    3.61    4.84
  -7  -1  22   70.77    9.86
  -7   1  21   65.86    8.48
  -7  -1  21   60.71    8.34
  -7   1  20    4.44    3.59
  -7  -1  20    9.58    4.20
  -7  -1  19   -0.54    3.85
  -7   1  19    4.12    3.87
  -7  -1  18   63.61    7.19
  -7   1  18   76.19    7.27
  -7  -1  17   50.52    6.14
  -7   1  17   51.45    5.96
   7  -1 -16    8.11    1.61
  -7  -1  16    9.84    3.19
  -7   1  16    4.35    2.69
   7  -1 -16    6.27    2.79
   7  -1 -15   12.62    1.84
  -7   1  15    8.06    2.64
  -7  -1  15   14.12    3.49
   7   1 -15   14.30    3.77
  -7  -1  15   10.01    3.01
   7  -1 -15   15.57    3.84
   7  -1 -15   14.00    3.64
   7  -1 -14   58.32    3.47
  -7   1  14   51.18    4.98
  -7  -1  14   65.82    5.99
  -7  -1  14   63.33    6.47
   7   1 -14   58.84    6.88
   7  -1 -14   57.78    6.53
   7   1 -14   61.89    6.94
   7  -1 -14   51.84    6.16
  -7  -1  14   64.09    7.62
   7  -1 -13  217.23    6.32
  -7   1  13  211.10    8.94
  -7  -1  13  203.66    9.51
   7   1 -13  216.43   12.26
   7  -1 -13  247.14   12.78
   7   1 -13  229.80   13.07
  -7  -1  13  240.86   12.04
   7  -1 -13  241.68   12.78
  -7  -1  13  248.38   14.22
   7  -1 -12   99.23    4.18
  -7  -1  12  126.82    7.52
  -7   1  12  108.29    6.20
   7  -1 -12   91.41    7.58
  -7  -1  12   94.50    8.44
   7   1 -12  102.78    8.23
   7   1 -12  106.25    8.85
   7  -1 -12   96.75    7.77
  -7  -1  12  100.78    7.59
  -7   1  12   66.08    3.58
   7  -1 -11   14.84    1.72
  -7   1  11   13.41    2.44
  -7  -1  11   16.32    3.05
   7  -1 -11   14.28    3.26
  -7  -1  11   16.72    3.77
  -7  -1  11   14.33    3.14
   7   1 -11   18.71    3.64
  -7   1  11    9.78    1.49
   7   1 -11   19.16    3.85
   7  -1 -10   36.08    2.46
  -7   1  10   30.70    3.26
  -7  -1  10   46.05    4.33
  -7   1  10   29.06    2.35
  -7  -1  10   43.84    5.25
   7   1 -10   49.34    5.33
   7   1 -10   42.01    5.29
   7  -1 -10   52.20    5.56
  -7  -1  10   44.64    4.98
  -7   1   9   67.72    4.34
  -7  -1   9   73.45    5.03
   7  -1  -9   69.69    3.38
  -7   1   9   69.83    3.56
   7   1  -9   85.67    6.48
   7   1  -9   82.16    7.07
  -7  -1   9   80.02    6.22
   7  -1  -9   76.35    6.31
  -7  -1   9   85.70    6.75
   7  -1  -9   69.59    3.22
  -7  -1   8    9.36    1.99
  -7   1   8    6.51    1.65
   7   1  -8   13.62    3.04
   7  -1  -8    9.60    2.42
  -7   1   8    8.81    1.40
   7   1  -8   11.29    2.39
  -7  -1   8   13.76    2.74
   7  -1  -8    8.61    1.43
  -7  -1   8   10.75    2.52
   7  -1  -8   10.63    1.38
   7   1  -7   77.81    5.59
  -7  -1   7   73.98    5.40
   7   1  -7   77.18    5.41
  -7  -1   7   79.99    6.94
  -7  -1   7   77.94    5.79
   7  -1  -7   79.83    6.08
  -7   1   7   79.17    6.08
   7   1  -7   70.97    6.20
   7  -1  -7   81.14    3.35
  -7   1   7   80.15    4.36
  -7  -1   7   83.64    5.05
  -7   1   6   42.40    3.36
  -7  -1   6   47.41    3.75
  -7  -1   6   49.81    5.43
  -7  -1   6   55.53    4.34
   7   1  -6   53.96    4.27
   7   1  -6   50.30    5.20
   7   1  -6   54.51    4.84
  -7   1   6   57.06    5.21
   7  -1  -6   48.89    3.42
   7  -1  -5  520.29   11.00
   7   1  -5  533.04   12.08
  -7  -1   5  521.34   11.93
  -7   1   5  531.49   14.70
   7   1  -5  585.87   15.20
  -7  -1   5  572.57   17.10
   7   1  -5  557.44   16.42
  -7   1   5  550.86   10.59
  -7  -1   5  573.34   12.29
   7  -1  -4   63.11    4.07
   7   1  -4   68.11    5.30
  -7  -1   4   63.39    3.91
  -7  -1   4   65.52    5.90
  -7  -1   4   59.83    5.18
  -7   1   4   63.93    5.18
  -7   1   4   64.68    3.71
  -7  -1   4   71.08    4.36
  -7  -1   3    6.01    2.33
  -7  -1   3    4.88    1.95
   7  -1  -3    5.81    1.65
  -7  -1   3    8.09    1.45
  -7  -1   3    3.70    1.48
  -7   1   3    4.96    1.46
   7  -1  -2  582.74    8.69
   7   1  -2  562.16    8.50
  -7  -1   2  586.07   15.51
  -7  -1   2  547.89   11.06
   7   1  -1  879.01   18.83
  -7  -1   1  822.96   18.12
   7  -1  -1  812.77   10.46
   7   1  -1  854.20   10.78
  -7  -1   0 2212.94   29.59
   7   1   0 2198.56   29.49
   7   1   0 2186.71   17.94
   7  -1   0 2204.71   17.79
   7   1   1 2576.52   18.90
  -7  -1  -1 2576.18   32.21
   7   1   1 2527.67   31.76
   7   1   1 2683.03   20.57
   7  -1   1 2630.85   19.89
   7   1   2 7077.95   33.54
  -7  -1  -2 6808.06   52.20
   7   1   2 6583.58   51.05
  -7  -1  -2 6826.56   52.28
   7   1   2 6810.08   33.81
   7  -1   2 6853.56   32.96
   7   1   3   80.84    3.99
   7   1   3   68.55    5.55
  -7  -1  -3   66.07    5.38
   7  -1   3   66.39    4.36
   7   1   3   66.38    3.63
  -7  -1  -3   66.25    5.55
   7  -1   3   81.88    3.92
   7  -1   4  240.72    8.19
   7   1   4  262.25    7.24
   7   1   4  272.88   10.89
  -7  -1  -4  264.32   10.58
   7  -1   4  247.24    8.60
   7   1   4  255.05    7.00
  -7  -1  -4  259.11   10.55
   7  -1   4  269.21    7.07
   7  -1   5    4.15    1.92
   7   1   5   13.21    1.92
   7   1   5   12.29    2.61
   7  -1   5   14.94    2.56
   7   1   5   13.60    1.92
  -7  -1  -5   16.32    3.03
   7   1   5   12.04    2.76
   7  -1   5   13.67    1.85
   7  -1   6  136.90    6.73
   7   1   6  154.86    8.58
  -7   1  -6  140.51    7.28
   7  -1   6  151.45    7.80
   7   1   6  167.69    6.15
   7   1   6  148.37    8.80
  -7  -1  -6  146.04    8.20
   7  -1   6  156.00    5.74
   7   1   6  147.07    5.89
   7   1   7   38.71    3.99
   7  -1   7   24.91    3.58
   7   1   7   23.91    3.71
  -7   1  -7   25.25    3.46
   7   1   7   24.86    2.67
  -7  -1  -7   27.31    3.86
  -7   1  -7   18.94    2.56
   7   1   7   24.69    4.09
   7  -1   7   25.28    2.63
   7   1   7   18.27    2.37
   7   1   8   26.99    3.58
   7  -1   8   20.99    3.29
   7  -1   8   31.01    4.10
   7   1   8   27.60    3.95
  -7   1  -8   30.88    3.94
   7   1   8   31.01    3.06
   7   1   8   32.28    4.61
  -7  -1  -8   32.24    4.25
  -7   1  -8   31.37    3.31
   7   1   8   29.47    3.05
   7  -1   8   30.53    2.90
   7  -1   9   74.77    5.68
   7   1   9   97.71    6.25
   7   1   9   99.27    7.60
   7  -1   9   91.95    7.39
  -7   1  -9   82.82    6.67
  -7  -1  -9   88.46    7.07
  -7   1  -9   83.47    5.39
   7   1   9   89.47    7.61
   7   1   9   88.10    5.24
   7  -1   9   75.86    4.45
   7   1  10    9.06    4.10
   7  -1  10    8.98    2.89
  -7   1 -10   11.15    2.98
   7   1  10    7.42    2.70
  -7  -1 -10    8.65    2.65
  -7   1 -10    5.11    1.79
   7  -1  10    7.74    1.67
   7   1  10    4.94    1.89
   7   1  10    2.96    2.45
   7  -1  10    8.81    2.03
   7   1  11   60.18    6.21
   7  -1  11   76.18    6.84
   7   1  11   87.23    7.59
  -7   1 -11   81.61    7.26
   7  -1  11   80.50    7.74
  -7  -1 -11   82.08    7.45
   7  -1  11   75.68    4.30
   7   1  11   78.93    7.54
   7   1  11   81.23    5.48
   7  -1  11   79.32    4.93
   7   1  12   19.87    4.55
   7  -1  12   42.11    5.70
  -7   1 -12   37.14    5.24
   7  -1  12   38.50    5.90
  -7  -1 -12   35.33    5.41
   7  -1  12   34.81    3.07
   7   1  12   36.53    5.60
   7  -1  12   37.95    3.71
   7   1  12   40.90    4.17
   7  -1  13   77.52    8.42
  -7   1 -13   70.33    7.38
  -7  -1 -13   62.74    7.02
   7  -1  13   67.09    4.27
   7   1  13   72.89    7.80
   7  -1  13   76.81    5.29
   7   1  13   79.38    5.76
   7  -1  14   23.71    5.76
   7   1  14    1.71    4.53
  -7   1 -14   10.08    3.36
  -7  -1 -14   11.94    3.46
   7  -1  14   11.03    3.85
   7  -1  14   15.07    2.75
   7   1  14   12.73    2.81
   7   1  14   10.74    3.58
   7  -1  14   11.45    2.02
   7   1  15   21.85    3.43
   7  -1  15   20.62    3.13
   7   1  15   21.76    5.02
   7  -1  15   19.98    2.58
   7  -1  15    8.60    3.90
   7   1  15   10.00    4.19
   7  -1  16    3.41    1.81
   7   1  16    3.20    2.80
   7   1  16    7.59    2.51
   7  -1  16    3.47    1.53
   7   1  16   -2.46    3.31
   7  -1  17  114.81    7.35
   7   1  17  127.80    7.93
   7   1  17  118.23   11.27
   7   1  17  130.51    9.84
   7  -1  17  110.49    9.78
   7  -1  18   61.95    5.83
   7   1  18   60.82    5.83
   7   1  18   45.96    6.66
   7  -1  18   53.92    7.69
   7  -1  19    7.55    2.76
   7  -1  19    5.52    5.25
   7  -1  20    4.48    2.21
   7  -1  20    4.97    5.27
   7   1  20    8.71    6.49
   7  -1  21    1.53    2.12
   7  -1  21   -2.71    4.96
   7  -1  22    0.16    2.19
   7  -1  22   -6.11    6.62
   7   1  22    0.00    4.74
   7   1  23   67.51    9.95
   7  -1  23   85.98   12.53
   7  -1  24   13.54    3.89
   7  -1  24    7.58    7.97
   7   1  24    5.66    6.17
   7  -1  25   51.72    6.43
   7  -1  25   30.69    8.81
   7   1  25   41.60    9.34
   7   1  26    8.76    8.27
   7  -1  26   11.94    7.47
   7  -1  27   17.63    9.41
   7   1  27   13.74    8.68
   7  -1  28   -5.32    7.26
   7   1  28    4.43    6.97
   7  -1  29    9.03    9.43
   7   1  29   27.98    9.77
   7  -1  30   62.68   13.46
   7   1  30  148.86   17.33
   7   1  31    6.77    8.63
   7  -1  31   59.92   12.52
   7   1  32   11.55   10.99
   7  -1  32    0.82   10.09
   7   1  33    5.78   10.57
   7  -1  33    3.71    8.52
   7   1  34  -14.82   11.44
   7  -1  34    9.44   11.32
   7   1  35   -6.53   12.55
  -7  -3  34   -6.74   10.48
  -7  -3  33   -8.32    8.74
  -7  -3  32   -1.83    6.58
  -7  -3  31    0.33    6.96
  -7  -3  30    0.27    7.63
  -7  -3  29   11.41    8.61
  -7  -3  28   23.51    8.37
  -7  -3  27   25.30    7.63
  -7  -3  26   22.63    8.47
  -7  -3  25   11.66    7.49
  -7  -3  24    3.89    5.03
  -7  -3  23   47.66    9.25
  -7  -3  22   35.72    7.68
  -7  -3  21   62.74    8.70
  -7  -3  20   29.86    6.75
  -7  -3  19   40.96    7.01
   7  -3 -19   36.05    4.02
   7  -3 -18   61.11    4.87
  -7  -3  18   55.53    6.93
  -7   3  17  170.28    9.56
  -7  -3  17  180.18   11.38
   7  -3 -17  155.00   11.00
   7  -3 -17  159.40    7.58
  -7  -3  17  161.07   13.09
  -7   3  16  124.11    7.76
   7  -3 -16  119.91    9.35
  -7  -3  16  123.00    9.22
   7  -3 -16  118.97    6.41
  -7  -3  16  116.29   10.92
  -7  -3  15   26.15    4.74
   7  -3 -15   14.73    2.41
   7  -3 -15   18.04    3.84
  -7  -3  15   15.82    4.52
  -7  -3  14   65.66    6.57
   7  -3 -14   72.44    4.88
  -7   3  14   76.64    5.62
  -7  -3  14   84.10    9.06
   7  -3 -14   74.56    6.96
   7  -3 -13   84.54    5.10
  -7   3  13  106.25    6.15
   7  -3 -13   72.72    6.57
  -7  -3  13   83.41    8.69
  -7  -3  13   87.17    9.16
   7  -3 -12    8.74    2.56
  -7  -3  12   10.63    3.45
  -7  -3  12   12.49    3.76
  -7  -3  12    9.04    2.94
  -7   3  12    8.98    2.16
   7  -3 -12   10.86    2.06
   7  -3 -11   25.92    3.72
  -7  -3  11   28.84    5.25
   7   3 -11   26.55    4.78
  -7  -3  11   39.64    6.05
  -7   3  11   29.42    3.04
  -7  -3  11   25.62    3.70
   7  -3 -11   27.08    2.86
   7   3 -10  160.22   11.04
   7  -3 -10  152.66    8.20
  -7  -3  10  155.37   11.06
  -7  -3  10  154.09   10.64
  -7  -3  10  163.68    8.47
  -7   3  10  149.07    5.86
   7  -3 -10  145.92    6.17
  -7  -3   9   76.99    7.55
  -7  -3   9   74.59    7.80
   7   3  -9   72.50    7.41
   7  -3  -9   71.31    5.49
  -7   3   9   65.26    3.78
  -7  -3   9   82.31    5.97
   7  -3  -9   74.58    4.48
  -7  -3   8  115.37    8.71
  -7  -3   8  110.52    8.98
   7   3  -8  110.12    8.58
  -7   3   8  107.20    4.52
  -7  -3   8  112.22    6.65
   7  -3  -8  109.02    5.22
  -7  -3   7   38.51    5.38
   7   3  -7   42.98    5.62
  -7  -3   7   40.83    3.94
  -7   3   7   39.63    2.73
   7  -3  -7   37.35    3.14
  -7  -3   6   54.45    6.28
   7   3  -6   46.68    5.58
  -7   3   6   45.90    3.94
  -7  -3   6   48.58    5.85
   7  -3  -6   44.30    3.36
  -7  -3   6   49.09    4.32
  -7  -3   5   10.15    3.12
   7   3  -5   10.82    2.93
   7   3  -5   10.33    2.89
  -7  -3   5   14.23    3.51
  -7   3   5   10.44    2.03
  -7  -3   5   12.46    2.42
   7  -3  -5   12.86    2.06
  -7  -3   5   13.40    2.92
  -7  -3   4   42.26    3.76
  -7  -3   4   52.03    5.33
   7  -3  -4   47.31    3.50
  -7  -3   4   48.12    5.66
   7   3  -4   50.53    5.81
  -7  -3   4   42.54    5.25
  -7  -3   3   82.63    5.03
  -7  -3   3   95.71    7.23
   7  -3  -3   92.36    4.82
   7   3  -3   84.46    7.26
  -7  -3   3   86.83    7.17
  -7  -3   3   90.69    7.70
  -7  -3   2  183.92    7.28
  -7  -3   2  213.76   10.83
   7  -3  -2  207.72    7.10
   7   3  -2  204.52   11.16
  -7  -3   2  212.74   11.45
  -7  -3   2  193.14   10.54
  -7  -3   1  385.48   10.24
  -7  -3   1  429.07   15.26
   7  -3  -1  412.82    9.98
   7   3  -1  437.82   16.14
  -7  -3   1  398.00   14.65
  -7  -3   0  692.61   13.44
   7  -3   0  747.34   13.46
   7   3   0  705.20   20.02
  -7  -3   0  769.01   20.50
   7   3   0  748.20   20.62
  -7  -3  -1 1192.59   17.36
  -7  -3  -1 1248.63   26.41
   7   3   1 1213.91   26.71
   7  -3   1 1306.94   17.80
  -7  -3  -1 1269.74   28.65
   7   3   1 1218.67   26.00
   7  -3   2 1022.12   15.66
   7   3   2  943.80   24.02
  -7  -3  -2  977.52   23.60
   7  -3   2 1038.55   15.99
  -7  -3  -2 1023.29   25.55
   7   3   2  947.09   22.83
   7  -3   3  787.49   14.55
  -7  -3  -3  770.20   21.29
   7   3   3  755.69   22.13
   7  -3   3  798.08   14.17
  -7  -3  -3  831.40   22.94
   7  -3   4  242.01    8.46
   7   3   4  290.94   14.21
  -7  -3  -4  277.43   13.20
   7  -3   4  293.10    8.82
  -7  -3  -4  277.25   13.45
   7  -3   5 1013.67   17.84
  -7  -3  -5 1040.90   25.69
   7   3   5 1021.37   26.80
   7  -3   5 1012.49   16.35
  -7  -3  -5 1024.72   25.05
   7  -3   6  498.86   13.03
   7   3   6  472.12   18.79
   7  -3   6  465.69   11.32
  -7  -3  -6  442.87   16.64
   7   3   7  231.72   13.52
   7  -3   7  239.61    8.27
  -7  -3  -7  261.82   12.90
   7   3   7  240.71   12.46
   7   3   8   26.05    5.03
   7  -3   8   29.61    3.12
  -7  -3  -8   23.69    4.24
   7  -3   8   23.25    4.39
   7   3   8   26.49    4.50
  -7  -3  -9   27.50    4.47
   7  -3   9   31.51    5.29
   7   3   9   26.82    4.48
   7   3   9   25.88    5.22
   7  -3   9   26.76    3.08
   7  -3  10    5.88    1.98
   7   3  10    5.99    3.27
   7  -3  10    1.50    2.17
   7   3  10    3.11    2.17
  -7  -3 -10    1.41    1.78
   7  -3  11   72.86    8.08
   7   3  11   83.31    7.94
   7   3  11   78.60    8.88
  -7   3 -11   61.09    3.52
   7  -3  11   78.95    5.27
   7  -3  12   36.52    6.30
   7  -3  12   59.04    7.69
   7   3  12   57.88    6.77
   7   3  12   51.31    7.68
   7  -3  12   57.89    4.65
   7  -3  13   40.76    5.92
   7   3  13   23.46    4.25
   7   3  13   39.46    5.73
   7   3  13   37.21    6.86
   7  -3  13   44.63    4.18
   7   3  14   33.84    4.81
   7  -3  14   41.17    6.87
   7   3  14   57.67    6.94
   7   3  14   52.48    7.97
   7  -3  14   46.39    4.31
   7  -3  15    4.72    1.95
   7   3  15    4.94    2.74
   7   3  15    3.69    4.06
   7  -3  15   11.80    5.10
   7  -3  16    5.48    2.03
   7   3  16    4.48    2.97
   7   3  16    3.92    4.17
   7  -3  16    1.43    3.86
   7  -3  17   19.20    3.31
   7   3  17   16.93    5.13
   7  -3  17   18.19    5.75
   7  -3  18    4.24    1.99
   7   3  18    4.92    4.86
   7  -3  19   29.02    4.19
   7   3  19   17.85    6.25
   7  -3  19   13.12    6.08
   7  -3  20   37.77    4.89
   7  -3  20   40.77    7.97
   7  -3  21   81.02    7.08
   7   3  21   57.61    8.63
   7  -3  21   69.37   10.35
   7  -3  22  106.92    8.27
   7  -3  22  127.34   14.39
   7   3  23   11.47    6.08
   7  -3  23    8.72    8.21
   7   3  24    1.55    6.41
   7  -3  24   55.37   10.32
   7   3  25    0.57    7.21
   7  -3  25    6.45    7.93
   7   3  26    4.52    7.48
   7  -3  26   11.11    9.11
   7  -3  27   10.17    7.50
   7  -3  28   -3.72    9.80
   7  -3  29   16.21    8.88
   7  -3  30    8.34   10.21
   7  -3  31    4.95    8.83
   7  -3  32   -7.26   10.67
   7  -3  33   -7.73    9.29
  -7  -5  32  -13.89    9.29
  -7  -5  31   -3.68    8.80
  -7  -5  30   -2.13    8.65
  -7  -5  29   -5.14    8.53
  -7  -5  28   19.29    9.80
  -7  -5  27   10.96    6.93
  -7  -5  26   40.81    9.20
  -7  -5  25   12.23    7.88
  -7  -5  24    8.95    7.53
  -7  -5  23   -2.25    5.33
   7  -5 -22   14.26    3.58
  -7  -5  22   26.39    7.18
   7  -5 -21   13.66    3.34
  -7  -5  21   23.94    7.63
   7  -5 -20   11.31    3.02
  -7  -5  20   14.42    5.59
   7  -5 -19   65.64    6.11
  -7  -5  19   48.52    7.79
   7  -5 -18   19.97    3.51
  -7  -5  18   18.75    5.49
   7  -5 -17   31.44    4.13
  -7  -5  17   26.63    5.69
   7  -5 -16   95.68    6.77
  -7  -5  16   77.80    8.06
  -7  -5  15   36.84    6.07
   7  -5 -15   40.20    4.44
  -7  -5  14   63.07    6.70
   7  -5 -14   71.00    5.65
  -7  -5  13   16.96    3.73
   7  -5 -13   29.70    3.74
  -7  -5  12    1.90    2.08
   7  -5 -12    0.84    1.29
  -7  -5  11   55.09    5.64
   7  -5 -11   58.95    4.98
  -7  -5  10   30.80    4.14
   7  -5 -10   36.96    3.90
  -7  -5  10   34.18    4.81
  -7  -5   9  130.46    7.94
   7  -5  -9  143.33    7.34
  -7  -5   9  144.21    9.88
   7   5  -9  137.08   10.70
  -7  -5   8  199.67    9.57
   7  -5  -8  204.67    8.74
  -7  -5   8  185.30    6.09
  -7  -5   8  197.56   11.47
   7   5  -8  197.20   12.56
  -7  -5   7  102.13    6.68
   7  -5  -7  111.11    6.51
  -7  -5   7   92.15    4.43
  -7  -5   7  106.39    8.65
   7   5  -7  100.58    8.91
  -7  -5   6   25.13    3.38
  -7  -5   6   21.62    2.37
   7  -5  -6   28.48    3.51
  -7  -5   6   23.17    4.26
  -7  -5   6   26.94    5.61
   7   5  -6   28.31    5.01
  -7  -5   5  133.51    7.17
  -7  -5   5  132.20    5.50
   7  -5  -5  143.54    7.16
  -7  -5   5  151.82   10.42
  -7   5   5  135.17    4.76
  -7  -5   5  134.48   11.18
   7   5  -5  144.57   10.23
  -7  -5   4  229.10    9.16
   7  -5  -4  255.29    9.57
  -7  -5   4  203.43    7.04
  -7  -5   4  237.50   13.34
  -7  -5   4  246.54   13.35
  -7  -5   4  224.88   14.24
  -7  -5   3  254.23    9.40
   7  -5  -3  242.79    9.26
  -7  -5   3  257.76    8.15
   7   5  -3  274.31   14.55
  -7  -5   3  271.11   14.29
  -7  -5   3  264.95   13.48
  -7  -5   3  273.05   15.59
  -7  -5   2  807.85   16.63
   7   5  -2  825.50   25.55
  -7  -5   2  786.40   24.18
  -7  -5   2  786.77   14.48
   7  -5  -2  836.16   17.12
  -7  -5   2  823.89   23.43
  -7  -5   2  742.80   25.29
  -7  -5   1  471.20   12.44
   7   5  -1  473.37   19.56
  -7  -5   1  517.90   20.22
   7   5  -1  469.16   19.25
   7  -5  -1  496.22   13.26
  -7  -5   1  439.80   11.07
  -7  -5   1  493.33   17.64
  -7  -5   1  472.21   19.84
  -7  -5   0  494.94   11.99
  -7  -5   0  550.16   13.07
   7   5   0  545.34   21.20
   7  -5   0  560.33   14.03
  -7  -5   0  572.91   18.80
   7   5   0  507.08   20.11
  -7  -5   0  557.30   21.55
   7   5   1  186.94   12.21
  -7  -5  -1  168.92   11.68
  -7  -5  -1  187.10   10.59
   7  -5   1  159.58    7.06
  -7  -5  -1  178.19    7.33
  -7  -5  -1  166.96    7.23
   7  -5   1  186.97    8.25
   7   5   1  161.46   11.55
   7   5   2  182.27   12.12
  -7  -5  -2  167.28    7.27
  -7  -5  -2  172.41    7.20
   7  -5   2  195.78    8.21
   7   5   2  166.75   11.92
   7  -5   2  197.26    8.59
   7   5   3  139.46   10.71
  -7  -5  -3  142.24    6.50
  -7  -5  -3  128.88    6.51
   7  -5   3  131.01    6.98
   7   5   3  131.80   11.05
   7  -5   3  162.58    7.92
   7   5   4  132.31   10.35
  -7  -5  -4  135.16    6.35
   7  -5   4  121.68    7.22
   7   5   4  119.80   10.65
   7  -5   4  139.00    7.40
   7  -5   5  139.96    9.78
   7   5   5  109.97   10.55
   7   5   5  106.48    9.27
  -7  -5  -5  108.98   10.06
   7  -5   5  100.70    6.41
  -7  -5  -6  103.75    9.73
   7   5   6   98.67    8.99
   7  -5   6   91.41    5.98
   7  -5   6   89.21    6.99
   7   5   7  114.40    9.72
  -7  -5  -7  115.52   10.26
   7  -5   7  110.86    6.71
   7  -5   7  127.95    8.26
   7   5   8   44.69    6.29
  -7  -5  -8   44.03    6.48
   7  -5   8   48.53    4.63
   7  -5   8   49.13    6.24
  -7  -5  -9    8.36    3.21
   7   5   9    6.17    2.88
   7  -5   9    7.53    2.35
   7  -5   9    0.55    2.82
  -7  -5 -10    8.21    3.17
   7   5  10    6.62    2.95
   7  -5  10   12.27    4.28
   7  -5  10    9.57    2.53
   7  -5  11   13.47    4.99
  -7  -5 -11    6.37    2.94
   7   5  11   11.51    3.57
   7  -5  11    9.56    2.51
  -7  -5 -12   14.56    3.94
   7   5  12    9.20    3.43
   7  -5  12   31.42    3.84
   7  -5  12   36.56    6.64
  -7  -5 -13   93.77    9.14
   7   5  13  100.33    9.56
   7  -5  13  114.28    7.13
   7  -5  13  113.25    9.77
   7  -5  14   32.18    4.06
   7  -5  14   22.03    5.86
   7  -5  15   29.77    3.93
   7  -5  15   25.85    7.33
   7  -5  16    5.04    6.56
   7  -5  16    4.49    1.98
   7  -5  17    0.24    6.36
   7  -5  17    7.18    2.46
   7  -5  18    4.50    6.88
   7  -5  18    4.15    2.27
   7  -5  19   32.02    8.89
   7  -5  19   33.24    4.41
   7  -5  20   39.04    9.75
   7  -5  21   35.76    8.85
   7  -5  22    1.15    7.02
   7  -5  23    3.79    8.32
   7  -5  24   16.97    8.52
   7  -5  25    0.30    7.23
   7  -5  26   32.35   11.38
   7  -5  27    9.76    7.81
   7  -5  28   19.43   11.13
   7  -5  29    0.56    8.30
   7  -5  30    2.59   10.00
   7  -5  31  -18.06   10.82
   7  -5  32   16.40   12.03
  -7  -7  30   -4.43    9.70
  -7  -7  29    2.05    8.91
  -7  -7  28   -6.41    9.02
  -7  -7  27    0.00    8.10
  -7  -7  26   13.19    8.83
  -7  -7  25   -5.52    6.80
  -7  -7  24   13.14    6.97
   7  -7 -24   37.58    5.97
  -7  -7  23    3.09    5.84
   7  -7 -23    2.85    2.43
  -7  -7  22   18.99    7.89
   7  -7 -22    9.41    3.42
  -7  -7  21    1.16    6.17
   7  -7 -21    4.44    3.10
  -7  -7  20   21.24    7.56
   7  -7 -20   22.32    4.30
  -7  -7  19    0.88    4.28
   7  -7 -19    1.29    2.49
  -7  -7  18   15.74    5.68
   7  -7 -18   22.80    4.11
  -7  -7  17   -4.52    5.20
   7  -7 -17    2.25    2.43
  -7  -7  16   66.91    8.81
   7  -7 -16   67.11    6.59
  -7  -7  15    4.66    4.02
   7  -7 -15    1.47    1.94
  -7  -7  14  152.50   11.20
   7  -7 -14  142.52    8.95
   7  -7 -13   59.00    5.84
  -7  -7  13   72.61    7.53
   7  -7 -12   59.20    5.78
  -7  -7  12   57.26    6.66
   7  -7 -11   30.75    4.27
  -7  -7  11   31.10    5.01
   7  -7 -10   12.03    3.26
  -7  -7  10    4.99    2.47
   7  -7  -9   70.42    6.16
  -7  -7   9   59.62    5.99
   7  -7  -8   18.77    3.60
  -7  -7   8   17.43    3.52
   7  -7  -7   39.65    4.72
  -7  -7   7   42.34    4.87
  -7  -7   6   25.83    3.27
   7  -7  -6   26.82    4.14
   7   7  -6   22.80    4.98
  -7  -7   6   26.86    3.77
  -7  -7   5    6.83    2.25
  -7  -7   5    7.54    2.13
   7   7  -5    8.00    3.96
   7  -7  -5    4.64    2.26
  -7  -7   4  598.34   15.63
   7  -7  -4  571.89   16.51
  -7  -7   4  552.18   14.31
  -7  -7   3  199.95    8.87
  -7  -7   3  195.33    8.70
   7  -7  -3  188.19    9.56
  -7  -7   2  287.01   10.39
   7  -7  -2  265.78   11.27
  -7  -7   2  276.80   10.48
  -7  -7   1  260.17    9.66
   7  -7  -1  268.94   11.42
  -7  -7   1  227.82    9.69
   7  -7   0  432.20   14.42
  -7  -7   0  410.22   13.10
  -7  -7  -1  107.72    6.76
   7  -7   1  113.63    7.57
   7  -7   2  804.47   19.49
  -7  -7  -2  764.50   17.94
  -7  -7  -3   18.00    3.16
   7  -7   3   15.47    3.47
  -7  -7  -4   32.12    4.15
   7  -7   4   30.57    4.13
  -7  -7  -5    3.68    1.79
   7  -7   5    6.12    2.36
  -7  -7  -6    2.06    1.89
   7  -7   6    2.63    2.12
  -7  -7  -7   -0.04    1.84
   7  -7   7    1.30    1.63
   7  -7   8  101.68    7.48
  -7  -7  -8   95.91    7.21
   7  -7   9    3.74    4.42
  -7  -7  -9    6.21    2.70
   7  -7   9    3.83    2.31
   7  -7  10   52.13    8.16
   7  -7  10   60.06    5.94
  -7  -7 -10   63.68    6.10
   7  -7  11   24.84    6.68
   7  -7  11   32.95    4.59
  -7  -7 -11   32.62    4.62
   7  -7  12    4.52    2.58
  -7  -7 -12    5.17    2.55
   7  -7  13   16.24    6.93
  -7  -7 -13   21.85    4.07
   7  -7  13   23.29    4.14
   7  -7  14   15.13    3.36
  -7  -7 -14   11.74    3.42
   7  -7  14    5.21    6.18
  -7  -7 -15   31.75    4.83
   7  -7  15   35.61    8.39
   7  -7  15   40.14    5.22
   7  -7  16    4.67    2.55
  -7  -7 -16    5.42    3.07
   7  -7  17    2.35    2.13
  -7  -7 -17    3.14    2.86
   7  -7  18   36.17    8.47
  -7  -7 -18   36.10    5.65
  -7  -7 -19   17.09    4.18
   7  -7  19    7.59    6.31
  -7  -7 -20   21.98    4.54
   7  -7  20   12.85    7.61
  -7  -7 -21    5.15    3.12
   7  -7  21    7.94    8.33
  -7  -7 -22    2.23    2.93
   7  -7  22  -15.57    9.94
  -7  -7 -23    3.59    3.19
   7  -7  23    6.57    8.34
  -7  -7 -24   19.22    4.61
   7  -7  24   14.25    9.22
  -7  -7 -25    0.48    2.47
   7  -7  25    2.69    9.72
  -7  -7 -26    2.33    2.58
   7  -7  26   -4.43    9.07
  -7  -7 -27   -1.04    2.74
   7  -7  27    7.22    8.85
  -7  -7 -28    0.07    2.73
   7  -7  28   -7.79   11.24
  -7  -7 -29   -2.19    2.71
   7  -7  29   -0.79    7.81
  -7  -7 -30   -0.06    2.90
   7  -7  30   12.90   12.46
  -7  -7 -31    0.00    2.38
  -7  -9  27    7.44    8.87
   7  -9 -26    6.22    3.49
  -7  -9  26    8.45    9.34
   7  -9 -25    0.28    2.64
  -7  -9  25   -1.55    7.75
   7  -9 -24   20.12    5.08
  -7  -9  24    9.58    8.27
   7  -9 -23    4.54    3.48
  -7  -9  23   11.87    8.33
   7  -9 -22    9.08    3.77
  -7  -9  22    1.45    7.13
   7  -9 -21    0.70    2.42
  -7  -9  21    2.37    6.98
   7  -9 -20    3.61    3.30
  -7  -9  20   -1.51    6.62
   7  -9 -19   -1.21    2.16
  -7  -9  19    3.93    6.71
   7  -9 -18    0.18    2.67
  -7  -9  18    2.33    6.05
   7  -9 -17    3.39    2.54
  -7  -9  17   -2.17    5.60
   7  -9 -16    3.66    2.98
  -7  -9  16   -2.29    5.17
   7  -9 -15    2.75    2.87
  -7  -9  15    7.52    4.79
   7  -9 -14   11.05    3.56
  -7  -9  14    1.91    3.77
   7  -9 -13   12.92    3.51
  -7  -9  13    5.07    4.29
   7  -9 -12    3.78    2.43
   7  -9 -11    8.71    3.01
   7  -9 -10    2.43    2.14
   7  -9  -9    3.50    2.45
   7  -9  -8   17.90    4.14
   7  -9  -7    3.59    2.77
   7  -9  -6    1.22    1.93
   7  -9  -5   40.63    5.66
   7  -9  -4   55.21    6.16
  -7  -9   3  225.60   11.19
   7  -9  -3  236.01   12.34
  -7  -9   2   48.34    5.33
   7  -9  -2   53.21    6.24
   7  -9  -1   20.03    3.92
  -7  -9   1   18.92    3.64
   7  -9   0    2.64    2.26
  -7  -9   0    0.01    2.05
   7  -9   1   51.59    6.01
  -7  -9  -1   54.41    5.80
   7  -9   2   38.13    5.27
  -7  -9  -2   32.21    4.58
   7  -9   3   36.55    5.28
  -7  -9  -3   37.17    4.90
   7  -9   4   33.71    4.95
  -7  -9  -4   35.73    4.97
   7  -9   5    8.30    2.85
  -7  -9  -5    8.93    2.90
   7  -9   6   41.42    5.40
  -7  -9  -6   38.50    5.00
   7  -9   7   32.62    5.15
  -7  -9  -7   24.07    4.25
   7  -9   8   94.99    8.17
  -7  -9  -8   93.82    7.82
   7  -9   9   38.70    5.45
  -7  -9  -9   43.09    5.66
   7  -9  10  116.46    9.16
  -7  -9 -10  103.36    8.32
   7  -9  11   25.96    4.70
  -7  -9 -11   25.38    4.49
   7  -9  12   36.32    5.57
  -7  -9 -12   22.28    4.63
   7  -9  13    0.11    2.39
  -7  -9 -13    1.76    2.63
   7  -9  14    5.47    3.04
  -7  -9 -14    5.45    2.76
  -7  -9 -15   17.34    4.22
  -7  -9 -16    9.64    3.70
  -7  -9 -17   42.17    6.04
  -7  -9 -18    2.79    3.01
  -7  -9 -19   31.29    5.89
  -7  -9 -20    0.13    2.71
   7  -9  21   -0.64    7.56
  -7  -9 -21    1.93    2.62
   7  -9  22   -2.13    8.36
  -7  -9 -22    0.32    2.31
   7  -9  23    2.80   10.21
  -7  -9 -23    1.01    2.42
   7  -9  24    1.79   10.54
  -7  -9 -24    3.20    2.94
   7  -9  25    0.98    9.08
  -7  -9 -25    1.69    2.87
   7  -9  26   -5.07   10.06
  -7  -9 -26    3.51    3.34
   7  -9  27   -7.43   12.59
   7 -11 -23    0.84    2.83
   7 -11 -22    0.44    3.22
   7 -11 -21    1.64    3.30
   7 -11 -20    0.83    2.51
   7 -11 -19   -2.88    3.59
   7 -11 -18    5.98    3.31
   7 -11 -17    5.95    3.85
   7 -11 -16   10.36    3.83
   7 -11 -15    9.68    3.98
   7 -11 -14    6.59    3.69
   7 -11 -13    4.08    3.16
   7 -11 -12    6.88    3.21
   7 -11 -11    6.26    3.23
   7 -11 -10    2.86    2.96
   7 -11  -9   10.33    3.89
   7 -11  -8   17.49    4.36
   7 -11  -7   38.73    6.06
   7 -11  -6   80.90    8.41
   7 -11  -5  166.09   11.90
   7 -11  -4  101.90    9.47
   7 -11  -3   43.38    6.25
   7 -11  -2   13.49    4.42
   7 -11  -1   31.15    5.37
  -7 -11   1   34.52    5.38
   7 -11   0   44.36    6.57
  -7 -11   0   49.29    6.36
  -7 -11  -1   42.92    6.18
   7 -11   1   47.91    6.43
  -7 -11  -2   52.98    6.51
   7 -11   2   58.55    7.05
  -7 -11  -3   68.72    7.48
   7 -11   3   71.90    8.04
  -7 -11  -4   70.06    7.35
   7 -11   4   71.00    7.85
  -7 -11  -5   49.27    6.25
   7 -11   5   44.63    6.29
  -7 -11  -6   10.65    3.73
   7 -11   6   14.60    4.02
  -7 -11  -7    2.03    2.70
   7 -11   7    3.62    2.51
  -7 -11  -8   -2.51    2.87
   7 -11   8    1.52    2.23
  -7 -11  -9   15.71    4.35
   7 -11   9   11.15    3.63
  -7 -11 -10    5.68    3.37
   7 -11  10    7.99    3.32
  -7 -11 -11    4.76    2.94
   7 -11  11    2.28    2.87
  -7 -11 -12    0.65    2.22
  -7 -11 -13   -3.91    3.29
  -7 -11 -14    1.12    2.39
  -7 -11 -15    3.13    3.19
  -7 -11 -16    5.61    3.32
  -7 -11 -17    3.20    3.41
  -7 -11 -18    2.72    2.70
  -7 -11 -19   -0.47    2.52
  -7 -11 -20    4.08    3.68
  -7 -11 -21    3.40    3.54
   7 -13 -12    5.59    3.36
   7 -13 -11    4.10    3.48
   7 -13 -10    9.48    4.29
   7 -13  -9    6.30    4.10
   7 -13  -8   20.92    5.75
   7 -13  -7    6.06    4.22
   7 -13  -6   14.70    5.00
   7 -13  -5    6.04    3.75
   7 -13  -4    1.33    3.14
   7 -13  -3    5.27    3.32
   7 -13  -2    5.10    3.50
   7 -13  -1   26.70    5.99
   7 -13   0   15.24    4.60
   7 -13   1   19.74    5.28
   7 -13   2    9.55    4.11
  -7 -13  -3    1.93    2.73
   7 -13   3    1.20    3.09
  -7 -13  -4    6.74    3.83
   7 -13   4    6.72    3.65
  -7 -13  -5    5.02    3.56
   7 -13   5    2.12    3.36
  -7 -13  -6    0.99    3.09
   7 -13   6    3.14    3.27
  -7 -13  -7    8.83    3.99
   7 -13   7    6.93    3.52
  -7 -13  -8    1.12    2.98
   7 -13   8    0.19    3.22
  -7 -13  -9    6.28    3.81
  -7 -13 -10    1.05    3.04
  -7 -13 -11    4.87    3.39
  -7 -13 -12    4.73    3.25
  -7 -13 -13    2.87    3.59
  -8   0  36    0.43    8.43
  -8   0  35    5.39    9.70
  -8   0  34   -3.43    9.76
  -8   0  33   -0.01    8.87
  -8   0  32    2.05    7.28
  -8   0  31   -7.06    7.10
  -8   0  30   25.73    9.39
  -8   0  29    6.26    7.47
  -8   0  28    5.61    5.48
  -8   0  27    3.99    6.47
  -8   0  26    2.79    6.07
  -8   0  25    1.55    5.18
  -8   0  24    9.27    6.16
  -8   0  23    6.29    5.02
  -8   0  22   44.81    7.39
  -8   0  21    2.91    4.70
  -8   0  20   10.12    4.37
  -8   0  19    0.68    2.83
  -8   0  18   34.15    5.12
  -8   0  17   -3.70    2.33
  -8   0  16   53.56    5.59
   8   0 -15   -1.10    1.94
  -8   0  15   -0.68    2.12
  -8   0  14   31.71    4.07
   8   0 -14   32.65    5.05
   8   0 -14   33.78    5.24
  -8   0  14   30.82    3.91
   8   0 -14   30.73    2.14
   8   0 -13    1.15    2.09
   8   0 -13    0.14    1.43
  -8   0  13    3.16    1.85
  -8   0  13    7.03    2.68
   8   0 -12  248.11   12.30
   8   0 -12  225.75   12.42
  -8   0  12  272.88   10.39
   8   0 -11    2.67    2.11
   8   0 -11    6.64    2.44
  -8   0  11    3.03    1.88
   8   0 -10  314.45   12.59
   8   0 -10  309.83   13.69
  -8   0  10  317.48   10.42
  -8   0   9    1.40    1.29
   8   0  -9    1.77    1.25
   8   0  -9    1.36    1.48
   8   0  -9    3.18    2.09
  -8   0   8   20.81    2.83
   8   0  -8   25.86    3.39
  -8   0   8   27.04    4.43
   8   0  -8   24.17    3.00
   8   0  -8   28.96    4.19
  -8   0   8   26.83    3.12
  -8   0   7    1.90    1.54
  -8   0   7    5.49    2.50
   8   0  -7    1.04    1.86
  -8   0   7    2.14    1.35
   8   0  -7    2.01    1.30
   8   0  -7    1.95    1.33
  -8   0   6  101.49    5.36
   8   0  -6  101.82    5.60
  -8   0   6  108.64    7.67
  -8   0   6  102.87    5.97
  -8   0   5   -0.76    1.29
  -8   0   5    0.81    1.98
  -8   0   5    1.09    1.31
   8   0  -5    0.54    0.89
  -8   0   4  186.19    6.81
  -8   0   4  201.55    8.39
   8   0  -4  189.85    6.08
   8   0  -4  181.23    8.01
  -8   0   4  189.79    9.68
  -8   0   3    4.79    1.49
   8   0  -3    4.42    1.82
  -8   0   3    6.46    2.10
   8   0  -3    5.33    1.06
  -8   0   2 1080.63   19.43
   8   0  -2 1034.59   19.39
   8   0  -1    6.11    2.32
  -8   0   1    6.99    2.01
   8   0   0  314.19   10.99
   8   0   0  287.90    6.09
   8   0   1    2.36    1.91
   8   0   1    3.03    1.22
   8   0   2 7898.79   57.11
   8   0   2 7947.18   34.90
   8   0   3    0.00    1.59
   8   0   3    0.26    1.61
  -8   0  -4   23.37    2.48
   8   0   4   24.16    2.25
  -8   0  -5    0.09    0.86
   8   0   5    0.58    0.81
   8   0   5   -0.07    1.03
   8   0   6    8.76    2.39
  -8   0  -6   10.14    2.12
   8   0   6   10.58    1.79
  -8   0  -6   11.56    2.52
   8   0   6   14.37    2.12
  -8   0  -7    0.00    1.08
   8   0   7    0.44    0.84
  -8   0  -7    0.46    1.27
   8   0   7    1.59    1.17
  -8   0  -8   15.98    3.04
   8   0   8   18.33    2.31
  -8   0  -8   13.69    2.73
   8   0   8   17.79    2.45
  -8   0  -9    1.21    1.51
  -8   0  -9   -0.53    1.23
   8   0   9    0.25    0.98
   8   0   9    0.68    1.35
   8   0  10   46.99    5.65
  -8   0 -10   71.03    6.54
  -8   0 -10   66.07    5.88
   8   0  10   67.17    4.30
   8   0  10   70.04    4.78
  -8   0 -11    0.03    1.66
   8   0  11   -1.44    1.95
   8   0  11   -0.68    1.30
  -8   0 -11    1.08    1.72
   8   0  11    0.00    1.09
   8   0  12  216.60   10.42
  -8   0 -12  251.90   13.32
   8   0  12  208.15    7.77
   8   0  12  223.64   12.01
   8   0  12  247.94    9.41
   8   0  13   -1.39    3.54
  -8   0 -13    0.49    1.68
   8   0  13    3.70    2.43
   8   0  13    1.81    1.46
   8   0  13    3.31    1.92
   8   0  14   58.58    6.54
  -8   0 -14   41.79    6.08
   8   0  14   39.77    4.23
   8   0  14   37.51    5.40
   8   0  14   45.48    4.07
   8   0  15    0.11    1.64
   8   0  15    0.15    1.08
   8   0  15   -0.38    1.84
   8   0  15   -4.49    3.31
   8   0  16   13.63    3.88
   8   0  16   15.71    3.14
   8   0  16   14.05    5.08
   8   0  17   -1.21    1.73
   8   0  17   -7.63    4.69
   8   0  18   60.94    5.92
   8   0  18   47.93    7.83
   8   0  19    1.00    1.63
   8   0  19   12.35    5.72
   8   0  20   42.87    5.38
   8   0  20   17.99    6.49
   8   0  21   -2.63    2.50
   8   0  21   10.51    8.59
   8   0  22  145.55    9.66
   8   0  22  112.99   12.90
   8   0  23    0.20    2.30
   8   0  23   -3.58    6.94
   8   0  24   14.72    4.00
   8   0  24   18.59    7.81
   8   0  25   -7.34    6.22
   8   0  26   19.71    7.59
   8   0  27   -3.93    8.30
   8   0  28   13.28    9.80
   8   0  29    9.06    8.04
   8   0  30    6.86    8.81
   8   0  31  -12.88   11.01
   8   0  32    5.50    8.53
   8   0  33   -6.41   11.33
   8   0  34  -12.09   10.86
   8   0  35    6.71   12.59
  -8  -2  35   -3.82   10.54
  -8  -2  34  -16.06   11.45
  -8  -2  33    0.38    8.80
  -8  -2  32   -1.46    6.70
  -8  -2  31    4.70    6.72
  -8  -2  30    3.59    7.80
  -8  -2  29   50.34   10.49
  -8  -2  28   22.95    7.54
  -8  -2  27    8.43    7.41
  -8  -2  26   20.12    8.20
  -8  -2  25    1.44    4.73
  -8   2  25   57.91    9.53
  -8   2  24   39.97    7.53
  -8  -2  24   36.62    8.47
  -8  -2  23    0.75    4.11
  -8   2  23   42.38    8.45
  -8   2  22    9.94    5.67
  -8  -2  22    3.79    5.34
  -8   2  21    8.70    5.08
  -8  -2  21    0.00    3.36
  -8   2  20   30.33    5.64
  -8  -2  20   14.13    5.13
  -8   2  19   -1.23    2.90
  -8  -2  19   -2.19    4.17
  -8  -2  18   62.18    7.17
  -8   2  18   30.94    5.02
  -8  -2  17   56.98    6.37
   8  -2 -17   57.59    4.22
  -8   2  17   53.89    5.72
   8  -2 -17   56.17    7.21
  -8  -2  16   23.83    4.21
   8  -2 -16   19.22    2.51
  -8   2  16   27.25    4.22
   8  -2 -16   16.75    4.12
  -8  -2  16   15.39    4.21
   8  -2 -15   12.27    3.42
  -8  -2  15   17.03    4.20
  -8   2  15   17.52    3.23
  -8  -2  15   18.20    3.67
   8  -2 -15   15.22    2.16
   8  -2 -14    4.29    2.44
   8   2 -14   -0.74    1.93
  -8  -2  14    3.53    2.42
  -8  -2  14    0.99    2.19
   8  -2 -14    2.35    1.20
   8   2 -13  150.22   10.67
  -8  -2  13  142.84   10.85
  -8  -2  13  149.92   10.77
   8  -2 -13  141.08    9.47
  -8   2  13  138.16    7.13
  -8  -2  13  120.41    7.82
   8  -2 -13  134.75    5.61
   8   2 -12  300.41   14.41
  -8  -2  12  270.52   14.24
   8   2 -12  287.37   15.02
   8  -2 -12  277.75   12.70
  -8  -2  12  289.30   14.47
  -8   2  12  294.60    9.92
  -8  -2  12  284.31   11.50
   8  -2 -12  268.09    7.70
  -8  -2  11   55.94    6.32
  -8  -2  11   65.20    7.03
   8   2 -11   61.20    6.99
   8  -2 -11   58.45    5.87
  -8   2  11   54.74    4.31
  -8  -2  11   61.80    5.33
   8  -2 -11   55.69    3.57
  -8  -2  10  237.19   12.74
   8   2 -10  222.76   12.61
   8  -2 -10  208.89   10.45
  -8  -2  10  230.15   12.09
  -8   2  10  225.12    8.01
  -8  -2  10  199.14    9.02
   8  -2 -10  219.09    6.79
   8  -2  -9  339.47   12.92
  -8  -2   9  350.83   15.10
   8   2  -9  312.05   14.39
   8  -2  -9  310.37    7.20
  -8  -2   9  352.86   14.16
  -8  -2   9  337.27   11.41
  -8   2   9  308.13    8.94
   8  -2  -9  325.95    8.19
   8   2  -8   14.94    3.68
  -8  -2   8   16.34    3.25
  -8  -2   8   13.24    3.41
   8  -2  -8   14.09    1.82
  -8   2   8   11.85    2.85
   8  -2  -8   14.92    1.96
  -8  -2   8   14.85    2.77
  -8   2   8   12.30    2.00
  -8  -2   7    9.14    2.34
  -8   2   7   10.29    1.79
   8  -2  -7    9.96    1.69
  -8   2   7    7.69    2.31
   8   2  -7   11.64    3.24
   8  -2  -7   10.30    1.69
  -8  -2   7   11.06    2.53
   8   2  -7    9.57    2.60
  -8  -2   7   12.34    3.03
  -8  -2   7   11.14    3.43
  -8  -2   6   22.13    3.02
  -8   2   6   21.83    2.33
  -8  -2   6   22.37    3.28
   8   2  -6   21.75    3.66
  -8  -2   6   24.56    4.36
  -8  -2   6   26.33    4.22
  -8   2   6   22.83    3.34
   8   2  -6   25.00    4.08
   8  -2  -6   26.39    2.45
   8   2  -6   28.08    2.15
  -8   2   5   54.51    3.43
  -8  -2   5   58.74    4.57
  -8  -2   5   56.98    4.85
  -8  -2   5   60.31    6.40
   8   2  -5   56.63    5.76
  -8   2   5   52.22    4.78
   8  -2  -5   61.19    3.59
   8   2  -5   59.18    3.17
  -8   2   4  239.18    6.98
  -8  -2   4  236.65    8.49
   8   2  -4  258.01   11.83
  -8  -2   4  254.23   12.38
   8  -2  -4  232.80    6.80
   8   2  -4  248.99    6.49
   8  -2  -3   72.46    3.82
   8   2  -3   82.31    3.88
   8   2  -3   82.68    6.78
  -8  -2   3   80.73    7.09
  -8  -2   3   74.69    4.87
   8  -2  -2  210.41    6.46
   8   2  -2  220.95    6.55
   8   2  -2  213.46   10.62
  -8  -2   2  200.97   10.89
  -8  -2   2  209.40    7.67
   8  -2  -1  494.90    9.83
  -8  -2   1  519.31   11.78
   8   2  -1  543.44   10.42
  -8  -2   1  515.95   17.02
   8   2   0 2258.99   19.08
  -8  -2   0 2160.98   34.74
   8   2   0 2200.75   21.59
  -8  -2   0 2252.33   33.81
   8  -2   0 2173.03   20.80
   8   2   1  411.93    8.66
  -8  -2  -1  377.05   14.63
  -8  -2  -1  356.05   13.64
   8   2   1  402.57    9.65
   8  -2   1  397.12    9.13
   8   2   2  338.92    8.22
   8   2   2  306.74   12.94
  -8  -2  -2  302.80   12.82
  -8  -2  -2  332.40   13.36
   8  -2   2  354.79    8.83
   8   2   3  968.78   14.54
  -8  -2  -3  966.16   23.02
   8   2   3  937.25   22.31
  -8  -2  -3  951.40   22.55
   8  -2   3  988.01   14.89
   8  -2   4   99.28    5.95
   8   2   4   94.90    4.86
  -8  -2  -4  104.07    7.75
   8   2   4   87.35    7.05
  -8  -2  -4   89.95    7.23
   8   2   4   96.78    7.91
   8  -2   4   93.48    4.72
   8  -2   5  662.74   14.55
   8   2   5  623.48   12.64
  -8  -2  -5  616.16   18.46
   8   2   5  664.63   19.40
  -8  -2  -5  597.99   18.27
   8   2   5  594.53   19.33
   8  -2   5  596.87   11.92
   8  -2   6  497.79   13.41
   8   2   6  499.05   11.71
  -8  -2  -6  519.74   17.23
   8  -2   6  486.01   15.88
   8   2   6  500.69   16.86
   8   2   6  488.08   18.08
  -8  -2  -6  531.54   17.64
   8  -2   6  540.82   11.63
   8   2   7  363.86   10.45
  -8  -2  -7  388.30   15.01
   8  -2   7  354.16   13.89
   8   2   7  373.22   14.61
   8   2   7  359.45   15.98
  -8  -2  -7  385.79   15.41
   8  -2   7  394.11   10.22
   8  -2   8  176.67    9.73
   8   2   8  213.68    8.23
   8   2   8  191.96   10.83
   8  -2   8  221.06   11.52
   8   2   8  198.56   12.20
  -8  -2  -8  191.61   10.97
   8  -2   8  216.86    7.84
   8  -2   9   56.93    6.63
   8   2   9   55.93    6.24
   8  -2   9   53.85    6.13
   8   2   9   56.41    7.14
   8  -2   9   65.93    4.60
   8   2   9   55.87    4.42
   8   2  10   79.67    7.33
   8  -2  10   82.03    7.75
   8   2  10   82.17    8.54
  -8   2 -10   74.28    4.90
   8  -2  10   83.52    5.25
   8   2  10   88.05    5.79
   8   2  11   97.19    8.21
   8   2  11  113.84    8.98
   8  -2  11  115.16    9.50
   8   2  11  125.32   10.66
   8   2  11  105.01    6.32
  -8   2 -11  117.14    6.29
   8  -2  11  104.52    5.87
   8  -2  12  195.47   10.90
   8   2  12  249.37   11.02
   8  -2  12  202.33   13.13
   8   2  12  197.18   12.07
  -8   2 -12  209.50    8.59
   8   2  12  201.94   13.89
   8  -2  12  206.17    8.46
   8  -2  13   23.03    4.82
   8   2  13   44.73    5.64
   8   2  13   41.29    5.98
  -8   2 -13   43.45    6.17
   8  -2  13   46.44    6.82
   8   2  13   41.22    6.99
   8  -2  13   40.33    3.96
   8  -2  14  143.19   10.10
   8   2  14  127.98    8.43
   8   2  14  149.35   11.06
   8   2  14  158.91   13.10
   8  -2  14  152.94    6.66
   8  -2  14  155.44    7.79
   8  -2  15   74.95    7.72
   8   2  15   44.10    5.61
   8   2  15   64.62    7.68
   8   2  15   73.49    9.36
   8  -2  15   59.55    4.34
   8  -2  15   67.28    5.55
   8  -2  16  431.75   17.49
   8   2  16  381.66   18.34
   8  -2  16  376.28   10.78
   8   2  16  396.91   21.30
   8  -2  16  405.83   13.39
   8   2  17   56.77    6.90
   8  -2  17   64.61    8.04
   8   2  17   80.02    8.94
   8   2  17   71.73    9.77
   8  -2  17   77.08    6.18
   8  -2  18  223.35   10.55
   8  -2  18  203.91   13.35
   8  -2  19   24.82    3.92
   8   2  19   10.63    5.75
   8  -2  20   62.43    6.24
   8  -2  20   48.84    9.13
   8   2  20   70.59    9.02
   8  -2  21    5.84    2.83
   8   2  21    3.04    5.25
   8  -2  22    4.71    2.92
   8  -2  22   -3.91    6.12
   8  -2  23   -0.35    2.25
   8  -2  23    0.44    5.80
   8  -2  24    2.42    6.55
   8   2  24   -1.71    6.90
   8  -2  24    1.60    2.28
   8  -2  25   33.76   10.19
   8   2  25   17.95    8.21
   8  -2  26  -10.26    8.46
   8   2  26    1.63    7.54
   8  -2  27    6.92    6.93
   8   2  27    1.36    8.14
   8  -2  28    7.99    9.03
   8   2  28   17.94   10.06
   8  -2  29   11.35    9.62
   8   2  29   16.52   10.26
   8   2  30    3.11    8.14
   8  -2  30    9.35    8.44
   8   2  31   -1.08    8.58
   8  -2  31   -0.12   10.26
   8   2  32  -13.58   11.71
   8  -2  32   -5.53    8.25
   8   2  33   -6.64   11.00
   8  -2  33  -21.48   12.74
   8  -2  34    3.19    8.67
  -8  -4  33    5.03    9.81
  -8  -4  32   11.49    9.82
  -8  -4  31   10.90    8.10
  -8  -4  30   -3.31    6.30
  -8  -4  29   -0.02    6.95
  -8  -4  28   12.59    8.71
  -8  -4  27   30.74    9.64
  -8  -4  26   52.33    9.64
  -8  -4  25  103.15   12.90
  -8  -4  24   70.75   10.86
  -8  -4  23   47.58    8.46
  -8  -4  22   81.52   10.74
  -8  -4  21   61.76    8.48
  -8  -4  20   39.65    7.73
   8  -4 -20   53.98    5.36
  -8  -4  19   69.66    8.24
   8  -4 -19   58.50    5.28
   8  -4 -18   45.18    4.61
  -8  -4  18   39.92    6.66
   8  -4 -17   19.75    3.15
  -8  -4  17   20.35    5.17
   8  -4 -16   41.21    4.22
  -8  -4  16   41.41    5.73
   8  -4 -15   20.03    3.02
  -8  -4  15    8.94    3.15
   8  -4 -14   34.94    3.71
  -8  -4  14   31.98    4.70
   8  -4 -13  116.77    6.47
  -8  -4  13  107.86    7.91
   8  -4 -12  282.81    9.77
  -8  -4  12  253.73   11.66
  -8  -4  12  283.59   16.59
  -8  -4  12  294.93   17.48
   8  -4 -11  367.58   11.01
  -8  -4  11  389.82   14.15
  -8  -4  11  385.77   18.93
  -8  -4  11  369.92   19.26
  -8  -4  10  171.14    9.21
   8  -4 -10  169.88    7.44
  -8  -4  10  166.03   10.01
  -8  -4  10  184.78   12.75
  -8  -4  10  197.57   13.93
   8   4 -10  161.50   11.55
  -8   4   9   35.41    2.76
  -8  -4   9   47.48    5.02
   8  -4  -9   39.46    3.78
  -8  -4   9   33.85    4.72
   8   4  -9   36.79    5.58
  -8  -4   9   39.47    6.38
  -8  -4   8   62.05    5.44
  -8   4   8   73.86    3.68
   8  -4  -8   68.28    4.81
  -8  -4   8   58.33    6.06
  -8  -4   8   65.27    7.78
   8   4  -8   65.55    7.35
  -8  -4   7   57.10    5.01
  -8   4   7   42.62    2.76
  -8   4   7   56.92    4.37
  -8  -4   7   56.86    7.21
   8   4  -7   58.54    6.72
   8  -4  -7   55.06    4.32
  -8  -4   7   59.83    6.17
   8  -4  -6    1.55    1.36
  -8   4   6    1.87    1.32
   8   4  -6    3.00    2.38
  -8  -4   6    1.67    2.73
  -8  -4   6    0.51    2.51
  -8  -4   6    5.63    2.42
  -8  -4   6    2.50    0.98
  -8  -4   6    1.81    1.78
  -8  -4   5  124.31    6.90
   8  -4  -5  135.99    6.53
  -8  -4   5  126.17    4.65
  -8  -4   5  141.32    9.52
   8   4  -5  141.11   10.49
  -8  -4   5  132.84    9.99
  -8  -4   5  144.14   10.98
  -8   4   5  133.39    6.44
  -8  -4   4  399.93   12.13
  -8  -4   4  389.39   15.80
   8   4  -4  372.06   16.70
  -8  -4   4  364.56    8.28
   8  -4  -4  394.22   11.01
  -8  -4   4  411.96   17.26
  -8  -4   4  393.68   17.68
  -8  -4   3  411.63    9.09
  -8  -4   3  435.56   12.40
  -8  -4   3  457.48   17.31
   8  -4  -3  440.75   11.67
   8   4  -3  449.04   18.35
  -8  -4   3  441.67   17.39
  -8  -4   3  461.65   18.98
  -8  -4   2  241.38    9.03
  -8  -4   2  247.46    7.27
  -8  -4   2  245.02   12.73
   8  -4  -2  267.28    9.13
   8   4  -2  252.71   13.61
  -8  -4   2  241.70   13.55
  -8  -4   2  261.94   13.24
  -8  -4   1  153.77    7.20
   8   4  -1  153.73   10.60
  -8  -4   1  147.32    9.99
   8  -4  -1  165.35    7.28
   8   4  -1  158.19   10.95
  -8  -4   1  159.60   10.33
  -8  -4   0   42.99    3.91
   8  -4   0   38.64    3.68
  -8  -4   0   45.11    5.71
   8   4   0   42.34    5.88
   8   4   0   49.46    6.28
  -8  -4  -1  112.30    6.03
   8  -4   1  118.68    6.20
   8   4   1  112.18    9.32
  -8  -4  -1  119.29    9.33
   8   4   1  123.19    9.48
  -8  -4  -2  315.84   16.18
   8   4   2  326.22   15.28
  -8  -4  -2  310.18    9.69
   8  -4   2  288.91    9.51
  -8  -4  -2  336.78   15.73
   8   4   2  317.53   15.85
   8  -4   2  321.01   10.18
   8  -4   3  125.58    7.35
   8   4   3  124.41   10.25
  -8  -4  -3  122.91    9.63
   8  -4   3  123.14    6.50
   8   4   3  132.43    9.91
  -8  -4  -3  126.50   10.34
   8  -4   4   32.90    4.51
  -8  -4  -4   32.47    5.24
   8   4   4   29.34    5.45
   8  -4   4   30.34    3.35
   8   4   4   28.83    4.80
  -8  -4  -4   33.14    5.60
   8  -4   5    1.90    4.23
   8   4   5    9.70    3.45
   8  -4   5   11.25    2.46
  -8  -4  -5    9.69    3.17
   8   4   5   11.49    3.26
   8   4   6   47.58    7.05
   8  -4   6   50.05    4.49
   8   4   6   47.16    5.93
  -8  -4  -6   46.63    6.37
   8   4   7   22.59    5.16
   8  -4   7   22.73    3.07
  -8  -4  -7   24.19    4.74
   8  -4   8  160.52    9.16
   8   4   8  143.53   12.01
   8  -4   8  155.67    7.49
  -8  -4  -8  140.02   10.59
   8  -4   9  140.88    9.35
   8   4   9  152.97   12.66
  -8  -4  -9  164.44   11.52
   8  -4   9  150.70    7.44
  -8  -4 -10  106.21    9.35
   8  -4  10  108.41   10.49
   8  -4  10  104.38    6.34
   8  -4  10   88.82    7.77
  -8  -4 -11  105.21    9.34
   8  -4  11  112.83    6.61
   8  -4  11   91.87    8.60
  -8  -4 -12   39.25    5.91
   8   4  12   39.98    6.40
   8  -4  13    3.98    4.07
   8   4  13    1.18    2.39
   8  -4  13    2.78    1.71
   8   4  14   22.53    5.07
   8  -4  14   26.01    6.67
   8  -4  14   24.41    3.57
   8  -4  15   11.96    2.59
   8   4  15   10.41    3.97
   8  -4  16   18.62    3.30
   8  -4  16    6.79    5.88
   8   4  16    6.15    4.73
   8  -4  17    3.53    1.98
   8   4  17   -4.65    4.78
   8  -4  18    7.45    2.58
   8   4  18    5.66    4.70
   8  -4  18   -0.14    6.50
   8   4  19  107.20   10.04
   8  -4  19  111.04   13.77
   8  -4  20    8.74    2.88
   8  -4  20    5.49    7.38
   8  -4  21   -0.36    2.09
   8  -4  21   -9.98    7.84
   8  -4  22   -7.59    6.98
   8  -4  23   -4.26    6.15
   8  -4  24    6.61    7.68
   8  -4  25    1.63    8.69
   8  -4  26    8.23    7.80
   8  -4  27   46.24   11.59
   8  -4  28   20.83   11.01
   8  -4  29   12.68    8.32
   8  -4  30   10.34   10.68
   8  -4  31   -1.43    8.61
   8  -4  32   -4.09   10.85
  -8  -6  31   -2.26    9.00
  -8  -6  30   11.64    9.83
  -8  -6  29   20.53   10.13
  -8  -6  28   10.78    8.35
  -8  -6  27    8.41    7.16
  -8  -6  26    2.48    6.39
  -8  -6  25    0.84    7.15
  -8  -6  24   16.34    8.65
  -8  -6  23    6.44    6.02
  -8  -6  22   14.45    6.14
   8  -6 -22    3.33    2.29
  -8  -6  21   -8.56    6.45
   8  -6 -21    3.17    2.57
  -8  -6  20   30.58    7.32
   8  -6 -20   31.44    4.63
  -8  -6  19   16.57    5.63
   8  -6 -19    9.01    3.07
  -8  -6  18   24.94    6.66
   8  -6 -18   17.48    3.48
  -8  -6  17    6.37    3.85
   8  -6 -17   11.05    3.00
  -8  -6  16   -0.84    3.99
   8  -6 -16    3.69    2.35
  -8  -6  15    1.22    2.91
   8  -6 -15    6.36    2.57
  -8  -6  14   20.00    4.49
   8  -6 -14   16.87    3.36
  -8  -6  13   59.44    6.82
   8  -6 -13   71.46    6.09
  -8  -6  12   71.68    7.07
   8  -6 -12   51.99    5.19
  -8  -6  11   29.25    4.62
   8  -6 -11   28.00    3.79
  -8  -6  10    2.73    2.05
   8  -6 -10    7.40    2.44
  -8  -6   9   25.39    3.96
  -8  -6   9   23.00    4.66
   8  -6  -9   23.58    3.47
  -8  -6   8    9.02    2.78
   8  -6  -8   11.51    2.90
  -8  -6   8    8.39    3.21
  -8  -6   7  193.67    9.64
   8   6  -7  208.73   13.60
   8  -6  -7  205.06    9.53
  -8  -6   7  210.77   13.62
   8   6  -6   19.89    4.44
  -8  -6   6   16.29    2.35
   8  -6  -6   16.45    2.96
  -8  -6   6   19.93    4.52
  -8  -6   6   17.63    3.20
  -8  -6   5  112.93    7.04
  -8  -6   5  116.66   10.20
  -8  -6   5  120.08    5.97
   8  -6  -5  124.62    7.34
  -8  -6   4   61.33    5.16
   8  -6  -4   61.12    5.26
  -8  -6   4   58.52    4.38
   8   6  -4   65.62    7.96
  -8  -6   4   65.26    7.75
  -8  -6   3  179.40    8.47
   8  -6  -3  191.23    9.06
  -8  -6   3  170.83    7.45
   8   6  -3  170.92   12.80
  -8  -6   3  171.53   11.66
  -8  -6   2  216.25    9.15
   8  -6  -2  215.96    9.67
  -8  -6   2  209.17    8.42
   8   6  -2  219.58   14.73
  -8  -6   2  228.90   13.25
  -8  -6   1  165.62    8.01
   8   6  -1  165.07   12.99
  -8  -6   1  153.33    7.34
   8  -6  -1  153.58    8.07
  -8  -6   1  168.50   11.28
   8  -6   0   58.30    5.27
  -8  -6   0   50.76    4.35
  -8  -6   0   58.52    4.75
  -8  -6   0   60.03    6.75
  -8  -6  -1   25.51    3.19
   8  -6   1   29.54    3.80
  -8  -6  -1   28.99    3.48
  -8  -6  -1   30.13    4.93
  -8  -6  -2   87.39    7.90
   8  -6   2   89.28    6.53
  -8  -6  -2   81.74    5.36
  -8  -6  -2   78.55    5.56
   8  -6   3  185.59    8.65
  -8  -6  -3  218.80   12.21
   8  -6   3  193.99    9.27
  -8  -6  -3  217.55    8.60
  -8  -6  -3  195.15    8.82
   8  -6   4   35.27    4.78
   8  -6   4   46.02    4.75
  -8  -6  -4   51.56    4.30
  -8  -6  -4   45.81    4.50
   8  -6   5  274.01   11.11
   8  -6   5  299.22   11.72
  -8  -6  -5  304.59    9.99
  -8  -6  -5  273.35   10.68
   8  -6   6   94.65    7.20
   8  -6   6  121.58    7.67
  -8  -6  -6   96.70    6.51
   8  -6   7   13.15    2.88
  -8  -6  -7   15.64    2.90
   8  -6   8  126.82    7.85
   8  -6   8  108.33    8.28
   8  -6   9   22.91    3.78
   8  -6   9   15.02    4.91
   8  -6  10  137.04    8.40
   8  -6  10  117.09    9.34
   8  -6  11   35.62    4.54
   8  -6  11   15.62    5.69
   8  -6  12   51.17    5.23
   8  -6  12   48.79    7.39
   8  -6  13   67.75    6.16
   8  -6  13   73.86    9.16
   8  -6  14   43.06    5.08
   8  -6  14   42.73    7.90
   8  -6  15   59.88    5.76
   8  -6  15   89.33   11.10
   8  -6  16   11.12    3.06
   8  -6  16   10.79    6.83
   8  -6  17   30.07    4.41
   8  -6  17    9.81    6.22
   8  -6  18    2.28    1.94
   8  -6  18    0.49    5.25
   8  -6  19   93.47    7.50
   8  -6  19   64.40   10.56
   8  -6  20   12.39    7.18
   8  -6  21  160.04   15.47
   8  -6  22   10.67    8.80
   8  -6  23   23.58   10.47
   8  -6  24    8.00    8.45
   8  -6  25    0.41    7.30
   8  -6  26  -12.55   10.43
   8  -6  27   12.59   10.57
   8  -6  28    6.10    8.40
   8  -6  29    7.70   11.13
   8  -6  30   -6.75    9.11
  -8  -8  28   -7.34    7.61
  -8  -8  27    2.04    6.71
  -8  -8  26    8.86    7.42
  -8  -8  25    6.86    7.69
  -8  -8  24    7.88    8.04
   8  -8 -24    1.05    2.61
  -8  -8  23   14.27    8.67
   8  -8 -23   32.75    5.62
  -8  -8  22    2.48    7.11
   8  -8 -22   23.78    5.10
  -8  -8  21   61.74   10.53
   8  -8 -21    8.86    3.42
  -8  -8  20   20.69    7.00
   8  -8 -20   31.85    5.76
  -8  -8  19   -5.05    5.03
   8  -8 -19    4.03    2.87
  -8  -8  18   32.76    8.05
   8  -8 -18   43.92    5.98
  -8  -8  17    2.84    4.95
   8  -8 -17   -0.19    2.00
  -8  -8  16    9.52    4.60
   8  -8 -16   10.15    3.48
  -8  -8  15    0.60    3.69
   8  -8 -15    0.46    2.26
  -8  -8  14    0.33    3.88
   8  -8 -14    0.63    1.92
  -8  -8  13   14.89    4.30
   8  -8 -13   19.62    3.91
  -8  -8  12   13.03    4.52
   8  -8 -12    1.33    1.96
  -8  -8  11   50.29    6.22
   8  -8 -11   52.82    5.87
  -8  -8  10    5.25    3.11
   8  -8 -10    5.41    2.79
  -8  -8   9   73.03    6.82
   8  -8  -9   79.83    7.21
  -8  -8   8    9.06    3.03
   8  -8  -8    9.26    2.87
  -8  -8   7  131.25    8.57
   8  -8  -7  131.23    8.84
   8  -8  -6    3.69    2.48
   8  -8  -5  188.57   10.57
  -8  -8   4   59.07    5.24
   8  -8  -4   70.92    6.48
  -8  -8   3  298.03   11.68
   8  -8  -3  313.93   13.25
   8  -8  -2  153.31    9.46
  -8  -8   2  130.74    8.06
   8  -8  -1  369.09   14.37
  -8  -8   1  317.60   12.23
   8  -8   0  129.48    8.67
  -8  -8   0  109.60    7.36
   8  -8   1  225.67   11.34
  -8  -8  -1  208.94   10.21
  -8  -8  -2   89.47    6.76
   8  -8   2  105.29    7.96
  -8  -8  -3   76.75    6.31
   8  -8   3   87.32    7.30
  -8  -8  -4  125.15    8.22
   8  -8   4  117.92    8.27
  -8  -8  -5   16.93    3.31
   8  -8   5   14.49    3.37
  -8  -8  -6   52.28    5.45
   8  -8   6   58.43    6.22
  -8  -8  -7   57.79    5.84
   8  -8   7   49.69    5.72
  -8  -8  -8   11.89    3.20
   8  -8   8   13.88    3.55
  -8  -8  -9   77.64    6.96
   8  -8   9   78.21    7.24
  -8  -8 -10    0.39    1.72
   8  -8  10   -0.39    1.96
  -8  -8 -11    0.84    1.84
   8  -8  11    4.14    2.81
   8  -8  12   50.29    6.03
  -8  -8 -12   47.11    5.98
   8  -8  13   60.59    6.78
  -8  -8 -13   52.22    6.12
  -8  -8 -14   12.51    3.90
   8  -8  14   10.73    3.39
  -8  -8 -15   78.24    7.62
   8  -8  15   78.47   11.21
   8  -8  15   89.09    8.06
   8  -8  16   21.03    4.30
  -8  -8 -16   24.60    4.74
   8  -8  17   41.07    9.57
  -8  -8 -17   42.42    6.25
   8  -8  18   12.42    7.64
  -8  -8 -18   24.67    5.28
   8  -8  19   27.79    8.75
  -8  -8 -19   30.86    5.42
   8  -8  20   -3.97    6.88
  -8  -8 -20    5.50    3.03
   8  -8  21   28.03    9.46
  -8  -8 -21   37.69    5.96
  -8  -8 -22   11.93    3.88
   8  -8  22    5.68    9.38
  -8  -8 -23   17.35    4.59
   8  -8  23    9.76   10.30
  -8  -8 -24   -0.32    2.68
   8  -8  24    4.50   10.11
  -8  -8 -25    9.88    4.16
   8  -8  25   13.13    9.54
  -8  -8 -26    1.03    2.83
   8  -8  26    4.01    8.99
  -8  -8 -27   -0.68    2.34
   8  -8  27   -3.27   11.50
  -8  -8 -28    5.14    3.29
   8  -8  28    8.82   10.87
   8 -10 -26    3.34    3.39
  -8 -10  26    0.92    7.54
   8 -10 -25    2.56    2.98
  -8 -10  25   -1.79    7.31
   8 -10 -24    0.29    2.86
  -8 -10  24   30.92    9.72
   8 -10 -23    4.91    3.79
  -8 -10  23   -4.77    6.98
   8 -10 -22    2.28    3.22
  -8 -10  22    6.88    6.77
   8 -10 -21    1.29    2.52
  -8 -10  21    9.00    6.79
   8 -10 -20    2.10    3.18
  -8 -10  20  -11.64    6.82
   8 -10 -19    1.50    2.71
   8 -10 -18   -0.76    3.12
   8 -10 -17    2.25    2.51
   8 -10 -16    2.94    3.12
   8 -10 -15   10.34    3.87
   8 -10 -14   -0.51    1.98
   8 -10 -13   20.54    4.59
   8 -10 -12   17.31    4.43
   8 -10 -11   58.91    7.15
   8 -10 -10   42.77    6.25
   8 -10  -9   48.33    6.39
   8 -10  -8   26.85    4.91
   8 -10  -7   46.51    6.15
   8 -10  -6    8.08    3.35
   8 -10  -5   39.76    6.00
   8 -10  -4   54.87    6.56
   8 -10  -3  263.18   13.99
   8 -10  -2  173.54   11.24
  -8 -10   1  423.95   16.56
   8 -10  -1  434.90   17.71
  -8 -10   0  136.53    9.58
   8 -10   0  132.38    9.88
  -8 -10  -1  161.51   10.23
   8 -10   1  149.74   10.45
  -8 -10  -2   32.96    4.94
   8 -10   2   43.68    6.17
  -8 -10  -3    3.03    2.73
   8 -10   3    5.56    3.25
  -8 -10  -4   23.54    4.24
   8 -10   4   21.51    4.67
  -8 -10  -5   12.53    3.60
   8 -10   5   17.43    4.39
  -8 -10  -6   87.44    8.05
   8 -10   6   97.47    8.72
  -8 -10  -7    8.81    3.34
   8 -10   7   18.05    4.44
  -8 -10  -8   14.70    3.84
   8 -10   8   20.64    4.72
  -8 -10  -9   22.41    4.65
   8 -10   9   30.57    5.52
  -8 -10 -10   22.89    4.80
   8 -10  10   36.59    5.85
  -8 -10 -11   20.85    4.47
   8 -10  11   27.31    5.15
  -8 -10 -12   23.53    4.59
   8 -10  12   16.75    4.36
  -8 -10 -13   54.12    7.03
   8 -10  13   53.00    7.06
  -8 -10 -14   19.04    4.29
  -8 -10 -15   26.91    5.46
  -8 -10 -16    4.91    2.84
  -8 -10 -17   11.31    4.01
  -8 -10 -18    1.43    2.99
  -8 -10 -19   10.58    3.89
  -8 -10 -20    2.56    2.74
  -8 -10 -21   27.09    5.74
  -8 -10 -22    9.30    4.07
  -8 -10 -23   11.85    4.59
   8 -12 -18    3.18    3.69
   8 -12 -17    0.63    2.67
   8 -12 -16    0.75    3.14
   8 -12 -15    2.51    3.44
   8 -12 -14    1.13    2.55
   8 -12 -13    4.17    3.19
   8 -12 -12    4.55    3.61
   8 -12 -11   24.01    5.45
   8 -12 -10    8.73    3.88
   8 -12  -9   17.74    4.70
   8 -12  -8    8.85    3.69
   8 -12  -7   17.60    4.60
   8 -12  -6   10.03    3.92
   8 -12  -5    4.94    3.54
   8 -12  -4    0.34    2.98
   8 -12  -3    0.20    2.36
   8 -12  -2    6.69    3.24
   8 -12  -1   -3.38    3.50
   8 -12   0   20.93    4.78
   8 -12   1   31.16    6.07
  -8 -12  -2   65.40    7.55
   8 -12   2   58.41    7.52
  -8 -12  -3   17.82    4.71
   8 -12   3   21.11    5.31
  -8 -12  -4   10.09    3.78
   8 -12   4   10.69    4.07
  -8 -12  -5    2.46    2.38
   8 -12   5    3.22    2.73
  -8 -12  -6    3.55    2.68
   8 -12   6    2.83    3.05
  -8 -12  -7   -0.53    2.36
   8 -12   7    1.49    3.06
  -8 -12  -8    0.42    2.47
   8 -12   8    0.44    2.91
  -8 -12  -9    3.90    2.77
   8 -12   9    0.95    2.69
  -8 -12 -10    4.14    2.71
   8 -12  10    5.34    3.26
  -8 -12 -11    0.07    2.66
  -8 -12 -12    6.71    3.81
  -8 -12 -13    8.26    3.59
  -8 -12 -14    5.82    3.77
  -8 -12 -15   10.57    3.99
  -8 -12 -16    8.14    4.20
  -8 -12 -17    5.28    3.34
   8 -14  -1   11.89    4.65
   8 -14   0    2.92    3.87
   8 -14   1   13.32    4.83
   8 -14   2    4.30    3.93
   8 -14   3    7.98    4.52
   8 -14   4    3.16    3.36
  -8 -14  -5    2.87    3.45
   8 -14   5    0.38    3.49
  -8 -14  -6    6.40    4.11
   8 -14   6    5.88    3.78
  -8 -14  -7    2.47    3.45
   8 -14   7    2.96    3.56
  -9  -1  35   -5.13    9.41
  -9  -1  34   -1.52    7.41
  -9  -1  33   -2.30    8.73
  -9  -1  32    3.69    8.30
  -9   1  31  -11.54    7.43
  -9  -1  31   -1.86    6.74
  -9   1  30    0.32    7.33
  -9  -1  30    0.00    6.03
  -9  -1  29    1.50    7.19
  -9   1  29    6.18    6.70
  -9  -1  28   -7.12    6.23
  -9   1  28   24.01    7.59
  -9  -1  27    5.08    6.39
  -9   1  27    1.66    6.30
  -9   1  26    9.31    5.63
  -9  -1  26    0.63    6.09
  -9   1  25   -1.73    6.21
  -9  -1  25   51.58    8.97
  -9   1  24   26.11    6.65
  -9  -1  24   25.07    6.99
  -9   1  23   20.40    6.97
  -9  -1  23   -5.06    5.33
  -9   1  22   10.58    5.45
  -9  -1  22   -5.12    3.95
  -9  -1  21   -8.38    5.50
  -9   1  21  203.93   12.83
  -9   1  20    0.99    2.94
  -9  -1  20   37.46    6.29
  -9  -1  19    1.74    3.33
  -9   1  19   11.31    3.80
  -9  -1  18    6.06    3.16
  -9   1  18    4.14    2.55
  -9   1  17    3.60    2.53
  -9  -1  17    2.03    2.65
  -9   1  16    4.63    2.59
  -9  -1  16    5.35    2.88
   9  -1 -15    9.39    3.35
   9   1 -15    7.36    2.87
   9  -1 -15   10.24    3.16
  -9  -1  15   10.19    3.11
  -9  -1  15    8.52    2.78
  -9   1  15    9.44    2.53
   9  -1 -15    8.81    1.52
   9  -1 -14    1.78    1.93
   9   1 -14    3.84    2.29
  -9  -1  14    4.72    2.40
   9  -1 -14    6.51    2.71
  -9   1  14    8.49    2.80
  -9  -1  14    7.84    2.66
   9  -1 -14    2.88    1.02
   9   1 -13    8.68    3.23
   9  -1 -13   11.03    3.43
   9  -1 -13    8.72    2.88
   9   1 -13    8.09    2.80
  -9  -1  13    9.06    2.92
   9  -1 -13    8.69    1.47
  -9   1  13    7.47    2.47
  -9  -1  13   16.62    3.35
  -9  -1  12   16.22    3.19
   9  -1 -12   16.49    1.88
  -9   1  12   14.45    2.68
  -9   1  12   18.67    2.35
   9   1 -12   16.41    3.88
   9  -1 -12   18.60    3.97
   9  -1 -12   15.16    3.38
   9   1 -12   12.62    3.27
  -9  -1  12   17.65    3.58
  -9  -1  12   19.41    4.11
  -9   1  11  254.24    9.54
  -9  -1  11  245.21   10.17
   9  -1 -11  225.73    6.14
   9  -1 -11  235.51   11.46
  -9   1  11  241.78    8.02
   9   1 -11  254.70   12.13
  -9  -1  11  238.99   11.53
   9   1 -11  243.93   13.36
   9  -1 -11  229.48   12.05
  -9  -1  11  223.98   12.22
   9  -1 -11  212.19    6.94
   9  -1 -10   73.87    3.56
  -9  -1  10   71.82    5.44
  -9   1  10   82.00    5.43
   9  -1 -10   62.46    4.06
  -9   1  10   73.17    4.52
   9   1 -10   73.21    6.30
   9   1 -10   73.99    7.36
   9  -1 -10   77.23    7.13
  -9  -1  10   77.95    6.93
  -9  -1   9  800.14   17.27
  -9   1   9  747.95   15.21
   9   1  -9  749.00   18.60
   9  -1  -9  748.86   10.84
  -9   1   9  747.29   14.23
   9   1  -9  768.63   18.81
  -9   1   9  781.59   21.79
   9  -1  -9  735.03   13.93
   9   1  -9  791.26   22.85
  -9  -1   9  754.07   19.82
   9  -1  -9  780.23   21.14
  -9   1   8    5.84    1.82
  -9  -1   8   12.76    2.62
   9  -1  -8    2.42    0.95
  -9   1   8    4.34    2.46
   9   1  -8    4.67    2.40
   9   1  -8    5.42    1.88
  -9   1   8    3.17    1.25
  -9  -1   8    3.78    1.76
   9   1  -8    3.85    1.97
  -9  -1   8    4.82    2.86
  -9   1   7  183.47    7.27
   9   1  -7  197.64    8.54
  -9  -1   7  190.28    8.59
  -9  -1   7  204.98   11.85
   9   1  -7  185.26    9.46
  -9  -1   7  199.74   10.28
  -9   1   7  183.11   10.09
   9  -1  -7  186.67    7.77
   9   1  -7  208.93   11.54
   9  -1  -7  186.28    5.33
  -9  -1   7  182.41    8.01
   9  -1  -6  102.99    3.99
   9   1  -6  100.63    5.75
  -9  -1   6  101.48    5.84
   9   1  -6   95.34    6.81
  -9  -1   6  111.68    8.69
  -9   1   6  103.02    7.53
  -9  -1   6  107.84    7.53
   9  -1  -6  102.28    5.89
  -9   1   6  109.16    5.51
  -9  -1   6  119.75    6.53
   9  -1  -5  687.83   10.09
   9  -1  -5  731.31   15.72
  -9  -1   5  666.00   13.28
   9   1  -5  664.35   17.41
  -9  -1   5  774.34   21.72
  -9  -1   5  730.70   19.15
  -9   1   5  670.41   18.43
  -9   1   5  694.85   13.31
  -9  -1   5  742.68   15.15
   9  -1  -4  417.11    7.90
   9  -1  -4  429.35   12.41
  -9  -1   4  409.28   14.35
  -9  -1   4  412.41    9.31
  -9  -1   4  438.85   16.21
  -9  -1   4  428.25   11.41
  -9   1   4  427.23   10.35
   9  -1  -3 2023.59   17.58
   9   1  -3 2048.96   17.98
   9  -1  -3 2007.69   27.20
  -9  -1   3 1977.06   18.04
  -9  -1   3 2031.05   31.48
  -9  -1   3 2084.13   24.34
  -9   1   3 1990.35   21.79
   9  -1  -2 3583.98   23.75
  -9  -1   2 3595.44   31.31
   9   1  -2 3524.14   24.42
  -9  -1   2 3451.05   21.33
   9  -1  -2 3357.85   35.78
   9   1  -2 3381.05   40.71
  -9  -1   2 3545.46   41.49
   9   1  -1 3129.05   20.47
  -9  -1   1 3172.28   39.05
   9   1  -1 3142.47   38.83
   9   1  -1 3184.26   23.52
   9  -1  -1 3237.59   23.13
   9   1   0 6336.48   30.40
   9   1   0 6314.89   55.58
   9   1   0 6300.09   34.01
   9  -1   0 6208.68   32.57
   9   1   1  409.30    8.24
  -9  -1  -1  406.17   14.17
   9   1   1  378.79   13.70
   9   1   1  384.62    8.63
   9   1   2  438.00    8.91
   9   1   2  384.39   13.88
  -9  -1  -2  364.39   13.51
   9   1   2  401.53    9.01
   9  -1   2  435.39    9.23
   9   1   3 1223.63   15.56
   9   1   3 1233.61   24.85
  -9  -1  -3 1252.86   25.20
   9  -1   3 1194.68   17.53
  -9  -1  -3 1313.36   25.57
   9   1   3 1255.07   16.30
   9  -1   3 1190.84   15.43
   9   1   4  484.46   10.37
   9   1   4  471.62   15.71
   9  -1   4  455.26   11.69
  -9  -1  -4  510.07   16.23
   9   1   4  455.30   10.11
   9  -1   4  447.90    9.84
   9   1   5   18.39    3.38
   9  -1   5   18.35    2.72
  -9  -1  -5   17.64    3.41
   9   1   5   19.55    2.39
   9  -1   5   17.05    2.15
   9   1   5   21.90    2.61
   9  -1   6  907.12   17.91
   9   1   6  931.33   22.72
   9  -1   6  971.44   19.67
  -9  -1  -6  992.86   22.87
   9   1   6  993.32   15.72
   9   1   6  978.65   15.90
   9  -1   6  898.53   14.63
   9  -1   7   43.59    5.11
   9  -1   7   62.52    5.52
   9   1   7   52.90    5.80
  -9   1  -7   58.85    5.16
  -9  -1  -7   53.91    5.04
  -9  -1  -7   61.02    6.01
   9   1   7   57.43    4.06
   9   1   7   56.87    4.14
   9  -1   7   63.17    4.24
   9   1   8   28.50    4.56
   9  -1   8   26.41    3.89
  -9   1  -8   22.44    3.52
  -9  -1  -8   24.40    3.74
   9   1   8   24.31    2.78
  -9  -1  -8   28.10    4.30
  -9   1  -8   24.40    3.28
   9   1   8   22.33    2.85
   9  -1   8   22.17    2.65
   9   1   9  237.78   10.44
   9  -1   9  240.76   10.86
   9   1   9  317.90   14.49
  -9   1  -9  275.42   12.05
   9  -1   9  273.61   12.75
  -9  -1  -9  279.39   12.53
  -9   1  -9  291.67   11.06
   9   1   9  300.66   14.52
  -9  -1  -9  295.00   13.29
   9   1   9  298.63    9.45
   9   1   9  286.73    9.67
   9  -1   9  302.37    9.44
   9  -1  10  -17.81    5.07
   9   1  10   -9.89    5.18
  -9   1 -10   25.68    4.13
   9   1  10   21.14    4.36
   9  -1  10   24.89    4.35
  -9  -1 -10   26.86    4.39
   9   1  10   26.25    3.29
   9   1  10   18.41    4.37
   9  -1  10   27.59    3.01
  -9  -1 -10   20.41    3.87
  -9   1 -10   23.28    3.41
   9  -1  10   26.40    3.21
   9   1  10   26.92    3.45
   9   1  11  226.42   11.04
   9  -1  11  209.66   11.19
   9   1  11  333.86   15.73
  -9   1 -11  298.92   13.80
  -9  -1 -11  315.60   14.56
   9  -1  11  329.76   15.76
   9   1  11  303.82   10.25
  -9   1 -11  308.33   12.01
   9  -1  11  277.93    8.74
   9   1  11  282.76   14.88
   9   1  11  301.90   10.63
   9  -1  11  290.28    9.89
   9   1  12   48.33    6.44
  -9   1 -12   45.28    5.76
  -9  -1 -12   49.98    6.16
   9  -1  12   46.46    6.30
   9   1  12   47.17    6.75
  -9   1 -12   54.58    5.49
   9  -1  12   47.77    3.91
   9  -1  12   47.38    4.28
   9   1  12   51.34    4.74
   9  -1  13  305.07   13.43
   9   1  13  258.03   12.31
   9   1  13  364.70   17.40
  -9  -1 -13  323.91   15.74
  -9   1 -13  320.23   15.46
   9  -1  13  325.56   17.10
   9  -1  13  336.88   10.15
   9   1  13  360.34   18.10
   9  -1  13  297.29   10.63
   9   1  13  331.40   11.73
   9   1  14    3.04    4.14
   9  -1  14   12.44    4.58
  -9  -1 -14    8.10    3.05
  -9   1 -14   11.98    3.59
   9   1  14   14.28    4.04
   9  -1  14   10.44    3.95
   9  -1  14   12.22    2.31
   9   1  14   13.91    4.47
   9   1  14   18.85    3.22
   9  -1  14   11.38    2.55
   9  -1  15  410.00   15.78
   9   1  15  410.44   15.30
   9   1  15  476.22   21.02
   9   1  15  428.40   20.84
   9  -1  15  420.02   11.91
   9  -1  15  443.39   13.92
   9   1  15  388.69   13.35
   9   1  16   32.36    6.52
   9  -1  16   61.91    7.91
   9   1  16   42.82    6.87
   9  -1  16   54.14    5.35
   9   1  16   43.41    4.80
   9  -1  16   52.72    4.57
   9   1  16   61.15    8.39
   9   1  17  393.12   14.10
   9  -1  17  420.76   14.49
   9  -1  17  413.23   12.45
   9   1  17  462.05   22.81
   9  -1  17  431.37   17.21
   9   1  17  416.97   16.45
   9  -1  18   15.03    3.32
   9   1  18   15.71    3.35
   9   1  18    7.73    4.94
   9  -1  18    8.80    6.49
   9   1  19  107.27    7.78
   9  -1  19  129.50    8.81
   9   1  19  110.67   11.82
   9  -1  20   11.16    3.16
   9   1  20    9.49    3.18
   9   1  20    6.94    5.85
   9  -1  20    5.03    5.15
   9  -1  21   34.20    8.00
   9   1  21   14.18    7.07
   9  -1  22   57.79    6.52
   9  -1  22   54.07    9.93
   9   1  22   37.92   10.06
   9  -1  23   28.63    5.00
   9  -1  23   33.88    9.02
   9  -1  24    2.58    6.10
   9   1  24   -5.63    7.76
   9  -1  24   -1.47    2.67
   9  -1  25    5.64    6.47
   9   1  25    1.47    7.62
   9  -1  25    0.14    2.38
   9  -1  26    1.59    6.72
   9   1  26   -2.69    8.38
   9  -1  26    4.86    3.28
   9   1  27   -3.59    8.90
   9  -1  27    7.43    9.14
   9   1  28   -2.64    8.81
   9  -1  28   -5.67    9.11
   9  -1  29    9.82    8.07
   9   1  29  -13.02    8.75
   9   1  30   -8.08    8.62
   9  -1  30   37.13   11.48
   9   1  31   21.35   11.83
   9  -1  31    9.98   11.05
   9   1  32    0.13   10.30
   9  -1  32   -2.08    7.81
   9  -1  33    1.32   11.16
   9   1  33    0.94    9.03
   9   1  34    1.41   12.08
   9  -1  34   -5.14   10.28
   9   1  35   -3.25   11.09
  -9  -3  34  -11.97   11.05
  -9  -3  33   12.02   10.04
  -9  -3  32   -3.18    7.43
  -9  -3  31    9.22    7.31
  -9  -3  30   10.52    8.51
  -9  -3  29   16.35    9.17
  -9  -3  28    4.71    5.83
  -9  -3  27   13.51    8.15
  -9  -3  26   -0.26    6.88
  -9  -3  25    1.41    5.05
  -9  -3  24   47.98    9.25
  -9  -3  23   33.25    7.12
  -9  -3  22   30.69    7.58
  -9  -3  21   23.49    5.93
  -9  -3  20   62.93    8.36
  -9  -3  19   77.99    8.79
  -9  -3  18   18.18    4.93
   9  -3 -18   20.99    3.01
  -9  -3  17   43.13    5.91
   9  -3 -17   30.20    3.39
  -9   3  17   40.62    4.98
  -9  -3  16   40.45    5.44
   9  -3 -16   51.23    4.24
  -9   3  16   49.06    5.15
  -9  -3  16   44.55    7.29
   9  -3 -16   42.48    5.81
  -9  -3  15  210.44   14.82
   9  -3 -15  192.50   11.60
  -9  -3  15  179.25   10.49
  -9   3  15  175.97    8.56
   9  -3 -15  186.29    7.58
  -9  -3  14  122.34   11.25
   9  -3 -14  101.53    8.32
  -9   3  14   95.30    6.15
  -9  -3  14  107.71    8.22
   9  -3 -14   93.50    5.38
  -9  -3  13  202.80   13.95
   9  -3 -13  173.27   10.38
  -9  -3  13  173.09   12.56
  -9  -3  13  192.18   10.36
  -9   3  13  175.04    7.85
   9  -3 -13  170.51    7.01
  -9  -3  12  132.88   11.19
  -9  -3  12  118.09   10.16
   9  -3 -12  111.85    8.19
  -9  -3  12  117.08    7.86
  -9   3  12  124.29    6.36
   9  -3 -12  114.18    5.76
  -9  -3  11  274.26   15.56
  -9  -3  11  268.58   14.52
   9  -3 -11  269.62   12.13
  -9   3  11  259.35    8.74
  -9  -3  11  283.61   11.89
   9  -3 -11  272.37    8.70
   9  -3 -10  196.01    6.02
  -9  -3  10  225.12   12.83
  -9  -3  10  214.62   13.56
   9   3 -10  250.43   14.26
  -9   3  10  227.98    7.89
  -9  -3  10  221.59   10.28
   9  -3 -10  215.70    7.68
   9  -3  -9  688.14   12.76
  -9  -3   9  696.14   21.63
  -9  -3   9  712.61   23.96
   9   3  -9  688.39   22.99
  -9   3   9  686.03   13.07
  -9  -3   9  691.36   17.44
   9  -3  -9  683.93   13.41
  -9  -3   8  289.13   13.71
  -9   3   8  278.63   11.41
  -9  -3   8  295.06   15.37
   9   3  -8  273.07   14.19
   9  -3  -8  274.93    8.50
  -9   3   8  275.50    8.09
  -9  -3   8  297.83   11.32
  -9  -3   7  202.17    9.08
  -9   3   7  203.87    6.86
   9   3  -7  204.96   11.94
  -9  -3   7  211.97   11.25
  -9  -3   7  207.45   12.87
  -9   3   7  206.89    9.60
   9   3  -7  228.83   12.85
  -9  -3   7  225.38   13.16
   9  -3  -7  212.39    7.55
  -9  -3   6   12.00    2.73
  -9   3   6    9.33    1.69
   9  -3  -6   14.69    2.35
  -9  -3   6    9.06    3.57
  -9   3   6    8.27    2.51
   9   3  -6    5.53    2.51
  -9  -3   6    4.29    2.79
   9   3  -6    9.15    3.31
  -9   3   5    4.48    1.34
  -9  -3   5    7.18    2.30
   9  -3  -5    7.12    1.75
  -9  -3   5    9.89    3.51
   9   3  -5    8.49    3.16
  -9  -3   5    8.61    3.22
  -9   3   4   24.73    2.45
  -9  -3   4   30.00    3.61
  -9  -3   4   30.39    4.53
   9  -3  -4   24.55    2.70
   9   3  -4   30.41    4.99
  -9  -3   4   29.66    5.01
  -9  -3   3  139.36    6.97
  -9  -3   3  147.93    9.48
   9  -3  -3  147.35    6.26
   9   3  -3  147.91   10.03
  -9  -3   3  162.41   10.68
  -9  -3   2    5.44    1.81
   9  -3  -2    5.16    1.70
  -9  -3   2    9.04    2.88
  -9  -3   2    5.06    2.66
   9   3  -2    4.23    2.31
  -9  -3   1  146.20    7.00
   9  -3  -1  147.37    6.25
  -9  -3   1  152.07    9.82
   9   3  -1  146.86    9.80
  -9  -3   1  150.89   10.66
  -9  -3   0  113.29    6.06
  -9  -3   0  115.12    8.62
   9  -3   0  123.24    5.87
   9   3   0  123.85    8.93
  -9  -3   0  121.67    9.54
  -9  -3  -1   68.16    6.70
   9  -3   1   64.05    4.27
   9   3   1   62.69    6.38
  -9  -3  -1   68.69    7.18
   9   3   2   76.26    7.41
  -9  -3  -2   83.17    7.54
   9  -3   2   81.54    4.96
  -9  -3  -2   82.30    7.87
  -9  -3  -3   29.61    4.68
   9   3   3   30.14    5.09
   9  -3   3   28.97    3.02
  -9  -3  -3   29.25    4.81
  -9  -3  -4   55.77    6.39
   9   3   4   53.90    6.59
   9  -3   4   64.05    4.54
  -9  -3  -4   55.36    6.36
   9  -3   5   11.86    4.03
   9   3   5    9.29    3.45
  -9  -3  -5    8.52    3.22
   9  -3   5    9.07    2.18
   9   3   5    9.56    3.27
  -9  -3  -5   10.96    3.32
  -9  -3  -6   75.02    7.58
   9   3   6   79.75    7.76
  -9  -3  -6   72.51    7.41
   9   3   6   76.50    8.33
   9  -3   6   68.85    4.74
   9  -3   7    3.59    1.53
  -9  -3  -7    2.90    2.54
   9   3   7    4.57    2.79
   9   3   7    2.59    2.45
  -9  -3  -7    3.31    2.35
   9  -3   8  284.46   12.97
   9   3   8  318.16   17.15
   9  -3   8  290.32    9.72
  -9  -3  -8  292.40   14.53
   9  -3   8  315.13   15.43
   9   3   8  341.71   15.95
  -9  -3  -9   32.16    5.32
   9  -3   9   36.47    5.64
   9   3   9   34.57    5.44
   9   3   9   40.08    6.63
   9  -3   9   32.62    3.55
   9   3  10    1.90    2.38
   9  -3  10    2.11    2.12
  -9  -3 -10    1.54    2.05
   9   3  10    0.67    2.13
   9  -3  10    1.51    1.65
   9  -3  11   -2.08    3.59
   9   3  11    3.55    2.48
   9  -3  11    2.23    2.19
   9   3  11    3.39    2.92
   9  -3  11    0.95    1.58
   9  -3  12   32.73    5.59
   9  -3  12   59.16    7.76
   9   3  12   51.47    6.84
   9   3  12   54.35    8.23
   9  -3  12   51.74    4.57
   9  -3  13  187.61    8.78
   9   3  13  179.22   12.63
   9  -3  13  192.49   11.66
   9  -3  14   94.57    6.35
   9   3  14  101.20    9.70
   9  -3  14  122.47   10.11
   9   3  14   97.53    8.10
   9  -3  15   79.93    6.12
   9   3  15   86.95    9.27
   9   3  15   65.87    7.37
   9  -3  15   69.32    8.00
   9  -3  16   17.56    3.24
   9   3  16   19.58    4.90
   9  -3  16   21.89    7.09
   9   3  16   18.59    5.92
   9  -3  17   67.95    5.83
   9  -3  17   74.58    9.31
   9  -3  18   52.62    5.44
   9  -3  18   55.58    8.27
   9  -3  19   98.19    7.59
   9   3  19   75.65    9.60
   9  -3  20    3.22    2.56
   9   3  20    4.41    5.86
   9  -3  20    2.86    6.14
   9  -3  21    0.25    2.17
   9   3  21   -4.17    5.25
   9  -3  21    0.45    6.26
   9  -3  22   31.45    4.91
   9   3  22   23.06    7.87
   9  -3  22   35.52    9.05
   9  -3  23   42.16    5.89
   9  -3  23   26.70    8.44
   9   3  23   27.29    7.99
   9  -3  24    0.00    6.31
   9   3  24   24.57    7.33
   9  -3  25    0.41    7.89
   9   3  25    4.88    7.26
   9  -3  26   47.50   12.59
   9   3  26   29.11    9.59
   9   3  27  -17.61    9.62
   9  -3  27  102.78   14.11
   9  -3  28   -7.63    7.89
   9  -3  29    2.70    9.78
   9  -3  30   11.92    9.46
   9  -3  31   -9.53   10.08
   9  -3  32   -6.33   11.05
   9  -3  33    1.63    9.35
  -9  -5  32    2.90    7.49
  -9  -5  31   -8.65    7.73
  -9  -5  30    1.19    7.81
  -9  -5  29    6.79    9.11
  -9  -5  28   -5.24    8.41
  -9  -5  27    0.74    5.52
  -9  -5  26    7.65    7.47
  -9  -5  25    7.61    8.02
  -9  -5  24    1.80    4.99
  -9  -5  23    7.17    6.24
  -9  -5  22   17.71    7.01
  -9  -5  21   31.86    7.11
   9  -5 -20   24.83    4.09
  -9  -5  20  157.73   13.07
  -9  -5  19   15.34    5.08
   9  -5 -19   11.62    2.81
  -9  -5  18    2.27    3.98
   9  -5 -18    4.37    2.25
  -9  -5  17   13.77    4.76
   9  -5 -17    8.95    2.64
  -9  -5  16   56.49    7.01
   9  -5 -16   86.29    6.41
  -9  -5  15  137.91    9.98
   9  -5 -15  143.46    8.03
  -9  -5  14  237.60   12.70
   9  -5 -14  244.41   10.24
  -9  -5  13  145.92    9.79
   9  -5 -13  129.78    7.41
  -9  -5  12   81.00    7.22
   9  -5 -12   75.58    5.56
  -9  -5  11   20.96    3.81
  -9  -5  11   25.39    4.57
   9  -5 -11   22.15    3.29
  -9  -5  10   67.08    6.21
  -9  -5  10   73.36    7.48
   9  -5 -10   72.20    5.50
  -9  -5   9   63.45    6.04
  -9  -5   9   58.68    6.73
   9  -5  -9   58.55    4.86
  -9  -5   8   56.30    5.40
   9  -5  -8   59.51    4.91
  -9  -5   8   62.25    6.98
  -9  -5   7   82.26    6.33
   9  -5  -7   82.07    5.63
  -9  -5   7   64.37    3.63
  -9  -5   7   79.33    7.76
   9   5  -7   83.64    8.49
  -9  -5   6  101.63    6.98
   9  -5  -6   92.93    5.97
  -9  -5   6   83.74    4.31
  -9  -5   6   94.35    8.59
  -9  -5   5  136.26    7.84
   9  -5  -5  122.02    6.79
  -9  -5   5  120.51    5.40
  -9  -5   5  127.80   10.04
  -9  -5   5  135.83   10.89
  -9  -5   4  496.77   14.46
  -9  -5   4  520.42   20.01
  -9  -5   4  519.59   11.34
   9  -5  -4  582.11   14.70
  -9  -5   4  543.88   21.24
  -9  -5   3  123.58    7.31
  -9  -5   3  121.09   10.00
   9  -5  -3   97.97    6.18
  -9  -5   3  102.34    5.30
  -9  -5   3  123.07   10.25
  -9  -5   3  107.32   10.20
  -9  -5   2  201.63    7.33
  -9  -5   2  232.65    9.63
  -9  -5   2  225.30   13.57
   9  -5  -2  241.82    9.52
   9   5  -2  213.98   13.79
  -9  -5   2  238.98   13.67
  -9  -5   2  218.20   14.13
  -9  -5   1  545.71   12.50
  -9  -5   1  533.51   14.23
  -9  -5   1  525.23   20.74
   9   5  -1  536.57   21.71
   9  -5  -1  521.72   13.90
  -9  -5   1  568.13   20.68
   9   5  -1  526.56   21.44
  -9  -5   0  120.45    6.04
  -9  -5   0  146.91    7.48
   9  -5   0  155.06    7.90
   9   5   0  145.33   11.53
  -9  -5   0  146.99   11.19
   9   5   0  150.66   11.59
  -9  -5   0  162.00   11.07
  -9  -5  -1   90.66    5.86
   9  -5   1   87.21    6.01
  -9  -5  -1   88.10    8.96
   9   5   1   78.97    8.88
   9   5   1   79.48    8.49
  -9  -5  -2   15.18    2.69
   9  -5   2   13.29    2.64
  -9  -5  -2   12.83    3.91
   9   5   2    8.12    3.78
   9   5   2   13.95    3.94
   9   5   3   31.72    5.55
  -9  -5  -3   35.77    6.42
  -9  -5  -3   33.66    3.62
   9  -5   3   20.33    4.13
   9   5   3   32.43    5.97
   9  -5   3   32.85    3.81
   9  -5   4   33.08    4.94
   9  -5   4   32.68    3.89
   9   5   4   37.20    6.11
  -9  -5  -4   36.80    6.42
   9  -5   5  292.90   11.79
   9  -5   5  332.75   11.74
   9   5   5  317.88   16.77
  -9  -5  -5  280.15   16.44
   9  -5   6  142.98    7.93
   9   5   6  147.62   11.41
  -9  -5  -6  144.78   11.96
   9  -5   7  257.78   10.59
   9   5   7  239.62   14.56
  -9  -5  -7  227.68   15.16
   9  -5   8   25.88    3.66
  -9  -5  -8   23.58    5.15
   9   5   8   23.24    4.95
   9  -5   9   18.44    4.70
  -9  -5  -9   15.97    4.40
   9   5   9   21.76    4.89
   9  -5   9   18.60    3.11
  -9  -5 -10    7.84    3.46
   9   5  10    8.94    3.43
   9  -5  10    4.82    3.93
   9  -5  10    7.69    2.34
   9  -5  11  101.49    8.54
   9  -5  11  124.75    7.71
  -9  -5 -11   98.87    9.98
   9  -5  12  108.99    7.27
   9  -5  12   93.28    8.66
   9  -5  13   32.68    4.15
   9  -5  13   63.63    9.55
   9  -5  14   73.72    6.23
   9  -5  14   90.13   10.46
   9  -5  15   16.76    3.20
   9  -5  15   12.86    6.61
   9  -5  16   58.89    5.76
   9  -5  16   23.42    6.72
   9  -5  17   40.64    4.83
   9  -5  17   37.90    8.67
   9  -5  18   13.58    3.34
   9  -5  18   11.17    7.73
   9  -5  19    2.83    2.10
   9  -5  19  181.01   15.03
   9  -5  20    9.06    2.93
   9  -5  20   20.31    8.84
   9  -5  21    3.21    2.53
   9  -5  21    1.65    8.09
   9  -5  22   -5.89    8.57
   9  -5  23    1.36    8.00
   9  -5  24   19.90    8.53
   9  -5  25    2.34    7.50
   9  -5  26   -0.13    9.26
   9  -5  27    5.99   10.53
   9  -5  28    0.26    7.42
   9  -5  29  -25.98   12.07
   9  -5  30    3.60   10.52
   9  -5  31    4.60    9.19
  -9  -7  29    1.80    8.03
  -9  -7  28    5.73    9.10
  -9  -7  27   -5.34    9.16
  -9  -7  26   -9.56    8.75
  -9  -7  25    2.32    6.42
  -9  -7  24    7.05    6.48
  -9  -7  23   11.13    7.88
   9  -7 -22   18.02    4.37
  -9  -7  22   31.69    8.62
   9  -7 -21    6.63    3.09
  -9  -7  21   -0.08    4.62
   9  -7 -20   32.09    5.06
  -9  -7  20   39.29    8.03
   9  -7 -19    2.36    2.37
  -9  -7  19    4.37    5.54
   9  -7 -18   81.09    7.44
  -9  -7  18   73.60    9.11
  -9  -7  17    1.71    4.39
   9  -7 -17    2.00    1.95
  -9  -7  16    5.13    4.04
   9  -7 -16   10.19    3.01
  -9  -7  15   52.03    7.38
   9  -7 -15   38.62    5.05
  -9  -7  14   67.59    7.61
   9  -7 -14   72.52    6.70
  -9  -7  13    3.34    3.33
   9  -7 -13    3.66    2.56
  -9  -7  12  200.83   11.94
   9  -7 -12  213.69   10.89
  -9  -7  11    2.22    2.22
   9  -7 -11    3.60    2.10
  -9  -7  10   81.22    7.20
   9  -7 -10   79.82    6.57
  -9  -7   9   15.42    3.57
   9  -7  -9   11.32    3.14
   9  -7  -8   10.50    2.71
  -9  -7   8   11.12    2.95
  -9  -7   7    3.17    1.96
   9  -7  -7    2.68    2.21
  -9  -7   6    2.64    1.92
   9  -7  -6    0.85    1.67
   9  -7  -5   23.72    3.75
  -9  -7   5   27.22    3.99
   9  -7  -4   73.32    6.27
  -9  -7   4   64.18    5.03
  -9  -7   4   62.56    5.51
   9  -7  -3  169.79    9.35
  -9  -7   3  135.41    7.34
  -9  -7   3  152.89    8.44
  -9  -7   2   62.30    5.16
  -9  -7   2   70.77    5.84
  -9  -7   2   67.55    8.05
   9  -7  -1  502.97   15.84
  -9  -7   1  476.04   13.94
  -9  -7   1  518.41   14.76
  -9  -7   1  521.76   20.85
   9  -7   0   30.81    4.59
  -9  -7   0   27.76    3.65
  -9  -7   0   33.90    3.95
  -9  -7   0   33.66    5.67
  -9  -7  -1  204.97    9.36
   9  -7   1  189.44    9.82
  -9  -7  -2   23.56    3.45
   9  -7   2   27.80    4.08
  -9  -7  -3   81.35    6.12
   9  -7   3  102.81    7.59
   9  -7   4  203.67   10.38
  -9  -7  -4  208.35    9.88
  -9  -7  -5    7.83    2.54
   9  -7   5   11.04    3.01
   9  -7   6   32.50    4.65
  -9  -7  -6   28.80    3.97
  -9  -7  -7    0.09    1.47
   9  -7   7    2.71    2.05
   9  -7   8   89.06    7.34
  -9  -7  -8   75.46    6.39
   9  -7   9    1.97    4.55
  -9  -7  -9   10.89    2.94
   9  -7   9   11.23    3.16
   9  -7  10  174.34   11.31
   9  -7  10  217.82   11.49
  -9  -7 -10  201.36   10.75
  -9  -7 -11    6.60    2.76
   9  -7  11    4.14    2.37
  -9  -7 -12   35.04    4.83
   9  -7  12   42.58    5.47
   9  -7  13   -1.21    6.01
   9  -7  13    4.77    2.62
   9  -7  14   56.53    8.98
   9  -7  14   71.05    6.95
   9  -7  15   -1.20    6.96
   9  -7  15    4.89    2.55
   9  -7  16   17.84    7.28
   9  -7  16   32.74    5.00
   9  -7  17   21.82    7.67
   9  -7  17   25.28    4.34
   9  -7  18   19.48    8.81
   9  -7  18    4.67    2.81
   9  -7  19   39.32   10.22
   9  -7  20   13.22    9.10
   9  -7  21  115.43   14.58
   9  -7  22   17.36    9.92
   9  -7  23   20.22   10.19
   9  -7  24   13.21    8.60
   9  -7  25    8.03    9.48
   9  -7  26    1.62   10.20
  -9  -7 -27    0.97    2.43
   9  -7  27    4.01   10.02
  -9  -7 -28    0.41    2.76
   9  -7  28    8.29    9.19
  -9  -7 -29    0.16    2.25
   9  -7  29    8.98   12.00
  -9  -7 -30    3.41    3.41
  -9  -9  27    0.09    7.34
  -9  -9  26    5.55    7.80
  -9  -9  25    4.77    8.28
   9  -9 -24    0.61    2.91
  -9  -9  24   -2.30    8.05
   9  -9 -23    0.64    2.40
  -9  -9  23    4.53    8.18
   9  -9 -22   -3.62    3.53
  -9  -9  22   -1.24    7.41
   9  -9 -21    2.94    3.18
  -9  -9  21   -3.68    7.05
   9  -9 -20   10.31    3.72
  -9  -9  20   16.06    7.02
   9  -9 -19   12.67    4.29
  -9  -9  19    8.90    5.67
   9  -9 -18   89.64    8.59
  -9  -9  18  106.52   11.68
   9  -9 -17   13.26    4.10
  -9  -9  17    6.82    5.73
   9  -9 -16  129.60   10.24
  -9  -9  16  123.39   12.08
   9  -9 -15   10.52    3.57
  -9  -9  15   15.97    5.71
   9  -9 -14  100.87    8.68
  -9  -9  14  103.61   10.05
  -9  -9  13    4.32    4.12
   9  -9 -13    4.74    2.88
  -9  -9  12   26.02    5.49
   9  -9 -12   29.16    4.94
   9  -9 -11   -1.41    2.29
   9  -9 -10   -0.58    2.07
   9  -9  -9    0.69    1.84
   9  -9  -8   14.97    3.71
   9  -9  -7   16.64    4.16
   9  -9  -6   37.11    5.26
   9  -9  -5   65.35    6.77
   9  -9  -4   22.63    4.39
   9  -9  -3  108.83    8.61
   9  -9  -2    8.48    3.05
  -9  -9   2   12.70    3.27
   9  -9  -1  128.84    9.34
  -9  -9   1  107.60    7.69
   9  -9   0   18.27    4.19
  -9  -9   0   16.48    3.55
   9  -9   1  141.90    9.67
  -9  -9  -1  139.25    9.03
   9  -9   2   25.65    4.46
  -9  -9  -2   28.45    4.50
   9  -9   3  154.46   10.13
  -9  -9  -3  162.27    9.71
   9  -9   4   47.22    5.82
  -9  -9  -4   56.51    6.10
   9  -9   5   74.89    7.20
  -9  -9  -5   69.91    6.57
   9  -9   6   20.93    4.16
  -9  -9  -6   16.47    3.58
   9  -9   7    4.93    2.90
  -9  -9  -7    0.80    2.12
   9  -9   8    0.92    2.59
  -9  -9  -8    2.55    2.34
   9  -9   9   18.18    4.35
  -9  -9  -9   16.69    3.73
   9  -9  10   17.33    4.22
  -9  -9 -10   18.41    3.88
   9  -9  11    2.14    2.35
  -9  -9 -11    0.77    2.32
   9  -9  12   27.23    5.18
  -9  -9 -12   25.43    4.70
   9  -9  13    7.23    3.64
  -9  -9 -13    6.87    2.93
   9  -9  14  123.49    9.98
  -9  -9 -14  117.42    9.67
  -9  -9 -15   18.15    4.34
   9  -9  15   16.67    4.36
  -9  -9 -16   81.05    8.28
  -9  -9 -17    4.07    3.29
  -9  -9 -18   19.55    4.87
  -9  -9 -19    6.74    3.29
  -9  -9 -20    5.11    2.93
  -9  -9 -21    0.26    2.26
   9  -9  22    5.25    8.93
  -9  -9 -22    3.05    2.74
   9  -9  23   11.97   11.03
  -9  -9 -23    3.35    2.86
   9  -9  24    0.39   10.97
  -9  -9 -24   -0.08    2.22
   9  -9  25    6.18   12.33
  -9  -9 -25    3.73    2.93
   9  -9  26   -0.24   11.69
  -9  -9 -26   -0.62    2.83
   9  -9  27    1.44   10.08
   9 -11 -22    6.50    4.16
   9 -11 -21    3.10    3.36
   9 -11 -20    9.15    4.03
   9 -11 -19    7.90    4.16
   9 -11 -18    7.21    3.53
   9 -11 -17    7.52    4.01
   9 -11 -16   17.00    4.69
   9 -11 -15   28.60    5.62
   9 -11 -14   14.98    4.83
   9 -11 -13   39.80    6.65
   9 -11 -12   55.48    7.22
   9 -11 -11   51.41    6.90
   9 -11 -10   37.78    6.08
   9 -11  -9   30.28    5.44
   9 -11  -8   16.33    4.20
   9 -11  -7    7.70    3.39
   9 -11  -6    7.00    3.46
   9 -11  -5    4.74    3.46
   9 -11  -4    0.80    2.63
   9 -11  -3   11.04    3.64
   9 -11  -2    6.40    3.65
   9 -11  -1   39.75    6.02
   9 -11   0   31.04    5.83
  -9 -11  -1   70.48    7.31
   9 -11   1   69.78    7.75
  -9 -11  -2   57.55    6.81
   9 -11   2   61.38    7.53
  -9 -11  -3   35.96    5.46
   9 -11   3   46.29    6.58
  -9 -11  -4   21.44    4.67
   9 -11   4   29.11    5.24
  -9 -11  -5    6.24    3.04
   9 -11   5    5.16    3.25
  -9 -11  -6    4.71    2.58
   9 -11   6    8.65    3.82
  -9 -11  -7    6.17    2.85
   9 -11   7    4.36    3.34
  -9 -11  -8   11.35    3.50
   9 -11   8    7.74    3.73
  -9 -11  -9   19.54    4.36
   9 -11   9   25.54    5.30
  -9 -11 -10   18.53    4.40
   9 -11  10   24.83    5.27
  -9 -11 -11   16.28    4.56
   9 -11  11   23.02    5.22
  -9 -11 -12   39.73    6.05
   9 -11  12   49.09    7.22
  -9 -11 -13   38.44    6.12
  -9 -11 -14   36.48    6.16
  -9 -11 -15    9.82    3.77
  -9 -11 -16    6.94    3.60
  -9 -11 -17    4.73    3.55
  -9 -11 -18   -2.44    2.64
  -9 -11 -19    1.81    3.09
  -9 -11 -20    0.82    3.21
   9 -13 -11   10.45    4.70
   9 -13 -10   -1.47    3.63
   9 -13  -9    7.10    3.79
   9 -13  -8    0.57    2.90
   9 -13  -7    3.65    3.34
   9 -13  -6   10.48    4.26
   9 -13  -5    5.83    3.68
   9 -13  -4   10.58    4.56
   9 -13  -3   23.61    5.93
   9 -13  -2   15.57    4.79
   9 -13  -1   25.87    5.72
   9 -13   0   10.47    4.62
   9 -13   1    8.52    4.05
   9 -13   2   16.62    5.10
   9 -13   3    8.26    4.14
  -9 -13  -4   17.53    4.97
   9 -13   4   19.27    5.11
  -9 -13  -5    3.95    3.30
   9 -13   5    4.01    3.52
  -9 -13  -6    1.80    2.88
   9 -13   6   15.01    4.90
  -9 -13  -7    1.63    2.66
   9 -13   7    0.71    2.63
  -9 -13  -8    2.67    3.06
   9 -13   8   -0.12    3.07
  -9 -13  -9    2.10    3.14
   9 -13   9    1.26    3.53
  -9 -13 -10    2.69    3.34
  -9 -13 -11    9.21    3.98
  -9 -13 -12    3.54    3.08
 -10   0  36    8.69   10.92
 -10   0  35    0.74    8.59
 -10   0  34   10.63    9.82
 -10   0  33    4.79    8.82
 -10   0  32    6.18    7.10
 -10   0  31   -9.43    7.72
 -10   0  30  -14.44    8.48
 -10   0  29   -2.74    5.60
 -10   0  28   31.79    9.26
 -10   0  27   -7.60    6.16
 -10   0  26   58.27   10.14
 -10   0  25    5.17    4.95
 -10   0  24    5.12    5.88
 -10   0  23    3.08    4.94
 -10   0  22   -0.21    3.18
 -10   0  21    3.36    4.12
 -10   0  20  131.87   10.28
 -10   0  19    0.67    3.07
 -10   0  18   34.17    5.27
 -10   0  17    1.17    1.82
 -10   0  16   25.42    4.26
 -10   0  15    0.85    1.68
  10   0 -15    1.60    2.13
 -10   0  14  234.85   10.74
  10   0 -14  201.42   11.92
 -10   0  13   -3.47    2.21
  10   0 -13    2.08    2.49
  10   0 -13   -1.28    1.73
 -10   0  13   -0.01    1.29
 -10   0  12  138.10    7.85
  10   0 -12  140.71    9.32
  10   0 -12  137.70   10.38
 -10   0  12  128.38    7.85
 -10   0  11    2.45    1.84
  10   0 -11    3.60    2.76
 -10   0  11    2.03    1.66
  10   0 -11    4.92    2.46
  10   0 -11    1.34    1.37
 -10   0  10  261.74   10.14
  10   0 -10  227.00   10.76
  10   0 -10  234.79    9.69
  10   0 -10  221.63   12.31
 -10   0  10  242.86   10.49
  10   0  -9    1.94    2.38
 -10   0   9    0.79    1.39
  10   0  -9    0.58    1.36
  10   0  -9    1.04    1.49
 -10   0   9    2.77    2.76
 -10   0   8  182.42    8.16
  10   0  -8  171.95    8.31
 -10   0   8  189.80   11.61
  10   0  -8  182.22    8.79
 -10   0   8  183.03    8.92
 -10   0   7    2.29    2.43
 -10   0   7    1.12    1.39
  10   0  -7    1.92    1.22
 -10   0   7    0.23    1.52
 -10   0   6  427.26   13.58
  10   0  -6  409.09   10.98
 -10   0   6  444.06   16.73
 -10   0   6  414.41   11.52
 -10   0   5    0.77    2.07
  10   0  -5    0.99    0.91
  10   0  -5    0.01    1.10
 -10   0   5    1.08    1.44
 -10   0   5    1.91    1.54
  10   0  -4  126.39    4.80
 -10   0   4  118.90    7.33
  10   0  -4  112.92    7.27
 -10   0   4  116.52    5.99
  10   0  -3    3.07    1.01
 -10   0   3    0.80    1.15
  10   0  -3    1.42    1.68
 -10   0   3    3.73    1.90
  10   0  -3    2.81    0.80
  10   0  -2  224.64   10.14
 -10   0   2  240.65   10.42
  10   0  -2  244.55    5.83
  10   0  -1   15.43    3.37
  10   0  -1   11.75    1.75
  10   0   0  169.41    9.18
  10   0   0  187.96    5.59
  10   0   1   48.82    5.41
  10   0   1   55.13    3.42
  10   0   2 9999.00   71.27
  10   0   2 9680.41   42.42
  10   0   3   17.07    3.63
  10   0   3   13.91    2.19
  10   0   4  146.45    9.18
 -10   0  -4  124.87    5.40
  10   0   4  141.27    5.68
 -10   0  -5    0.34    0.87
  10   0   5    1.04    0.97
  10   0   5   -0.69    1.19
 -10   0  -6   14.36    2.43
 -10   0  -6   14.67    3.05
  10   0   6   14.04    2.05
  10   0   6   15.21    2.32
 -10   0  -7    1.67    1.31
  10   0   7    1.54    1.21
 -10   0  -7    1.96    1.73
  10   0   7    1.48    1.44
 -10   0  -8   13.81    2.79
 -10   0  -8   12.22    2.80
  10   0   8   15.75    2.42
  10   0   8   15.39    2.45
 -10   0  -9   -0.41    1.36
  10   0   9    0.25    1.33
 -10   0  -9    1.53    1.77
  10   0   9   -0.06    1.05
  10   0  10   49.15    7.42
 -10   0 -10   47.03    5.42
  10   0  10   54.80    4.25
 -10   0 -10   49.64    5.42
  10   0  10   55.68    4.53
 -10   0 -11    2.39    2.22
 -10   0 -11   -0.60    1.74
  10   0  11   -1.05    1.29
  10   0  11    0.53    1.61
  10   0  12   -0.65    4.01
 -10   0 -12    6.51    2.59
 -10   0 -12    7.82    2.75
  10   0  12    3.96    1.54
  10   0  12    5.38    1.88
  10   0  13    5.26    3.95
 -10   0 -13    1.86    2.25
  10   0  13    0.09    1.10
  10   0  13    1.25    1.77
  10   0  14    6.89    4.66
 -10   0 -14   10.32    3.39
  10   0  14    8.07    2.26
  10   0  14    9.33    2.30
  10   0  15   -0.10    1.68
  10   0  15    0.84    1.46
  10   0  16    0.57    1.62
  10   0  16   -0.78    1.63
  10   0  16   -2.53    4.37
  10   0  17    1.14    1.85
  10   0  17   -1.77    4.08
  10   0  18   24.09    4.14
  10   0  18  131.80   11.12
  10   0  19    0.85    1.75
  10   0  19   14.16    6.19
  10   0  20  114.06    8.65
  10   0  20   88.04   12.01
  10   0  21    2.27    2.69
  10   0  21    2.44    7.67
  10   0  22   72.95    7.25
  10   0  22   62.61   10.23
  10   0  23    0.88    2.34
  10   0  23    0.00    5.48
  10   0  24    7.14    3.50
  10   0  24   12.21    6.54
  10   0  25    2.38    2.66
  10   0  25    3.85    6.15
  10   0  26   32.43    8.77
  10   0  27   -6.09    7.67
  10   0  28   79.36   13.78
  10   0  29   32.56   11.86
  10   0  30   38.35   12.08
  10   0  31    9.89    8.85
  10   0  32   10.58   11.27
  10   0  33   -3.59   11.30
  10   0  34    4.35    9.92
 -10  -2  34   -1.83    8.36
 -10  -2  33   -1.98    9.02
 -10  -2  32   -0.97    8.06
 -10  -2  31   -4.78    6.67
 -10  -2  30   -0.92    7.62
 -10  -2  29   22.53    9.29
 -10  -2  28   48.87    9.84
 -10  -2  27    7.02    7.13
 -10  -2  26    2.05    4.79
 -10  -2  25   -0.42    5.95
 -10   2  24    0.84    4.37
 -10  -2  24    5.15    4.48
 -10   2  23    7.95    5.27
 -10  -2  23    9.77    6.39
 -10  -2  22  160.25   13.01
 -10   2  22  150.97   11.62
 -10   2  21   63.90    7.80
 -10  -2  21   53.79    7.51
 -10  -2  20  132.35   10.73
 -10   2  20  160.14   10.95
 -10  -2  19   82.55    8.46
 -10   2  19   50.39    6.51
 -10   2  18   62.20    6.63
 -10  -2  18   73.92    7.86
 -10   2  17   34.78    4.70
 -10  -2  17   40.00    5.68
  10  -2 -16  178.43    6.82
 -10   2  16  213.01   10.39
 -10  -2  16  202.10   11.35
  10  -2 -16  192.54   12.68
  10  -2 -15  127.05    5.66
 -10   2  15  129.12    7.78
 -10  -2  15  126.22    8.65
 -10  -2  15  140.31   11.39
  10  -2 -15  123.42    9.94
  10  -2 -14  161.88    6.28
 -10  -2  14  177.55   10.05
 -10   2  14  166.20    8.42
  10   2 -14  166.16   11.55
  10  -2 -14  164.53   11.06
 -10  -2  14  160.82   12.10
 -10  -2  14  177.22   12.43
  10  -2 -13   70.75    4.19
 -10   2  13   77.12    5.64
 -10  -2  13   64.86    6.03
  10   2 -13   71.13    7.39
 -10  -2  13   67.50    7.61
 -10  -2  13   71.26    7.82
  10  -2 -13   65.37    6.80
  10  -2 -12  105.71    5.00
 -10   2  12  110.49    6.39
 -10  -2  12  116.19    7.82
 -10  -2  12  117.09    9.42
 -10  -2  12  118.85    9.80
  10  -2 -12  109.75    8.70
  10  -2 -11   37.14    3.02
 -10  -2  11   39.57    4.74
 -10   2  11   35.69    3.77
 -10  -2  11   29.74    4.70
  10  -2 -11   30.43    2.52
 -10  -2  11   34.89    5.33
  10   2 -11   34.93    5.77
  10  -2 -11   36.96    5.12
 -10  -2  10   54.11    5.35
 -10   2  10   46.41    4.01
  10  -2 -10   47.99    3.38
 -10  -2  10   54.14    5.96
 -10  -2  10   56.85    6.64
  10   2 -10   51.84    6.75
  10   2 -10   53.63    2.89
 -10   2   9  180.79    7.53
 -10  -2   9  180.77    8.97
  10  -2  -9  175.20    6.22
 -10  -2   9  187.81   12.74
 -10   2   9  184.09   10.66
  10   2  -9  172.68   11.44
  10  -2  -9  175.47    7.19
 -10  -2   9  188.44   10.26
  10   2  -9  169.18   10.25
  10   2  -9  181.20    5.34
 -10  -2   8   87.42    6.23
 -10   2   8   91.24    5.35
  10   2  -8   90.96    3.93
  10  -2  -8   90.27    4.51
  10   2  -8   80.56    7.21
 -10  -2   8   87.90    8.80
 -10   2   8   83.27    7.08
 -10  -2   8   90.11    6.84
  10   2  -8   90.21    8.43
  10  -2  -8   82.33    5.20
 -10  -2   7  481.57   13.85
 -10   2   7  511.09   12.04
  10  -2  -7  489.09   12.88
  10   2  -7  505.56   17.87
 -10  -2   7  497.36   19.75
 -10  -2   7  500.64   14.94
 -10   2   7  491.10   16.51
  10  -2  -7  508.76   10.56
  10   2  -7  488.84    9.23
 -10   2   6   74.94    4.63
 -10  -2   6   73.21    5.43
  10  -2  -6   73.34    5.21
 -10  -2   6   74.91    5.58
  10   2  -6   72.29    6.97
 -10  -2   6   71.56    7.48
 -10   2   6   71.47    6.43
  10  -2  -6   72.32    4.00
  10   2  -6   78.52    3.84
  10  -2  -5  119.83    5.19
  10   2  -5  111.49    4.64
 -10  -2   5  119.85    6.79
  10   2  -5  132.12    9.24
 -10  -2   5  124.78    9.71
 -10  -2   5  121.18    9.31
 -10  -2   5  115.51    6.63
 -10   2   5  110.62    5.45
  10  -2  -4   13.57    1.98
  10   2  -4   14.10    1.87
 -10  -2   4   18.28    4.04
 -10  -2   4   15.60    3.64
  10   2  -4   12.95    3.18
 -10  -2   4   13.43    2.55
 -10   2   4   14.34    2.16
  10  -2  -3  133.62    5.40
 -10  -2   3  143.29    7.19
  10   2  -3  142.33    5.46
  10   2  -3  141.79    9.28
 -10  -2   3  139.92    9.59
  10   2  -2   48.54    2.86
  10  -2  -2   41.41    3.21
 -10  -2   2   52.55    4.44
  10   2  -2   48.86    3.43
 -10  -2   2   45.55    5.74
  10   2  -1   92.78    4.07
  10  -2  -1   96.55    4.74
 -10  -2   1   89.64    5.56
  10   2  -1   92.39    4.66
 -10  -2   1   93.89    8.09
  10   2   0  464.14    9.58
 -10  -2   0  482.87   17.57
  10   2   0  474.96   10.61
  10  -2   0  437.65   10.00
  10   2   1  319.03    8.33
 -10  -2  -1  285.45   13.64
  10   2   1  282.39   13.59
  10   2   1  313.58    8.88
 -10  -2  -1  295.05   13.50
  10  -2   1  330.89    9.04
  10   2   2 1615.00   19.36
 -10  -2  -2 1635.32   32.31
  10   2   2 1695.80   32.52
 -10  -2  -2 1708.69   32.39
  10   2   2 1616.91   20.45
  10   2   3  664.62   12.97
 -10  -2  -3  669.08   20.91
  10   2   3  658.52   20.30
  10   2   3  693.08   13.76
 -10  -2  -3  734.16   21.50
  10  -2   3  673.73   13.04
  10   2   4  792.53   14.88
 -10  -2  -4  811.32   22.87
  10   2   4  858.57   23.55
  10   2   4  789.98   15.06
 -10  -2  -4  823.44   22.76
  10  -2   4  810.25   14.69
  10   2   5  156.73    6.84
 -10  -2  -5  148.13   10.00
  10  -2   5  150.88    8.61
  10   2   5  153.78   10.21
  10   2   5  149.21    6.84
 -10  -2  -5  142.88    9.64
  10  -2   5  161.64    6.79
  10  -2   6  369.00   12.73
  10   2   6  421.52   11.42
 -10  -2  -6  431.44   16.88
  10  -2   6  418.81   14.73
  10   2   6  444.45   17.20
  10   2   6  423.12   11.65
 -10  -2  -6  412.54   16.33
  10  -2   6  431.90   11.09
  10  -2   7  287.14   11.81
  10   2   7  365.19   10.97
 -10  -2  -7  339.56   15.16
  10  -2   7  323.51   13.32
  10   2   7  361.91   15.67
 -10  -2  -7  325.82   14.75
  10   2   7  367.22   17.12
  10  -2   7  331.38    9.95
  10  -2   8   51.31    6.62
  10   2   8   37.75    3.82
  10   2   8   39.24    5.47
  10  -2   8   41.03    5.23
 -10  -2  -8   42.36    5.57
  10   2   8   37.75    5.94
  10  -2   8   36.89    3.63
  10   2   9  141.45   10.34
  10  -2   9  116.74    8.98
  10   2   9  120.28   10.47
 -10  -2  -9  110.00    9.09
  10  -2   9  120.11    6.42
  10   2   9  124.40    6.91
  10  -2  10    8.66    3.97
  10   2  10   24.05    4.74
  10  -2  10   19.80    4.02
 -10  -2 -10   19.70    4.09
 -10   2 -10   19.70    2.98
  10   2  10   19.94    4.71
  10  -2  10   21.32    2.96
  10   2  10   22.95    3.37
  10  -2  11   73.78    7.76
  10   2  11   69.23    7.64
 -10   2 -11   64.14    5.27
  10   2  11   73.16    8.86
  10   2  11   65.12    5.26
  10  -2  11   69.82    5.24
  10   2  12  329.29   16.61
  10  -2  12  328.12   16.61
  10   2  12  348.36   19.10
  10  -2  12  331.94   11.33
  10   2  12  314.50   11.54
  10   2  13   10.32    4.45
 -10  -2 -13   26.11    4.92
  10   2  13   28.58    5.51
  10  -2  13   27.21    5.28
  10   2  13   20.87    5.23
  10  -2  13   25.88    3.51
  10   2  13   26.46    3.88
  10  -2  14   -1.01    4.82
  10   2  14    5.45    4.48
  10   2  14    8.48    3.41
  10  -2  14    7.04    1.88
  10   2  14    5.49    3.30
  10   2  14    6.13    2.24
  10  -2  14    2.33    1.62
  10  -2  15    5.50    5.67
  10   2  15    4.09    4.65
  10   2  15    9.51    3.72
  10  -2  15    6.86    2.20
  10   2  15   10.05    4.51
  10   2  15    4.55    2.03
  10  -2  15    6.38    2.00
  10  -2  16    3.64    1.87
  10  -2  16    5.36    1.93
  10  -2  17    1.67    1.73
  10   2  17    1.74    4.50
  10  -2  17    5.34    6.48
  10  -2  18    7.13    2.53
  10   2  18    0.32    5.55
  10  -2  19   14.61    3.46
  10   2  19    4.21    6.31
  10  -2  19    5.68    6.68
  10  -2  20   31.68    4.93
  10  -2  20   46.09   12.10
  10  -2  21    4.97    2.92
  10   2  21    1.49    6.50
  10  -2  21    8.66    8.03
  10  -2  22   -1.43    2.13
  10   2  22    2.55    5.21
  10  -2  22    3.62    8.04
  10  -2  23    5.87    2.98
  10  -2  23    5.89    8.27
  10   2  23    2.58    6.99
  10  -2  24   58.85    7.24
  10   2  24   34.51    9.39
  10  -2  24   52.51   11.21
  10   2  25   15.37    8.36
  10  -2  25    3.49    2.89
  10   2  26   11.21    8.13
  10  -2  26    4.93    8.86
  10   2  27   -4.49    7.89
  10  -2  27    9.03    8.23
  10   2  28    6.07    8.74
  10  -2  28    1.36    6.89
  10   2  29   -2.00    9.31
  10  -2  29   -8.51   10.45
  10   2  30   -2.87   10.24
  10  -2  30    2.91   10.34
  10   2  31    0.21   10.49
  10  -2  31   -0.66    7.80
  10   2  32   11.50   10.77
  10  -2  32   -2.57   11.16
  10   2  33   -1.26    9.41
  10  -2  33    6.01   11.09
 -10  -4  32    0.48    8.84
 -10  -4  31   -2.75    9.11
 -10  -4  30    3.32    7.03
 -10  -4  29   -0.65    6.65
 -10  -4  28   13.46    8.91
 -10  -4  27    7.46    7.10
 -10  -4  26   12.48    7.11
 -10  -4  25   45.75    9.79
 -10  -4  24   32.88    7.57
 -10  -4  23   46.57    9.21
 -10  -4  22   19.11    5.82
 -10  -4  21    8.43    5.66
 -10  -4  20   39.28    6.92
 -10  -4  19   48.26    6.98
 -10  -4  18   79.41    8.58
  10  -4 -18   60.51    5.15
 -10  -4  17   83.66    8.64
  10  -4 -17   89.11    6.03
 -10  -4  16   28.51    5.19
  10  -4 -16   30.19    3.57
 -10  -4  15   55.17    6.44
  10  -4 -15   56.73    4.73
 -10  -4  14  119.62    8.98
  10  -4 -14  103.21    6.19
 -10  -4  13  252.61   12.51
  10  -4 -13  213.67    8.70
 -10  -4  12  244.40   15.18
 -10  -4  12  247.85   12.05
  10  -4 -12  243.09    9.20
 -10  -4  11  121.11   10.61
  10  -4 -11  122.43    6.57
 -10  -4  11  110.83    7.95
 -10  -4  10    4.10    2.41
  10  -4 -10    5.92    1.89
 -10  -4  10    4.15    2.71
 -10  -4  10    5.77    3.56
  10  -4  -9   48.13    4.12
 -10  -4   9   52.67    5.51
 -10  -4   9   51.91    6.70
 -10  -4   9   51.80    7.29
 -10  -4   8  135.53    8.22
 -10   4   8  125.83    5.45
 -10   4   8  121.13    7.49
 -10  -4   8  135.79   11.41
  10   4  -8  142.18   11.18
  10  -4  -8  136.09    6.74
 -10  -4   8  134.72    9.81
 -10  -4   7  150.62    8.52
 -10  -4   7  153.90   12.08
 -10   4   7  142.66    7.97
 -10  -4   7  158.62   12.16
 -10   4   7  139.72    5.65
  10  -4  -7  145.31    7.03
 -10  -4   7  144.31   10.13
  10   4  -7  144.17   11.22
 -10  -4   6  162.63    8.77
 -10  -4   6  166.53   12.40
 -10  -4   6  148.31   11.83
 -10   4   6  130.26    7.62
 -10   4   6  135.64    5.50
 -10  -4   6  133.79    4.71
  10  -4  -6  133.62    6.63
 -10  -4   6  133.43    9.76
  10   4  -6  143.23   11.12
 -10  -4   5  180.05    8.96
 -10   4   5  182.61    6.40
 -10  -4   5  173.18    5.66
 -10  -4   5  181.44   11.42
  10  -4  -5  183.62    7.87
  10   4  -5  212.95   13.44
 -10  -4   5  183.45   12.63
 -10  -4   5  194.39   13.06
 -10  -4   4  315.31    7.88
 -10  -4   4  352.32   12.35
 -10   4   4  333.06    8.69
 -10  -4   4  320.88   15.27
  10  -4  -4  315.83   10.07
  10   4  -4  326.44   16.39
 -10  -4   4  353.24   17.25
 -10  -4   3  208.78    9.30
 -10  -4   3  198.18   12.08
  10  -4  -3  183.76    7.81
  10   4  -3  213.86   13.47
 -10  -4   3  217.01   13.46
 -10  -4   2   19.47    3.15
  10  -4  -2   23.25    3.19
 -10  -4   2   21.27    4.19
 -10  -4   2   20.77    4.66
  10   4  -2   21.46    4.50
 -10  -4   1   56.73    4.95
  10  -4  -1   61.19    4.82
 -10  -4   1   54.17    6.53
  10   4  -1   55.66    7.12
 -10  -4   1   57.58    7.09
 -10  -4   0   27.54    3.52
  10  -4   0   33.30    3.68
 -10  -4   0   23.80    4.59
  10   4   0   25.73    4.93
 -10  -4   0   27.39    5.32
 -10  -4  -1   21.66    3.12
  10  -4   1   20.16    2.96
 -10  -4  -1   18.22    4.26
 -10  -4  -1   21.13    5.03
  10   4   1   17.98    4.20
 -10  -4  -2   24.43    3.28
 -10  -4  -2   25.31    4.88
  10   4   2   23.93    4.95
  10  -4   2   23.84    3.24
  10   4   2   20.68    4.62
 -10  -4  -2   24.53    4.95
 -10  -4  -3   44.16    6.28
  10   4   3   41.31    6.42
  10  -4   3   45.59    4.23
  10   4   3   56.50    7.02
 -10  -4  -3   41.98    6.39
  10  -4   4    7.29    3.60
 -10  -4  -4    2.58    2.20
  10   4   4    1.10    2.38
  10  -4   4    2.39    1.57
 -10  -4  -4    2.23    2.44
  10   4   4    0.99    2.24
 -10  -4  -5    1.40    1.83
  10   4   5    2.09    2.81
  10  -4   5    0.53    1.29
 -10  -4  -5    3.35    2.71
 -10  -4  -6   23.82    4.81
  10   4   6   25.60    5.47
  10  -4   6   25.96    3.33
 -10  -4  -6   22.66    4.87
  10  -4   7   35.88    5.80
  10  -4   7   53.09    4.82
 -10  -4  -7   58.84    7.41
  10  -4   8   75.21    7.60
  10  -4   8   74.82    5.64
 -10  -4  -8   63.44    7.63
  10  -4   9   53.06    4.84
 -10  -4  -9   43.97    6.43
  10  -4   9   46.06    6.88
  10  -4  10   85.32    7.70
  10  -4  10  100.84    6.51
 -10  -4 -10  103.36    9.71
  10  -4  10  100.14   10.10
  10   4  10  112.78   10.58
  10  -4  11  199.52   11.63
  10  -4  11  179.02    8.81
  10   4  11  173.74   13.29
  10  -4  12   56.88    5.17
 -10  -4 -12   62.27    7.65
  10   4  12   64.17    8.34
  10  -4  13   32.93    4.16
  10  -4  13   25.41    5.95
  10  -4  14    6.65    5.83
  10  -4  14   17.31    3.18
  10  -4  15   10.45    7.26
  10  -4  15    3.27    2.21
  10  -4  16    8.20    5.97
  10  -4  16    0.94    1.48
  10  -4  17    2.85    5.73
  10  -4  17   13.63    3.20
  10  -4  18  238.03   17.87
  10  -4  18   23.61    4.12
  10  -4  19   27.06    8.77
  10  -4  19   51.04    5.76
  10  -4  20   41.33    9.63
  10  -4  20   25.28    4.35
  10   4  21   13.21    6.69
  10  -4  21   32.57    8.75
  10  -4  21   23.34    4.23
  10  -4  22   15.69    7.92
  10  -4  22   12.95    3.44
  10  -4  23   45.06   10.54
  10  -4  23   37.30    5.41
  10  -4  24   16.28    9.54
  10  -4  25  106.97   14.86
  10  -4  26   -8.58    9.63
  10  -4  27    2.21    7.20
  10  -4  28   47.22   12.83
  10  -4  29    4.27   10.72
  10  -4  30   -1.47    8.73
  10  -4  31    1.19   10.12
  10  -4  32   -3.50   11.56
 -10  -6  30    3.31    7.60
 -10  -6  29    0.90    8.62
 -10  -6  28    7.47    8.98
 -10  -6  27   15.84    8.17
 -10  -6  26    3.62    6.41
 -10  -6  25   -1.39    7.11
 -10  -6  24   11.22    7.56
 -10  -6  23   -7.90    5.56
 -10  -6  22   15.55    7.15
 -10  -6  21   49.78    8.75
  10  -6 -21   30.04    4.72
  10  -6 -20    6.12    2.72
 -10  -6  20   20.23    6.90
  10  -6 -19    4.00    2.39
 -10  -6  19    3.03    4.28
  10  -6 -18   -0.23    1.51
 -10  -6  18   -2.18    4.38
  10  -6 -17    9.80    2.83
 -10  -6  17    9.49    4.10
  10  -6 -16   34.41    4.67
 -10  -6  16   24.62    5.70
  10  -6 -15   43.53    5.04
 -10  -6  15   32.32    5.66
  10  -6 -14   20.26    3.62
 -10  -6  14   19.60    4.32
  10  -6 -13   35.26    4.37
 -10  -6  13   32.67    5.20
  10  -6 -12   13.61    2.84
 -10  -6  12   11.47    3.47
  10  -6 -11    3.59    2.05
 -10  -6  11    3.69    2.66
  10  -6 -10    0.38    1.60
 -10  -6  10   -2.14    2.20
 -10  -6   9    6.33    2.42
  10  -6  -9    1.72    1.70
 -10  -6   9    0.27    1.89
 -10  -6   8   41.57    5.13
  10  -6  -8   38.92    4.40
 -10  -6   8   39.18    6.21
 -10  -6   7    3.50    2.17
  10  -6  -7    3.05    2.12
 -10  -6   7    3.85    2.63
 -10  -6   6   36.24    4.67
  10  -6  -6   31.83    4.05
 -10  -6   6   26.81    5.23
  10  -6  -5   14.82    3.06
 -10  -6   5   13.93    2.94
 -10  -6   5   12.19    3.71
 -10  -6   5   10.88    2.08
 -10  -6   5   14.83    4.33
 -10  -6   4    4.99    2.14
  10  -6  -4    5.29    2.08
 -10  -6   4    7.77    1.87
 -10  -6   4    7.50    3.37
 -10  -6   3   10.55    2.60
  10  -6  -3    7.05    2.43
 -10  -6   3    7.55    1.90
 -10  -6   3    6.40    3.13
 -10  -6   2   18.92    3.15
  10  -6  -2   16.48    3.24
 -10  -6   2   16.17    2.51
 -10  -6   2   19.82    4.58
 -10  -6   1   81.42    6.14
  10  -6  -1   83.97    6.33
 -10  -6   1   70.53    5.03
 -10  -6   1   79.64    8.62
 -10  -6   0  190.35   12.77
  10  -6   0  175.72    8.95
 -10  -6   0  198.47    9.25
 -10  -6   0  182.19    8.13
 -10  -6  -1  259.09   14.76
  10  -6   1  253.00   10.94
 -10  -6  -1  256.92   10.38
 -10  -6  -1  227.83    9.24
 -10  -6  -2  473.25   19.71
  10  -6   2  419.14   14.02
 -10  -6  -2  419.60   12.64
 -10  -6  -2  426.15   13.26
  10  -6   3  318.71   12.20
  10  -6   3  336.74   12.60
 -10  -6  -3  292.88   10.72
 -10  -6  -3  341.25   11.70
  10  -6   4   53.09    5.44
 -10  -6  -4   59.65    5.06
  10  -6   5  376.97   14.05
  10  -6   5  416.77   14.27
  10  -6   6   53.54    5.55
  10  -6   6   44.63    5.94
  10  -6   7  112.65    7.77
  10  -6   7   82.78    7.74
  10  -6   8    0.08    1.69
  10  -6   8   18.48    5.33
  10  -6   9   18.66    3.68
  10  -6   9    7.77    4.76
  10  -6  10   30.09    4.27
  10  -6  10   31.92    6.09
  10  -6  11   94.31    7.35
  10  -6  11   61.07    8.12
  10  -6  12    4.74    2.22
  10  -6  12   21.33    6.69
  10  -6  13  151.51    9.39
  10  -6  13  121.28   10.81
  10  -6  14   25.17    4.10
  10  -6  14   16.58    7.04
  10  -6  15  148.85    9.36
  10  -6  15  141.61   12.37
  10  -6  16   42.95    5.39
  10  -6  16   29.30    8.65
  10  -6  17  136.76    9.15
  10  -6  17  118.00   12.37
  10  -6  18   28.80    4.72
  10  -6  18  101.99   12.47
  10  -6  19   96.83    8.00
  10  -6  19   44.50   10.77
  10  -6  20   21.13    4.11
  10  -6  20   28.47   10.21
  10  -6  21   10.31    9.34
  10  -6  22   80.62   13.71
  10  -6  23   -2.48    8.96
  10  -6  24   11.12    9.58
  10  -6  25  141.74   17.54
  10  -6  26    1.08    8.43
  10  -6  27    0.65   10.68
  10  -6  28   10.79   11.51
  10  -6  29   15.85    9.75
  10  -6  30   -6.81   11.82
 -10  -8  28   12.24   10.18
 -10  -8  27    0.37    8.09
 -10  -8  26   -5.22    7.08
 -10  -8  25    1.29    6.65
 -10  -8  24    1.95    7.26
 -10  -8  23    5.59    7.59
  10  -8 -23    7.96    3.38
 -10  -8  22    6.01    6.81
  10  -8 -22    7.31    3.57
 -10  -8  21   15.34    6.31
  10  -8 -21   14.09    4.11
 -10  -8  20   -2.67    5.46
  10  -8 -20    3.52    2.77
 -10  -8  19    2.23    5.51
  10  -8 -19    6.88    3.30
 -10  -8  18   35.56    7.25
  10  -8 -18   26.04    4.90
 -10  -8  17    1.51    4.37
  10  -8 -17    4.52    2.61
 -10  -8  16    1.69    4.27
  10  -8 -16    4.71    2.96
 -10  -8  15   16.14    4.70
  10  -8 -15   18.07    4.20
 -10  -8  14   34.74    6.45
  10  -8 -14   36.50    5.24
 -10  -8  13   37.35    6.00
  10  -8 -13   49.52    5.93
 -10  -8  12   27.17    5.13
  10  -8 -12   31.20    4.84
 -10  -8  11   77.17    7.89
  10  -8 -11   77.69    7.10
  10  -8 -10    7.16    3.10
 -10  -8  10    3.00    2.42
 -10  -8   9   56.44    6.40
  10  -8  -9   56.27    6.01
  10  -8  -8   10.18    2.96
 -10  -8   8    7.95    3.11
 -10  -8   7   61.17    6.41
  10  -8  -7   63.92    6.47
 -10  -8   6   46.66    5.57
  10  -8  -6   42.09    5.18
  10  -8  -5   37.16    5.13
  10  -8  -4   43.49    5.25
  10  -8  -3    4.15    2.46
  10  -8  -2   28.35    4.61
 -10  -8   2   28.11    3.97
  10  -8  -1  116.18    8.39
 -10  -8   1   99.26    6.95
  10  -8   0    8.25    2.90
 -10  -8   0    6.15    2.21
  10  -8   1  162.96    9.83
 -10  -8  -1  142.26    8.35
  10  -8   2   24.97    4.23
 -10  -8  -2   23.61    3.77
  10  -8   3  150.83    9.63
 -10  -8  -3  146.97    8.80
  10  -8   4   28.99    4.65
 -10  -8  -4   32.95    4.37
  10  -8   5  205.66   11.38
 -10  -8  -5  183.80    9.89
  10  -8   6   39.18    5.49
 -10  -8  -6   38.83    4.95
  10  -8   7   19.32    4.03
 -10  -8  -7   18.51    3.80
  10  -8   8   34.36    5.03
 -10  -8  -8   38.69    5.17
  10  -8   9    4.63    2.95
 -10  -8  -9    3.97    2.63
  10  -8  10    1.57    2.60
 -10  -8 -10    1.31    1.83
  10  -8  11   42.99    5.75
 -10  -8 -11   40.24    5.61
  10  -8  12    5.21    3.02
 -10  -8 -12    7.05    3.10
 -10  -8 -13   88.75    8.09
  10  -8  13   98.54    8.69
  10  -8  14    9.04    3.38
 -10  -8 -14   14.10    3.74
  10  -8  15   17.26    4.19
  10  -8  15    8.51    7.73
 -10  -8 -15   17.21    4.39
  10  -8  16   15.49    4.23
  10  -8  16   13.07    8.00
 -10  -8 -16   11.37    3.81
  10  -8  17    0.61    2.34
 -10  -8 -17    1.38    2.14
  10  -8  17    5.67    6.94
 -10  -8 -18   -0.60    2.04
  10  -8  18   -0.64    8.31
 -10  -8 -19    2.23    2.59
  10  -8  19   41.50   12.45
 -10  -8 -20    1.59    2.51
  10  -8  20   -0.60    8.80
 -10  -8 -21    4.72    2.95
  10  -8  21    4.82    9.24
 -10  -8 -22    0.05    2.21
  10  -8  22    1.04    9.41
 -10  -8 -23    8.30    3.34
  10  -8  23   -0.32   10.18
 -10  -8 -24    1.14    2.60
  10  -8  24    3.45   10.80
 -10  -8 -25    4.40    3.25
  10  -8  25    7.60   11.38
 -10  -8 -26    5.51    3.69
  10  -8  26    3.93   10.81
 -10  -8 -27    3.73    3.02
  10  -8  27   -0.55    8.62
  10  -8  28    5.30   11.61
  10 -10 -25   -0.82    3.18
 -10 -10  25    5.45    8.10
  10 -10 -24   -0.84    3.51
 -10 -10  24   17.93    8.82
  10 -10 -23    9.36    4.23
 -10 -10  23   -5.04    7.18
  10 -10 -22    0.11    2.39
 -10 -10  22   -2.45    6.47
  10 -10 -21    4.99    3.70
 -10 -10  21    6.11    6.96
  10 -10 -20    2.37    3.08
 -10 -10  20   17.05    8.03
  10 -10 -19   16.48    4.74
 -10 -10  19   14.28    7.65
  10 -10 -18   20.39    4.85
  10 -10 -17   46.55    6.99
  10 -10 -16   31.24    5.51
  10 -10 -15   98.30    9.26
  10 -10 -14   27.97    5.56
  10 -10 -13   52.59    6.81
  10 -10 -12   34.18    5.56
  10 -10 -11   43.14    6.09
  10 -10 -10   21.42    4.54
  10 -10  -9    4.43    2.89
  10 -10  -8   17.34    4.26
  10 -10  -7   11.12    3.97
  10 -10  -6   31.43    5.52
  10 -10  -5   14.92    3.85
  10 -10  -4  130.45   10.05
  10 -10  -3   76.75    7.78
  10 -10  -2  100.94    8.80
  10 -10  -1  137.48   10.16
 -10 -10   0   88.76    7.80
  10 -10   0  106.61    9.20
 -10 -10  -1  129.32    9.24
  10 -10   1  129.05    9.83
 -10 -10  -2   72.65    6.99
  10 -10   2   74.46    7.83
 -10 -10  -3   91.23    7.98
  10 -10   3  101.31    9.09
 -10 -10  -4   65.34    6.80
  10 -10   4   66.85    7.39
 -10 -10  -5   23.64    4.32
  10 -10   5   28.33    5.10
 -10 -10  -6   -0.79    2.26
  10 -10   6    3.79    2.59
 -10 -10  -7    8.02    3.18
  10 -10   7    6.73    3.10
 -10 -10  -8   16.94    3.93
  10 -10   8   10.70    3.54
 -10 -10  -9   39.96    5.67
  10 -10   9   44.41    6.28
 -10 -10 -10   39.77    5.69
  10 -10  10   42.67    6.32
 -10 -10 -11   64.85    7.40
  10 -10  11   73.04    8.05
 -10 -10 -12    9.61    3.55
  10 -10  12    3.74    3.05
 -10 -10 -13   22.70    4.66
  10 -10  13   25.49    5.26
 -10 -10 -14   11.25    4.02
  10 -10  14   24.92    5.42
 -10 -10 -15   14.34    4.03
 -10 -10 -16    3.04    2.97
 -10 -10 -17   -1.75    3.01
 -10 -10 -18    3.10    2.81
 -10 -10 -19    1.61    2.40
 -10 -10 -20   -2.31    2.90
 -10 -10 -21    1.70    2.95
 -10 -10 -22    3.60    3.44
  10 -12 -17    2.86    2.79
  10 -12 -16    4.62    3.93
  10 -12 -15   -0.48    3.06
  10 -12 -14    5.42    3.37
  10 -12 -13   -0.68    3.32
  10 -12 -12    6.56    3.85
  10 -12 -11    0.16    2.75
  10 -12 -10    1.95    2.73
  10 -12  -9    3.21    2.77
  10 -12  -8    5.43    3.16
  10 -12  -7   16.84    4.49
  10 -12  -6    9.84    3.82
  10 -12  -5   13.59    4.49
  10 -12  -4    4.98    3.67
  10 -12  -3   13.57    4.41
  10 -12  -2    3.07    2.67
  10 -12  -1    2.26    3.17
  10 -12   0    4.54    3.27
  10 -12   1    3.50    2.90
  10 -12   2   11.37    4.36
 -10 -12  -3   10.25    3.72
  10 -12   3   13.75    4.34
 -10 -12  -4   12.14    3.72
  10 -12   4    9.06    3.95
 -10 -12  -5    7.35    3.40
  10 -12   5   11.26    4.34
 -10 -12  -6    4.00    3.10
  10 -12   6    3.39    2.87
 -10 -12  -7   -0.09    2.75
  10 -12   7   -0.23    2.85
 -10 -12  -8    4.56    3.22
  10 -12   8    3.23    3.49
 -10 -12  -9    4.99    3.42
  10 -12   9    9.16    4.13
 -10 -12 -10   12.85    4.00
  10 -12  10   10.74    4.25
 -10 -12 -11   11.20    3.97
  10 -12  11   16.33    4.67
 -10 -12 -12   10.15    4.29
 -10 -12 -13    8.94    3.85
 -10 -12 -14   10.87    4.44
 -10 -12 -15   10.24    4.03
 -10 -12 -16    1.81    3.39
 -11  -1  35    4.79   10.23
 -11  -1  34    8.52    9.30
 -11  -1  33   -5.25    7.29
 -11  -1  32   -9.83    8.98
 -11  -1  31   20.21    8.84
 -11  -1  30    5.36    6.89
 -11   1  30    3.71    7.49
 -11   1  29    4.54    6.34
 -11  -1  29   16.82    8.61
 -11   1  28    3.47    6.83
 -11  -1  28    0.91    5.21
 -11   1  27    7.71    5.78
 -11  -1  27    5.62    7.27
 -11   1  26   -0.23    5.73
 -11  -1  26    2.58    5.10
 -11   1  25   24.75    7.37
 -11  -1  25   30.89    7.89
 -11   1  24   10.98    5.08
 -11  -1  24   17.20    6.53
 -11   1  23   19.72    6.00
 -11  -1  23   10.39    4.75
 -11  -1  22   60.19    8.21
 -11   1  22   81.28    9.10
 -11  -1  21   22.85    5.95
 -11   1  21   19.34    5.39
 -11   1  20    4.93    3.93
 -11  -1  20   12.01    4.56
 -11   1  19  128.95    9.61
 -11  -1  19  102.54    9.28
 -11   1  18   10.64    3.32
 -11  -1  18   13.22    4.00
 -11   1  17   86.21    7.28
 -11  -1  17   87.06    7.70
 -11   1  16   97.61    7.34
 -11  -1  16   99.04    7.77
 -11   1  15   78.94    6.53
 -11  -1  15   84.38    7.18
  11  -1 -15   75.20    7.65
  11   1 -15   64.59    7.30
 -11   1  14   51.98    5.24
 -11  -1  14   44.12    5.07
  11   1 -14   45.69    6.02
  11  -1 -14   43.08    5.68
  11  -1 -14   40.83    5.89
 -11  -1  13   11.59    2.95
 -11   1  13   16.36    3.22
  11  -1 -13   11.98    3.57
  11   1 -13   13.06    3.28
  11  -1 -13   11.39    3.15
  11  -1 -13   13.38    1.78
 -11   1  12   12.06    2.61
 -11  -1  12   13.50    3.13
  11  -1 -12   15.17    1.84
  11  -1 -12   14.52    3.59
 -11   1  12   14.68    2.46
  11   1 -12   12.09    3.06
  11  -1 -12   14.40    3.23
  11  -1 -12   12.56    2.16
 -11   1  11   10.41    2.69
 -11  -1  11   16.29    3.16
  11   1 -11    7.12    3.26
  11  -1 -11   12.27    3.58
  11   1 -11    9.67    2.67
 -11   1  11    8.94    2.03
  11  -1 -11    7.39    2.40
  11   1 -11    7.87    2.56
  11  -1 -11    9.22    2.01
  11  -1 -11   10.89    1.56
 -11  -1  10   58.44    5.32
 -11   1  10   61.35    5.02
 -11   1  10   58.12    4.75
 -11  -1  10   59.52    7.53
  11   1 -10   59.23    5.67
 -11   1  10   63.74    7.22
  11   1 -10   49.03    5.30
  11  -1 -10   50.65    4.38
 -11  -1  10   51.82    6.10
  11   1 -10   55.67    6.77
  11  -1 -10   55.91    3.23
 -11  -1   9    9.30    2.54
 -11   1   9    9.45    2.40
  11  -1  -9   12.92    1.68
 -11  -1   9    6.99    3.41
 -11   1   9    8.37    3.27
  11   1  -9   12.57    3.80
  11   1  -9   11.49    2.68
 -11  -1   9    9.55    2.85
  11   1  -9    8.70    2.66
 -11  -1   9   11.14    2.72
 -11  -1   8  142.91    7.91
 -11   1   8  135.50    7.03
  11   1  -8  127.04    7.39
 -11  -1   8  151.59   11.30
  11   1  -8  143.77    9.17
 -11   1   8  139.40    9.93
  11  -1  -8  131.59    7.60
 -11  -1   8  131.15    8.94
 -11  -1   8  128.57    7.76
  11  -1  -8  132.52    4.83
 -11   1   7   38.02    3.85
 -11  -1   7   50.37    4.81
  11   1  -7   43.35    4.07
  11   1  -7   43.14    5.21
 -11  -1   7   55.33    6.98
 -11   1   7   37.77    5.45
 -11  -1   7   42.11    4.22
  11  -1  -7   41.69    4.42
 -11  -1   7   46.45    5.59
  11  -1  -7   46.11    2.91
 -11  -1   6   20.43    3.10
 -11   1   6   24.33    3.02
 -11  -1   6   26.67    3.08
  11   1  -6   26.03    4.13
 -11  -1   6   25.25    4.69
 -11   1   6   25.09    4.38
 -11  -1   6   25.87    4.13
  11  -1  -6   26.90    3.63
  11  -1  -6   23.21    2.10
 -11  -1   5  105.82    6.36
 -11   1   5  107.08    5.89
  11  -1  -5   94.60    6.61
 -11  -1   5   92.18    4.99
 -11  -1   5  103.93    8.91
 -11  -1   5   91.09    7.45
  11  -1  -5   99.74    4.20
 -11  -1   4 1183.43   20.35
 -11   1   4 1211.18   19.29
  11  -1  -4 1167.83   14.35
  11  -1  -4 1154.72   23.13
 -11  -1   4 1164.84   15.37
 -11  -1   4 1185.08   25.92
  11   1  -3   63.34    2.96
  11  -1  -3   64.47    3.56
 -11  -1   3   52.83    4.39
  11   1  -3   63.03    3.65
 -11  -1   3   53.44    5.72
 -11  -1   3   53.37    2.81
  11  -1  -3   54.83    5.23
  11   1  -3   55.70    5.90
  11   1  -2   48.49    2.79
  11  -1  -2   47.37    3.19
 -11  -1   2   34.32    3.66
  11   1  -2   48.52    3.35
 -11  -1   2   43.73    5.30
  11  -1  -2   44.50    5.00
  11   1  -2   49.72    5.75
  11   1  -1  326.37    7.37
 -11  -1   1  353.83   14.54
  11  -1  -1  335.29   13.14
  11   1  -1  316.27   13.60
  11   1  -1  347.46    8.74
  11  -1  -1  339.79    8.23
  11   1   0  260.23    6.81
 -11  -1   0  251.70   12.14
  11   1   0  240.22   11.97
  11   1   0  253.66    7.53
  11  -1   0  255.10    7.25
  11   1   1 1249.24   15.50
 -11  -1  -1 1243.35   26.91
  11   1   1 1209.03   26.44
  11   1   1 1239.59   16.86
  11  -1   1 1255.69   16.37
  11   1   2  376.40    8.99
  11   1   2  373.70   15.08
 -11  -1  -2  374.04   14.91
  11  -1   2  371.70    9.20
  11   1   2  373.02    9.47
  11  -1   2  371.09    9.16
  11   1   3 1492.24   18.47
  11   1   3 1538.13   30.26
  11  -1   3 1438.02   19.17
  11   1   3 1483.73   19.23
  11  -1   3 1463.22   18.48
  11   1   4   51.63    3.71
  11   1   4   49.71    5.73
  11  -1   4   52.72    4.13
 -11  -1  -4   56.22    4.12
 -11  -1  -4   50.03    5.61
  11   1   4   53.02    3.91
  11  -1   4   56.38    3.98
  11   1   5   29.02    4.56
 -11  -1  -5   31.45    3.48
  11  -1   5   33.53    3.60
 -11  -1  -5   31.55    4.66
  11   1   5   30.11    3.17
  11   1   5   34.15    3.28
  11  -1   5   31.53    3.06
 -11  -1  -6    9.27    2.19
  11  -1   6   11.66    2.44
  11   1   6   11.94    3.39
  11   1   6    8.76    1.89
 -11  -1  -6   10.63    3.01
  11  -1   6    8.88    2.04
  11   1   6    8.28    2.08
  11  -1   7   18.02    3.18
  11   1   7   15.05    3.76
 -11  -1  -7   18.00    3.12
  11   1   7   24.61    3.12
 -11  -1  -7   15.96    3.48
  11   1   7   20.96    2.88
  11  -1   7   17.99    2.55
 -11   1  -8   75.32    6.18
  11   1   8   81.45    8.03
  11  -1   8   79.16    6.72
 -11  -1  -8   89.47    6.92
  11   1   8   78.60    5.08
 -11  -1  -8   83.78    7.55
  11  -1   8   77.05    5.00
  11   1   8   80.51    5.27
  11  -1   9  694.29   18.96
  11   1   9  860.70   25.62
 -11   1  -9  769.35   20.31
  11  -1   9  787.49   21.96
 -11  -1  -9  795.34   21.23
  11   1   9  786.36   16.08
 -11   1  -9  735.43   18.95
 -11  -1  -9  757.57   22.23
  11   1   9  746.76   16.14
  11  -1   9  779.61   15.93
  11   1  10  287.73   15.24
 -11   1 -10  287.29   13.13
 -11  -1 -10  289.70   13.45
  11  -1  10  311.63   14.76
  11   1  10  295.26   10.26
 -11  -1 -10  298.22   14.37
 -11   1 -10  276.55   11.90
  11   1  10  274.96   10.22
  11  -1  10  291.52   10.11
  11   1  11   36.86    6.32
  11   1  11   30.46    5.52
 -11   1 -11   29.01    4.51
 -11  -1 -11   30.26    4.76
  11  -1  11   26.97    4.84
  11   1  11   27.05    3.36
 -11  -1 -11   31.00    5.00
  11  -1  11   25.53    3.11
 -11   1 -11   27.94    4.05
  11  -1  11   25.96    3.46
  11   1  11   25.11    3.61
  11  -1  12  312.78   13.81
  11   1  12  377.37   18.30
 -11  -1 -12  365.93   16.33
 -11   1 -12  354.57   15.77
  11  -1  12  382.88   18.04
 -11  -1 -12  341.96   16.09
  11   1  12  363.29   11.96
  11  -1  12  373.64   11.24
 -11   1 -12  355.66   14.14
  11  -1  12  347.64   11.79
  11   1  12  365.86   12.50
  11  -1  13   12.40    5.31
  11   1  13   14.56    5.47
 -11   1 -13   20.15    4.30
 -11  -1 -13   19.74    4.32
  11   1  13   18.87    4.61
  11  -1  13   19.96    4.64
  11   1  13   21.72    3.44
  11  -1  13   19.51    2.81
 -11   1 -13   19.58    3.70
  11   1  13   16.92    4.56
  11  -1  13   20.11    3.17
  11   1  13   25.14    3.78
  11  -1  14   49.20    7.53
  11   1  14   23.41    4.94
  11  -1  14   31.17    5.87
 -11  -1 -14   28.54    5.11
 -11   1 -14   30.39    5.20
  11  -1  14   32.75    4.10
  11   1  14   33.78    4.33
  11   1  14   35.56    6.28
  11  -1  14   34.94    3.83
  11  -1  15   17.35    3.35
  11   1  15   16.74    4.68
  11   1  15   15.65    3.25
  11  -1  15   17.96    2.97
  11  -1  15    3.65    5.57
  11  -1  16    1.02    1.79
  11   1  16    0.73    2.68
  11   1  16    0.68    1.61
  11  -1  16    0.21    1.20
  11   1  16   -0.32    5.04
  11  -1  17   28.95    4.24
  11   1  17   31.02    4.36
  11  -1  17   29.71    3.88
  11  -1  18   53.61    5.99
  11   1  18   42.05    5.13
  11  -1  18   39.92    4.42
  11   1  18   25.44    6.52
  11  -1  18   41.98    8.93
  11  -1  19   28.95    4.52
  11   1  19   30.02    4.62
  11   1  19   25.35    7.61
  11  -1  19   18.22    6.62
  11  -1  20    5.62    2.99
  11   1  20    1.58    2.38
  11  -1  21    1.45    2.22
  11   1  21    0.63    2.49
  11  -1  22    1.08    2.50
  11   1  22    5.71    3.07
  11   1  22    1.50    5.54
  11  -1  23    2.09    2.81
  11   1  23   -0.11    7.01
  11  -1  23    6.33    6.25
  11  -1  24   15.14    4.36
  11   1  24   11.82    8.54
  11  -1  24   21.28    7.79
  11  -1  25   23.28    5.02
  11  -1  25   13.56    7.30
  11   1  25   21.84    9.12
  11  -1  26    3.98    3.53
  11  -1  26    0.00    6.69
  11  -1  27   26.07    5.35
  11  -1  27   16.64    9.38
  11   1  28    7.76    9.68
  11  -1  28   19.36   10.76
  11   1  29   12.27   10.57
  11  -1  29   29.56   12.59
  11   1  30   -1.48   10.63
  11  -1  30    0.42    9.73
  11   1  31   -5.79    9.82
  11  -1  31   -7.95    8.78
  11   1  32   -5.13    9.05
  11  -1  32   -6.30   11.09
  11   1  33    6.62   11.75
  11  -1  33   -6.80   11.59
  11   1  34    3.39   12.64
 -11  -3  33    5.58    8.50
 -11  -3  32    6.17    9.36
 -11  -3  31   -2.07    7.13
 -11  -3  30   -6.64    7.69
 -11  -3  29    3.67    8.19
 -11  -3  28    1.83    5.62
 -11  -3  27   18.15    8.32
 -11  -3  26   11.21    6.44
 -11  -3  25   56.62    9.95
 -11  -3  24   51.46    8.64
 -11  -3  23  156.38   13.67
 -11  -3  22  119.28   11.35
 -11  -3  21   62.23    8.15
 -11  -3  20    9.84    4.98
 -11  -3  19   26.04    5.72
 -11  -3  18    4.16    3.29
 -11  -3  17   36.61    5.79
 -11  -3  16    2.83    3.43
 -11  -3  16    0.70    2.58
 -11   3  16    2.61    2.15
  11  -3 -16    2.37    1.50
  11  -3 -15    2.98    2.31
 -11  -3  15    3.99    3.07
 -11   3  15    4.70    2.13
 -11  -3  15    3.83    2.92
  11  -3 -15    5.43    1.72
  11  -3 -14    2.64    2.23
 -11  -3  14    0.94    2.54
 -11  -3  14    1.38    2.41
 -11   3  14    1.57    1.77
  11  -3 -14    1.52    1.27
 -11  -3  13   55.41    7.82
 -11  -3  13   53.22    7.10
 -11   3  13   55.78    4.85
 -11  -3  13   56.91    5.95
  11  -3 -13   50.10    3.95
 -11  -3  12  100.95   10.05
 -11  -3  12   88.66    8.68
  11  -3 -12   91.05    5.24
 -11   3  12   90.46    5.81
 -11  -3  12  103.60    7.91
 -11   3  11    1.89    1.57
 -11  -3  11    1.47    2.05
  11  -3 -11    5.04    1.60
 -11  -3  11    5.43    2.87
 -11  -3  11    1.23    2.66
 -11  -3  10    6.88    2.38
 -11   3  10   12.20    2.33
  11  -3 -10    9.70    1.94
 -11  -3  10    8.93    3.01
 -11  -3  10   11.54    3.64
 -11   3  10   10.72    3.13
 -11   3   9    4.06    1.65
 -11  -3   9    9.12    2.53
 -11   3   9    7.29    2.74
  11   3  -9    4.32    2.78
 -11  -3   9    4.31    2.26
  11  -3  -9    5.37    1.70
  11   3  -9    7.22    3.19
 -11  -3   9    3.86    2.80
 -11  -3   9    4.65    3.00
  11  -3  -9    3.63    1.52
 -11   3   8   69.47    4.69
 -11  -3   8   71.85    6.87
  11   3  -8   72.97    7.79
 -11  -3   8   65.35    8.14
 -11   3   8   59.95    6.02
  11  -3  -8   67.39    4.46
 -11  -3   8   62.29    5.61
 -11   3   7  231.01    8.12
 -11  -3   7  249.35   12.15
  11   3  -7  263.17   14.43
 -11  -3   7  279.80   16.30
 -11   3   7  241.82   11.66
  11  -3  -7  242.24    8.31
 -11  -3   7  258.61   11.08
 -11   3   6  281.21    8.91
 -11  -3   6  287.27   11.36
  11  -3  -6  301.17    9.22
  11   3  -6  326.75   16.09
 -11  -3   6  273.75   15.46
 -11   3   6  294.21   12.85
 -11   3   5  123.62    5.98
 -11  -3   5  147.18    8.22
  11  -3  -5  130.85    6.12
  11   3  -5  160.36   11.27
 -11  -3   5  155.11   11.78
 -11  -3   4    5.61    2.40
 -11   3   4    6.88    1.80
  11  -3  -4    8.15    1.85
 -11  -3   4    5.77    3.38
 -11  -3   4    9.28    3.32
  11   3  -4    8.93    3.45
 -11  -3   3  105.83    6.74
  11  -3  -3   82.31    4.95
 -11  -3   3   86.32    7.81
  11   3  -3   85.68    8.32
 -11  -3   3   82.87    8.51
 -11  -3   3   97.74    9.24
 -11  -3   2  190.21    8.66
  11  -3  -2  185.65    7.31
[truncated: 700,870 more chars]
